# Supplementary material for: SRSF9 Regulates Cassette Exon Splicing of Caspase-2 by Interacting with Its Downstream Exon
Source: Cells. 2021 Mar 19;10(3):679. doi: 10.3390/cells10030679 (PMC8003524; doi:10.3390/cells10030679)
Supplement: Supplementary file 1 [file cells-10-00679-s001.zip]

Archive with 5 entries (5 files):
- supplementary figures.pptx
- supplementary table 1.xlsx
- supplementary table 2.xlsx
- supplementary table 3.xlsx
- supplementary table 4.xlsx
