# Supplementary material for: SRSF9 Regulates Cassette Exon Splicing of Caspase-2 by Interacting with Its Downstream Exon
Source: Cells. 2021 Mar 19;10(3):679. doi: 10.3390/cells10030679 (PMC8003524; doi:10.3390/cells10030679)
Supplement: Supplementary file 1 [file cells-10-00679-s001.zip › supplementary table 1.xlsx]

## Sheet: Sheet1
Primer Name	Sequence (5'-3')
Casp2endoF	CCCAAGCCTACAGAACAAACC
Casp2endoR	CTTTACCGGCATCACTCTCC
GFP379ASR	TCCTTGAAGTCGATGCCCTT
E8-26F	CTAGCTAGCCACCATGGCCAACGCCAACTGCCCAAG
E10-33R	CCGCTCGAGCCCACCTCCACTAATAAGCGCGTGGGCAGTCTC
I9-2225F	GACTTCACCATTTACAACCACCTTGGAAAC
I9-2225R	GTTTCCAAGGTGGTTGTAAATGGTGAAGTC
(NheI)E8F	ACTAGCTAGCGCCAACTGCCCAAGC
(XhoI)E10R	GACTACTCGAGAGCGCGTGGGCAGTCTCATCTTCGGC
E9D1F	CTCTCAGGTGCTATTGCACCTCCTTCTGT
E9D1R	ACAGAAGGAGGTGCAATAGCACCTGAGAG
E9D2F	TATTGGATCCCTTGGTGTTCACTGCTGCC
E9D2R	GGCAGCAGTGAACACCAAGGGATCCAATA
E9D3F	GGCACCTCCTTCGCCACCGCCTCTC
E9D3R	GAGAGGCGGTGGCGAAGGAGGTGCC
E9D4F	CTTCTGTTCACTGCTCTTGCTCTGTAAGTG
E9D4R	CACTTACAGAGCAAGAGCAGTGAACAGAAG
SRSF9F	ATATGCCCTGCGTAAACTGG
SRSF9R	AGGGCCTGAAAGGAGAGAAG
E10(c2)F	CCTGGGTGCGACGACAGTGATGCCGG
E10(c2)R	CCGGCATCACTGTCGTCGCACCCAGG
E10(a2)F	CCCTGGGTGCGAGAAAAGTGATGCCGG
E10(a2)R	CCGGCATCACTTTTCTCGCACCCAGGG
(XhoI)E10delR	GACGCCTCGAGCATCTTGTTGGTCAACC
GAPDHF	ACCACAGTCCATGCCATCA
GAPDHR	TCCACCACCCTGTTGCTGTA
IKBKGF	CAGGAGAGCCAGAGTCGC
IKBKGR	GAGCAGCGTGGTGGGCA
PRDX5F	GGGACTAGCTGGCGTGTG
PRDX5R	CCACAAGGCGGAAGGCAAG
LGALS1F	GGTCTGGTCGCCAGCAAC
LGALS1R	GATCAAATGTGTGGCCTTTGACTGA
CDK11BF	GGAAGCATGCTAGAGTGAAAGAAAAAG
CDK11BR	GGAGACGGCCGGAAGCC
