# Supplementary material for: SRSF9 Regulates Cassette Exon Splicing of Caspase-2 by Interacting with Its Downstream Exon
Source: Cells. 2021 Mar 19;10(3):679. doi: 10.3390/cells10030679 (PMC8003524; doi:10.3390/cells10030679)
Supplement: Supplementary file 1 [file cells-10-00679-s001.zip › supplementary table 2.xlsx]

## Sheet: Spliceaid2
List of predicted RNA-binding motifs in Caspase-2 exon8, Itron8, exon9, 200nt of Intron9 and exon10 by using SpliceAid2
>E8,I8,E9
Position	Protein Name	Recognized Sequence	Gene/Construct (Target RNA)	Splicing Assay	Binding Assay
6-10	SRp40	ACUGC	Construct of EX_M1 - INT1 - EX_M2 murine IgM and its variants obtained by replacing the natural ESE in the M2 exon with 20nt random.	SELEX imposing a selection of the constructs for splicing rather than for binding. Selection of the constructs by splicing in HeLa S100 extracts complemented by recombinant SR protein. Winners are confirmed by in vitro splicing in HeLa nuclear extracts.	UV crosslink, competition and immunoprecipitation assays in HeLa nuclear extracts.
7-12	MBNL1	CUGCCC	Sequences of 32nt random for SELEX. Synthesized sequences. Sequence deriving from mutated MBNL1 [4154], MBNL2 [10150], mutated ATP2A1 [487], GRIN1 [2902], INSR [3643]. Construct of PLEKHH2 [130271] EX20 - INT20 - EX21 - INT21 - EX22.	In vivo splicing in HeLa	SELEX of 32nt random and EMSA with recombinant protein.
9-14	hnRNP K	GCCCAA	Sequences of 50nt random for SELEX.	In vitro splicing with HeLa nuclear extracts, siRNA.	SELEX of random 50nt with recombinant protein.
21-25	SRp30c	AGAAC	Synthesized oligos. Sequences of 20nt random for SELEX.	In vivo splicing in HeLa, siRNA.	SELEX of 20nt random with recombinant protein. EMSA, UV crosslink, SDS-PAGE with HeLa nuclear extracts.
21-25	DAZAP1	AGAAC	Constructs spanning from NF1 [4763] EX34 to EX38 for in vivo splicing. Sequences of NF1 EX37.	In vivo splicing in HeLa, siRNA.	UV crosslink, EMSA, and pull-down assays with HeLa nuclear extracts.
21-25	hnRNP A1	AGAAC	Constructs spanning from NF1 [4763] EX34 to EX38 for in vivo splicing. Sequences of NF1 EX37.	In vivo splicing in HeLa, siRNA.	UV crosslink, EMSA, and pull-down assays with HeLa nuclear extracts.
21-25	hnRNP A2/B1	AGAAC	Constructs spanning from NF1 [4763] EX34 to EX38 for in vivo splicing. Sequences of NF1 EX37.	In vivo splicing in HeLa, siRNA.	UV crosslink, EMSA, and pull-down assays with HeLa nuclear extracts.
21-25	YB-1	AGAAC	Constructs spanning from NF1 [4763] EX34 to EX38 for in vivo splicing. Sequences of NF1 EX37.	In vitro splicing in HeLa S100 extracts.	UV crosslink, EMSA, and pull-down assays with HeLa nuclear extracts.
24-28	SLM-2	ACAAA	Synthetic sequences.	In vivo splicing in Hela.	X-ray crystallography and fluorescence polarization
26-33	hnRNP E1	AAACCAAA	Sequences deriving from Poliovirus 1 (PV1) 5' nontranslated region.	In vivo splicing in MDA-MB-231 and HeLa	Pull-down assay with recombinant protein and HeLa cell extracts.
26-33	hnRNP E2	AAACCAAA	Sequences deriving from Poliovirus 1 (PV1) 5' nontranslated region.	SELEX imposing a selection of the constructs for splicing rather than for binding. Selection of the constructs by splicing in HeLa nuclear extracts. Winners are confirmed by in vitro splicing in HeLa S100 extracts.	Pull-down assay with recombinant protein and HeLa cell extracts.
28-33	hnRNP G	ACCAAA	Sequences deriving from SMN2 [6607]. Synthetic sequences.	In vivo splicing in HEK-293 cells.	NMR spectroscopy, isothermal titration calorimetry. EMSA with recombinat protein and other competitor protein (HTra2beta1).
31-35	Sam68	AAAAA	Synthetic sequences.	In vivo splicing in HeLa	X-ray crystallography and fluorescence polarization
31-35	SLM-2	AAAAA	Synthetic sequences.	In vitro splicing with HeLa nuclear extracts	X-ray crystallography and fluorescence polarization
32-36	hnRNP G	AAAAU	Sequences deriving from SMN2 [6607]. Synthetic sequences.	In vitro splicing with HeLa nuclear extracts, siRNA.	NMR spectroscopy, isothermal titration calorimetry. EMSA with recombinat protein and other competitor protein (HTra2beta1).
33-36	SLM-2	AAAU	Synthetic sequences.	In vitro splicing with HeLa nuclear extracts, siRNA.	X-ray crystallography, NMR spectroscopy and NMR chemical shift
33-36	Sam68	AAAU	Synthetic sequences.	In vivo splicing in HEK-293 cells.	X-ray crystallography, NMR spectroscopy and NMR chemical shift
35-39	ETR-3	AUGUU	Sequences of 20nt random for SELEX.	In vivo splicing in HeLa	SELEX of 20nt random with recombinant protein, some winner sequences are verified by EMSA.
36-40	ETR-3	UGUUC	Sequences of 20nt random for SELEX.	In vivo splicing assay in HeLa	SELEX of 20nt random with recombinant protein, some winner sequences are verified by EMSA.
38-45	SRp20	UUCUUCAU	Sequences of 20 nt random for SELEX. Constructs of EXE1A_Adenovirus - partial_INT_E1A_Adenovirus - partial_INT_FN1 - EX_ED1_FN1 of FIBRONECTIN (FN1) [2335] for in vitro splicing. Construct of Sp1 unit of Adenovirus E1A for in vitro splicing.	In vivo splicing assay in HeLa	SELEX of 20-nt random with recombinant protein. Winners confirmed by EMSA with recombinant protein, UV crosslink, complementation assay, immunoprecipitations with HeLa S100 and nuclear extracts.
38-43	hnRNP I (PTB)	UUCUUC	Construct of NF1 [4763] partialEX30 - INT30 - partialEX31.	SELEX imposing a selection of the constructs for splicing rather than for binding. Selection of the constructs by splicing in HeLa S100 extracts complemented by recombinant SR protein. Winners are confirmed by in vitro splicing in HeLa nuclear extracts.	Mutagenesis, Pull down assay and Western blot with HeLa nucelar extract.
38-47	SRp20	UUCUUCAUCC	Construct of CASP2 [835] EX8 - INT8 - EX9 - INT9 - EX10	In vivo splicing in HEK-293 cells.	In vivo splicing with deletion and mutation analysis. RNA pulldown assay in HeLa nuclear extracts.
39-43	hnRNP I (PTB)	UCUUC	Synthesized sequences	In vivo splicing in HeLa	Chemical shift mapping (NMR)
39-44	9G8	UCUUCA	Constructs of Drosophila dsx [40940] EX3 - INT3 - EX4 mutated by inserting 18nt randomized in EX4.	SELEX imposing a selection of the constructs for splicing rather than for binding. Selection of the constructs by splicing in HeLa S100 extracts complemented by recombinant SR protein. Winners are confirmed by in vitro splicing in HeLa nuclear extracts.	SELEX winner confermed by immublotting in Hela nuclear extracts.
41-45	Nova-1	UUCAU	Synthesized oligos	In vivo splicing in HeLa	NMR titrations using recombinant protein
42-46	SRp20	UCAUC	Synthesized sequences	In vitro splicing with HeLa nuclear extracts, siRNA.	NMR spectroscopy
43-46	YB-1	CAUC	Sequences of 20 nt random for SELEX. Constructs of wt and mutated CD44 [960] RSV - INTv4 - EXv5 - INTv5 - RSV	In vivo splicing in HEK-293 cells.	SELEX of 20nt random sequences with recombinant protein. Winners confirmed by EMSA with recombinant protein. In vivo splicing in HEK-293 cells with wt and mutated sequences, EMSA. UV crosslinking.
43-46	SRp20	CAUC	Synthesized sequences	In vivo splicing in HEK-293 cells.	NMR spectroscopy
52-57	MBNL1	CUGCCG	Sequences of 32nt random for SELEX. Synthesized sequences. Sequence deriving from mutated MBNL1 [4154], MBNL2 [10150], mutated ATP2A1 [487], GRIN1 [2902], INSR [3643]. Construct of PLEKHH2 [130271] EX20 - INT20 - EX21 - INT21 - EX22.	SELEX imposing a selection of the constructs for splicing rather than for binding. Selection of the constructs by splicing in HeLa S100 extracts complemented by recombinant SR protein. Winners are confirmed by in vitro splicing in HeLa nuclear extracts.	SELEX of 32nt random and EMSA with recombinant protein.
74-78	SC35	AGCAG	Construct of HIV-1 env [155971] EX_6D and part of flanking introns.	In vivo splicing in HeLa	RNA affinity chromatography assay and immunoblot.
74-78	SRp30c	AGCAG	Synthesized oligos. Sequences of 20nt random for SELEX.	SELEX imposing a selection of the constructs for splicing rather than for binding. Selection of the constructs by splicing in HeLa S100 extracts complemented by recombinant SR protein. Winners are confirmed by in vitro splicing in HeLa nuclear extracts.	SELEX of 20nt random with recombinant protein. EMSA, UV crosslink, SDS-PAGE with HeLa nuclear extracts.
82-86	SRp30c	AGCAC	Synthesized oligos. Sequences of 20nt random for SELEX.	In vivo splicing in HeLa	SELEX of 20nt random with recombinant protein. EMSA, UV crosslink, SDS-PAGE with HeLa nuclear extracts.
82-87	Nova-1	AGCACC	Sequences of 25-nt random.	In vivo splicing in HEK-293 cells.	SELEX of 25nt random with recombinant protein. EMSA and Filter Binding Assay with recombinant protein.
82-87	Nova-2	AGCACC	Sequences of 25-nt random.	SELEX imposing a selection of the constructs for splicing rather than for binding. Selection of the constructs by splicing in HeLa S100 extracts complemented by recombinant SR protein. Winners are confirmed by in vitro splicing in HeLa nuclear extracts.	SELEX of 25nt random with recombinant protein. EMSA and Filter Binding Assay with recombinant protein.
84-87	YB-1	CACC	Sequences of 20 nt random for SELEX. Constructs of wt and mutated CD44 [960] RSV - INTv4 - EXv5 - INTv5 - RSV	In vitro splicing with WERI-1 extracts.	SELEX of 20nt random sequences with recombinant protein. Winners confirmed by EMSA with recombinant protein. In vivo splicing in HEK-293 cells with wt and mutated sequences, EMSA. UV crosslinking.
88-92	KSRP	UGGGU	Synthesized oligos	In vitro splicing with WERI-1 extracts.	NMR, scaffold-independent analysis (SIA) with recombinant protein
88-92	hnRNP H1	UGGGU	Construct of RPL3 [6122] EX3 - INT3 - EX4	In vivo splicing assay by transfecting constructs into smooth muscle cells (SMC) and HeLa cells.	GST pull-down, mass spectrometry, Immunoprecipitation, western blotting, RNA pull-down assay, REMSA, RNA interference in HeLa and Calu6
88-92	hnRNP H2	UGGGU	Construct of CHRNA1 [1134] EX2-INT2-EX3-INT-EX_P3A-INT-EX4	In vivo splicing in HeLa	Western blotting using HEK293T nuclear extract, immunodepletion, surface plasmon resonance
88-92	hnRNP H3	UGGGU	Construct of CHRNA1 [1134] EX2-INT2-EX3-INT-EX_P3A-INT-EX4		Western blotting using HEK293T nuclear extract, immunodepletion, surface plasmon resonance
89-94	hnRNP P (TLS)	GGGUGG	Homopolymers. Sequences of 25 nt random for SELEX.		SELEX of 25nt random with recombinant protein. SDS-PAGE, EMSA, UV crosslink, competition and immunoprecipitation assays with HeLa nuclear extracts.
90-95	ZRANB2	GGUGGU	Synthesized sequences		Fluorescence anisotropy titration, isothermal titration calorimetry and HSQC spectroscopy using recombinant protein
90-95	RBM5	GGUGGU	Synthesized sequences		Fluorescence anisotropy titration, isothermal titration calorimetry and HSQC spectroscopy using recombinant protein
92-97	hnRNP P (TLS)	UGGUGG	Homopolymers. Sequences of 25 nt random for SELEX.		SELEX of 25nt random with recombinant protein. SDS-PAGE, EMSA, UV crosslink, competition and immunoprecipitation assays with HeLa nuclear extracts.
102-106	hnRNP H1	UGGGC	Synthesized sequences		RNA-affinity chromatography assays with HeLa NE and immunoblotting or with recombinant protein.
102-106	hnRNP H2	UGGGC	Synthesized sequences		RNA-affinity chromatography assays with HeLa NE and immunoblotting or with recombinant protein.
102-106	hnRNP F	UGGGC	Synthesized sequences		RNA-affinity chromatography assays with HeLa NE and immunoblotting or with recombinant protein.
102-106	hnRNP H3	UGGGC	Synthesized sequences		RNA-affinity chromatography assays with HeLa NE and immunoblotting or with recombinant protein.
105-109	SRp40	GCAGC	Construct of EX_M1 - INT1 - EX_M2 murine IgM and its variants obtained by replacing the natural ESE in the M2 exon with 20nt random.		UV crosslink, competition and immunoprecipitation assays in HeLa nuclear extracts.
111-116	hnRNP K	UCCCAC	Sequences of 50nt random for SELEX.		SELEX of random 50nt with recombinant protein.
114-117	YB-1	CACC	Sequences of 20 nt random for SELEX. Constructs of wt and mutated CD44 [960] RSV - INTv4 - EXv5 - INTv5 - RSV		SELEX of 20nt random sequences with recombinant protein. Winners confirmed by EMSA with recombinant protein. In vivo splicing in HEK-293 cells with wt and mutated sequences, EMSA. UV crosslinking.
126-130	HuB	CUUUC	Sequences of 25 nt random for SELEX.		SELEX of 25nt random sequences with recombinant protein.
126-130	TIA-1	CUUUC	Sequences of 68 nt random for SELEX.		SELEX of 68nt random sequences with recombinant protein. Winners confirmed by UV cross-linking, competition assay.
126-130	TIAL1	CUUUC	Sequences of 68 nt random for SELEX.		SELEX of 68nt random sequences with recombinant protein. Winners confirmed by UV cross-linking, competition assay.
132-136	ETR-3	UGUUU	Sequences of 20nt random for SELEX.		SELEX of 20nt random with recombinant protein, some winner sequences are verified by EMSA.
133-137	TIA-1	GUUUG	Sequences of 68 nt random for SELEX.		SELEX of 68nt random sequences with recombinant protein. Winners confirmed by UV cross-linking, competition assay.
133-137	TIAL1	GUUUG	Sequences of 68 nt random for SELEX.		SELEX of 68nt random sequences with recombinant protein. Winners confirmed by UV cross-linking, competition assay.
135-140	MBNL1	UUGCUC	Sequences of 32nt random for SELEX. Synthesized sequences. Sequence deriving from mutated MBNL1 [4154], MBNL2 [10150], mutated ATP2A1 [487], GRIN1 [2902], INSR [3643]. Construct of PLEKHH2 [130271] EX20 - INT20 - EX21 - INT21 - EX22.		SELEX of 32nt random and EMSA with recombinant protein.
143-149	SF2/ASF	CUCAGGU	Construct of EX_M1 - INT1 - EX_M2 murine IgM and its variants obtained by replacing the natural ESE in the M2 exon with 20nt random.		UV crosslink, competition and immunoprecipitation assays in HeLa nuclear extracts.
148-153	MBNL1	GUGCUA	Sequences of 32nt random for SELEX. Synthesized sequences. Sequence deriving from mutated MBNL1 [4154], MBNL2 [10150], mutated ATP2A1 [487], GRIN1 [2902], INSR [3643]. Construct of PLEKHH2 [130271] EX20 - INT20 - EX21 - INT21 - EX22.		SELEX of 32nt random and EMSA with recombinant protein.
155-159	SRp30c	UGGAU	Synthesized oligos. Sequences of 20nt random for SELEX.		SELEX of 20nt random with recombinant protein. EMSA, UV crosslink, SDS-PAGE with HeLa nuclear extracts.
157-160	YB-1	GAUC	Sequences of 20 nt random for SELEX. Constructs of wt and mutated CD44 [960] RSV - INTv4 - EXv5 - INTv5 - RSV		SELEX of 20nt random sequences with recombinant protein. Winners confirmed by EMSA with recombinant protein. In vivo splicing in HEK-293 cells with wt and mutated sequences, EMSA. UV crosslinking.
157-160	SRp20	GAUC	Synthesized sequences		NMR spectroscopy
159-164	hnRNP K	UCCCUU	Sequences of 50nt random for SELEX.		SELEX of random 50nt with recombinant protein.
163-167	KSRP	UUGGG	Synthesized oligos		NMR, scaffold-independent analysis (SIA) with recombinant protein
164-168	hnRNP H1	UGGGC	Synthesized sequences		RNA-affinity chromatography assays with HeLa NE and immunoblotting or with recombinant protein.
164-168	hnRNP H2	UGGGC	Synthesized sequences		RNA-affinity chromatography assays with HeLa NE and immunoblotting or with recombinant protein.
164-168	hnRNP F	UGGGC	Synthesized sequences		RNA-affinity chromatography assays with HeLa NE and immunoblotting or with recombinant protein.
164-168	hnRNP H3	UGGGC	Synthesized sequences		RNA-affinity chromatography assays with HeLa NE and immunoblotting or with recombinant protein.
168-171	YB-1	CACC	Sequences of 20 nt random for SELEX. Constructs of wt and mutated CD44 [960] RSV - INTv4 - EXv5 - INTv5 - RSV		SELEX of 20nt random sequences with recombinant protein. Winners confirmed by EMSA with recombinant protein. In vivo splicing in HEK-293 cells with wt and mutated sequences, EMSA. UV crosslinking.
178-182	ETR-3	UGUUC	Sequences of 20nt random for SELEX.		SELEX of 20nt random with recombinant protein, some winner sequences are verified by EMSA.
180-184	SRp20	UUCAC	Synthesized sequences		NMR spectroscopy
183-187	SRp40	ACUGC	Construct of EX_M1 - INT1 - EX_M2 murine IgM and its variants obtained by replacing the natural ESE in the M2 exon with 20nt random.		UV crosslink, competition and immunoprecipitation assays in HeLa nuclear extracts.
184-189	MBNL1	CUGCUG	Sequences of 32nt random for SELEX. Synthesized sequences. Sequence deriving from mutated MBNL1 [4154], MBNL2 [10150], mutated ATP2A1 [487], GRIN1 [2902], INSR [3643]. Construct of PLEKHH2 [130271] EX20 - INT20 - EX21 - INT21 - EX22.		SELEX of 32nt random and EMSA with recombinant protein.
185-191	SF1	UGCUGCC	Synthesized sequences		Footprinting assay, EMSA, competition assay with purified protein
186-190	SRp40	GCUGC	Construct of EX_M1 - INT1 - EX_M2 murine IgM and its variants obtained by replacing the natural ESE in the M2 exon with 20nt random.		UV crosslink, competition and immunoprecipitation assays in HeLa nuclear extracts.
187-192	MBNL1	CUGCCA	Sequences of 32nt random for SELEX. Synthesized sequences. Sequence deriving from mutated MBNL1 [4154], MBNL2 [10150], mutated ATP2A1 [487], GRIN1 [2902], INSR [3643]. Construct of PLEKHH2 [130271] EX20 - INT20 - EX21 - INT21 - EX22.		SELEX of 32nt random and EMSA with recombinant protein.
191-194	YB-1	CACC	Sequences of 20 nt random for SELEX. Constructs of wt and mutated CD44 [960] RSV - INTv4 - EXv5 - INTv5 - RSV		SELEX of 20nt random sequences with recombinant protein. Winners confirmed by EMSA with recombinant protein. In vivo splicing in HEK-293 cells with wt and mutated sequences, EMSA. UV crosslinking.
192-196	SRp40	ACCGC	Construct of EX_M1 - INT1 - EX_M2 murine IgM and its variants obtained by replacing the natural ESE in the M2 exon with 20nt random.		UV crosslink, competition and immunoprecipitation assays in HeLa nuclear extracts.
197-202	hnRNP I (PTB)	CUCUCU	Sequences from position 37 to 70 downstream murine c-src [20779] EX_N1 for EMSA and UV crosslink. Synthesized 37-mer RNA for RNA affinity purification. Construct of EX3 - INT - EX4 murine c-src for in vitro splicing.		RNA affinity purification with HeLa or WERI-1 nuclear extracts. UV crosslink in HeLa and in WERI-1 extracts. EMSA with purified protein. Immunoprecipitation and Western blot.
197-202	nPTB	CUCUCU	Sequences from position 37 to 70 downstream murine c-src [20779] EX_N1 for EMSA and UV crosslink. Synthesized 37-mer RNA for RNA affinity purification. Construct of EX3 - INT - EX4 murine c-src for in vitro splicing.		RNA affinity purification with HeLa or WERI-1 nuclear extracts. UV crosslink in HeLa and in WERI-1 extracts. EMSA with purified protein. Immunoprecipitation and Western blot.
198-202	hnRNP I (PTB)	UCUCU	Synthesized sequences		NMR, EMSA with recombinant protein
199-204	hnRNP I (PTB)	CUCUUG	Constructs of tropomyosin 1 alpha TPM1 [7168] EX1 - INT1 - EX2 - INT2 - EX3 - INT3 - EX4 of WT and mutants for in vivo splicing. Constructs of TPM1 branch point and polypirimidine tract upstream EX3 and synthetised oligo for UV-crosslink. Sequences of 20 nt random for SELEX.		SELEX of 20nt random with recombinant protein. UV crosslink and SDS-PAGE with HeLa nuclear extract. Equilibrium binding assays with another protein or other RNAs as competitors.
202-207	MBNL1	UUGCUC	Sequences of 32nt random for SELEX. Synthesized sequences. Sequence deriving from mutated MBNL1 [4154], MBNL2 [10150], mutated ATP2A1 [487], GRIN1 [2902], INSR [3643]. Construct of PLEKHH2 [130271] EX20 - INT20 - EX21 - INT21 - EX22.		SELEX of 32nt random and EMSA with recombinant protein.
>I9, E10
10-15	hnRNP K	UCCCAA	Sequences of 50nt random for SELEX.	In vitro splicing with HeLa nuclear extracts. In vivo splicing in HeLa.	SELEX of random 50nt with recombinant protein.
16-21	Fox-1	UGCAUG	Construct of EPB41 [2035] from EX13 to EX17 for splicing assay. Sequences of 40nt random for SELEX.	In vitro splicing with HeLa nuclear extracts. In vivo splicing in HeLa.	SELEX of 40nt random with recombinant protein. Immunoblot, siRNA, pulldown assay.
16-21	Fox-2	UGCAUG	Construct of EPB41 [2035] from EX13 to EX17 for splicing assay. Sequences of 40nt random for SELEX.	In vitro splicing with WERI-1 extracts.	SELEX of 40nt random with recombinant protein. Immunoblot, siRNA, pulldown assay.
16-21	KSRP	UGCAUG	Sequences from position 37 to 70 downstream murine c-src [20779] EX_N1 for EMSA and UV crosslink. Synthesized 37-mer RNA for RNA affinity purification. Construct of EX3 - INT - EX4 murine c-src for in vitro splicing.	In vivo splicing in HeLa cell.	RNA affinity purification with HeLa or WERI-1 nuclear extracts. UV crosslink in HeLa and in WERI-1 extracts. EMSA with purified protein. Immunoprecipitation and Western blot.
16-21	Fox-1	UGCAUG	Construct of wt and mutant calcitonin/CGRP CALCA [796] Ad_EX - INT3 - EX4.	In vivo splicing in HeLa cell.	siRNA-mediated knockdown, UV cross-linking with HeLa nuclear extract and immunoprecipitation.
16-21	Fox-2	UGCAUG	Construct of wt and mutant calcitonin/CGRP CALCA [796] Ad_EX - INT3 - EX4.	In vivo splicing in Hep3B cells of WT and mutant CFTR constructs.	siRNA-mediated knockdown, UV cross-linking with HeLa nuclear extract and immunoprecipitation.
20-24	hnRNP H1	UGGGG	Construct of CFTR [1080] EX8 - INT8 - EX9 - INT9 - EX10	In vivo splicing in Hep3B cells of WT and mutant CFTR constructs.	UV cross-linking, pull-down assay, immunoblotting in HeLa nuclear extracts with wt and mutated RNAs.
20-24	hnRNP H2	UGGGG	Construct of CFTR [1080] EX8 - INT8 - EX9 - INT9 - EX10	In vivo splicing in HeLa	UV cross-linking, pull-down assay, immunoblotting in HeLa nuclear extracts with wt and mutated RNAs.
20-25	hnRNP H1	UGGGGU	Construct of CBS [875] EX5 - INT5 - EX6 - INT6 - EX7 - INT7 - EX8 - INT8 - EX9	In vivo splicing in HeLa	Mutation assay, REMSA, UV cross-linking in HeLa nuclear extract, Immunoblotting
20-25	hnRNP H2	UGGGGU	Construct of CBS [875] EX5 - INT5 - EX6 - INT6 - EX7 - INT7 - EX8 - INT8 - EX9	In vivo splicing in HeLa	Mutation assay, REMSA, UV cross-linking in HeLa nuclear extract, Immunoblotting
20-25	hnRNP F	UGGGGU	Construct of CBS [875] EX5 - INT5 - EX6 - INT6 - EX7 - INT7 - EX8 - INT8 - EX9	In vivo splicing in Hep3B cells of WT and mutant CFTR constructs.	Mutation assay, REMSA, UV cross-linking in HeLa nuclear extract, Immunoblotting
20-24	hnRNP H3	UGGGG	Construct of CFTR [1080] EX8 - INT8 - EX9 - INT9 - EX10	In vivo splicing in Hep3B cells of WT and mutant CFTR constructs.	UV cross-linking, pull-down assay, immunoblotting in HeLa nuclear extracts with wt and mutated RNAs.
20-24	hnRNP F	UGGGG	Synthesized sequences.	In vivo splicing in Hep3B cells of WT and mutant CFTR constructs.	NMR titration using recombinant protein
21-25	hnRNP H1	GGGGU	Construct of CFTR [1080] EX8 - INT8 - EX9 - INT9 - EX10	In vivo splicing in Hep3B cells of WT and mutant CFTR constructs.	UV cross-linking, pull-down assay, immunoblotting in HeLa nuclear extracts with wt and mutated RNAs.
21-25	hnRNP H2	GGGGU	Construct of CFTR [1080] EX8 - INT8 - EX9 - INT9 - EX10	In vivo splicing in HeLa	UV cross-linking, pull-down assay, immunoblotting in HeLa nuclear extracts with wt and mutated RNAs.
21-25	hnRNP H3	GGGGU	Construct of CFTR [1080] EX8 - INT8 - EX9 - INT9 - EX10	In vivo splicing in Hep3B cells of WT and mutant CFTR constructs.	UV cross-linking, pull-down assay, immunoblotting in HeLa nuclear extracts with wt and mutated RNAs.
21-25	hnRNP F	GGGGU	Synthesized sequences.	In vivo splicing in Hep3B cells of WT and mutant CFTR constructs.	NMR titration using recombinant protein
22-27	hnRNP P (TLS)	GGGUGU	Homopolymers. Sequences of 25 nt random for SELEX.	In vivo splicing in Hep3B cells of WT and mutant CFTR constructs.	SELEX of 25nt random with recombinant protein. SDS-PAGE, EMSA, UV crosslink, competition and immunoprecipitation assays with HeLa nuclear extracts.
24-28	ETR-3	GUGUG	Sequences of 20nt random for SELEX.	SELEX imposing a selection of the constructs for splicing rather than for binding. Selection of the constructs by splicing in HeLa S100 extracts complemented by recombinant SR protein. Winners are confirmed by in vitro splicing in HeLa nuclear extracts.	SELEX of 20nt random with recombinant protein, some winner sequences are verified by EMSA.
26-31	MBNL1	GUGCUG	Sequences of 32nt random for SELEX. Synthesized sequences. Sequence deriving from mutated MBNL1 [4154], MBNL2 [10150], mutated ATP2A1 [487], GRIN1 [2902], INSR [3643]. Construct of PLEKHH2 [130271] EX20 - INT20 - EX21 - INT21 - EX22.	SELEX imposing a selection of the constructs for splicing rather than for binding. Selection of the constructs by splicing in HeLa nuclear extracts. Winners are confirmed by in vitro splicing in HeLa S100 extracts.	SELEX of 32nt random and EMSA with recombinant protein.
30-34	hnRNP F	UGGGA	Synthesized sequences.	In vivo splicing in HEK-293 cells.	NMR titration using recombinant protein
30-34	hnRNP H1	UGGGA	Construct of CFTR [1080] EX8 - INT8 - EX9 - INT9 - EX10	In vitro splicing with HeLa nuclear extracts, siRNA.	UV cross-linking, pull-down assay, immunoblotting in HeLa nuclear extracts with wt and mutated RNAs.
30-34	hnRNP H2	UGGGA	Construct of CFTR [1080] EX8 - INT8 - EX9 - INT9 - EX10	In vivo splicing in HEK-293 cells.	UV cross-linking, pull-down assay, immunoblotting in HeLa nuclear extracts with wt and mutated RNAs.
30-34	hnRNP H3	UGGGA	Construct of CFTR [1080] EX8 - INT8 - EX9 - INT9 - EX10	In vitro splicing in HeLa nuclear extracts.	UV cross-linking, pull-down assay, immunoblotting in HeLa nuclear extracts with wt and mutated RNAs.
36-40	KSRP	UUGGG	Synthesized oligos	In vitro splicing in HeLa nuclear extract	NMR, scaffold-independent analysis (SIA) with recombinant protein
37-41	hnRNP H1	UGGGC	Synthesized sequences	In vitro splicing in HeLa nuclear extract	RNA-affinity chromatography assays with HeLa NE and immunoblotting or with recombinant protein.
37-41	hnRNP H2	UGGGC	Synthesized sequences	In vitro splicing in HeLa nuclear extract	RNA-affinity chromatography assays with HeLa NE and immunoblotting or with recombinant protein.
37-41	hnRNP F	UGGGC	Synthesized sequences	In vivo splicing in HeLa	RNA-affinity chromatography assays with HeLa NE and immunoblotting or with recombinant protein.
37-41	hnRNP H3	UGGGC	Synthesized sequences	SELEX imposing a selection of the constructs for splicing rather than for binding. Selection of the constructs by splicing in HeLa S100 extracts complemented by recombinant SR protein. Winners are confirmed by in vitro splicing in HeLa nuclear extracts.	RNA-affinity chromatography assays with HeLa NE and immunoblotting or with recombinant protein.
40-44	SRp40	GCAGC	Construct of EX_M1 - INT1 - EX_M2 murine IgM and its variants obtained by replacing the natural ESE in the M2 exon with 20nt random.	In vitro splicing in HeLa nuclear extracts.	UV crosslink, competition and immunoprecipitation assays in HeLa nuclear extracts.
68-73	9G8	UCUCCG	Constructs of Drosophila dsx [40940] EX3 - INT3 - EX4 mutated by inserting 18nt randomized in EX4.	In vitro splicing in HeLa nuclear extract	SELEX winner confermed by immublotting in Hela nuclear extracts.
76-79	YB-1	CACC	Sequences of 20 nt random for SELEX. Constructs of wt and mutated CD44 [960] RSV - INTv4 - EXv5 - INTv5 - RSV	In vitro splicing with HeLa nuclear extracts, siRNA.	SELEX of 20nt random sequences with recombinant protein. Winners confirmed by EMSA with recombinant protein. In vivo splicing in HEK-293 cells with wt and mutated sequences, EMSA. UV crosslinking.
77-82	Nova-1	ACCACC	Sequences of 25-nt random.	In vitro splicing in HeLa S100 and nuclear extracts.	SELEX of 25nt random with recombinant protein. EMSA and Filter Binding Assay with recombinant protein.
77-82	Nova-2	ACCACC	Sequences of 25-nt random.	In vivo splicing in HEK293.	SELEX of 25nt random with recombinant protein. EMSA and Filter Binding Assay with recombinant protein.
77-81	SRp30c	ACCAC	Synthesized oligos. Sequences of 20nt random for SELEX.	In vivo splicing in HEK293.	SELEX of 20nt random with recombinant protein. EMSA, UV crosslink, SDS-PAGE with HeLa nuclear extracts.
79-82	YB-1	CACC	Sequences of 20 nt random for SELEX. Constructs of wt and mutated CD44 [960] RSV - INTv4 - EXv5 - INTv5 - RSV	In vitro splicing in HeLa S100 and nuclear extracts.	SELEX of 20nt random sequences with recombinant protein. Winners confirmed by EMSA with recombinant protein. In vivo splicing in HEK-293 cells with wt and mutated sequences, EMSA. UV crosslinking.
89-93	ETR-3	UGUUU	Sequences of 20nt random for SELEX.	In vitro splicing with HeLa nuclear extracts	SELEX of 20nt random with recombinant protein, some winner sequences are verified by EMSA.
90-95	HuB	GUUUUC	Sequences of 25 nt random for SELEX.	In vivo splicing in HEK-293 cells.	SELEX of 25nt random sequences with recombinant protein.
90-95	TIA-1	GUUUUC	Sequences of 68 nt random for SELEX.	In vitro splicing with HeLa nuclear extracts.	SELEX of 68nt random sequences with recombinant protein. Winners confirmed by UV cross-linking, competition assay.
90-95	TIAL1	GUUUUC	Sequences of 68 nt random for SELEX.	In vivo splicing in HeLa	SELEX of 68nt random sequences with recombinant protein. Winners confirmed by UV cross-linking, competition assay.
93-97	Nova-1	UUCAG	Synthesized oligos	In vivo splicing in HEK-293 cells.	NMR titrations using recombinant protein
96-101	ZRANB2	AGGUCU	Synthesized oligos. Sequences of 25nt random for SELEX.	In vivo splicing in Hep3B cells of WT and mutant CFTR constructs.	SELEX of 25nt random with recombinant protein. EMSA, Fluorescence Anisotropy, NMR Spectroscopy.
101-107	hnRNP K	UCCCCUU	Sequences of 50nt random for SELEX.	In vivo splicing in Hep3B cells of WT and mutant CFTR constructs.	SELEX of random 50nt with recombinant protein.
112-116	ETR-3	GUUGU	Sequences of 20nt random for SELEX.	In vivo splicing in HeLa	SELEX of 20nt random with recombinant protein, some winner sequences are verified by EMSA.
116-121	hnRNP A1	UAGGGA	Construct of major late transcription unit of adenovirus 2 EX1 - INT1 - EX2 for in vitro splicing assay. Sequences of 20 nt random for SELEX.	In vivo splicing in HeLa	SELEX of 20nt random sequences with recombinant protein. Winners confirmed by filter binding assays with purified protein. Confirmed by UV-crosslink and immunoblot with HeLa nuclear extract
116-120	KSRP	UAGGG	Synthesized oligos	In vivo splicing in HeLa	NMR, scaffold-independent analysis (SIA) with recombinant protein
117-121	hnRNP H1	AGGGA	Construct of BRCA1 [672] EX17 - INT17 - EX18 - INT18 - EX19. WT or mutated exon 18 RNA substrates.	In vivo splicing in Hep3B cells of WT and mutant CFTR constructs.	Mutational analysis, RNA affinity chromatography, UV cross-linking, immunoprecipitation with HeLa nuclear extract.
117-121	hnRNP H2	AGGGA	Construct of BRCA1 [672] EX17 - INT17 - EX18 - INT18 - EX19. WT or mutated exon 18 RNA substrates.	In vivo splicing in Hep3B cells of WT and mutant CFTR constructs.	Mutational analysis, RNA affinity chromatography, UV cross-linking, immunoprecipitation with HeLa nuclear extract.
117-121	hnRNP F	AGGGA	Construct of BRCA1 [672] EX17 - INT17 - EX18 - INT18 - EX19. WT or mutated exon 18 RNA substrates.	In vivo splicing in Hep3B cells of WT and mutant CFTR constructs.	Mutational analysis, RNA affinity chromatography, UV cross-linking, immunoprecipitation with HeLa nuclear extract.
117-122	ZRANB2	AGGGAA	Synthesized oligos. Sequences of 25nt random for SELEX.	In vivo splicing in Hep3B cells of WT and mutant CFTR constructs.	SELEX of 25nt random with recombinant protein. EMSA, Fluorescence Anisotropy, NMR Spectroscopy.
117-121	hnRNP H3	AGGGA	Synthesized sequences	In vivo splicing in HeLa-T4+ cells.	RNA-affinity chromatography assays with HeLa NE and immunoblotting or with recombinant protein.
125-129	hnRNP H1	UGGGC	Synthesized sequences	In vitro splicing in HeLa S100 and nuclear extracts.	RNA-affinity chromatography assays with HeLa NE and immunoblotting or with recombinant protein.
125-129	hnRNP H2	UGGGC	Synthesized sequences	In vitro splicing in HeLa S100 and nuclear extracts.	RNA-affinity chromatography assays with HeLa NE and immunoblotting or with recombinant protein.
125-129	hnRNP F	UGGGC	Synthesized sequences	In vitro splicing with HeLa nuclear extracts, siRNA.	RNA-affinity chromatography assays with HeLa NE and immunoblotting or with recombinant protein.
125-129	hnRNP H3	UGGGC	Synthesized sequences	In vivo splicing in HeLa, siRNA.	RNA-affinity chromatography assays with HeLa NE and immunoblotting or with recombinant protein.
130-135	MBNL1	UUGCCU	Sequences of 32nt random for SELEX. Synthesized sequences. Sequence deriving from mutated MBNL1 [4154], MBNL2 [10150], mutated ATP2A1 [487], GRIN1 [2902], INSR [3643]. Construct of PLEKHH2 [130271] EX20 - INT20 - EX21 - INT21 - EX22.	In vivo splicing in HeLa, siRNA.	SELEX of 32nt random and EMSA with recombinant protein.
139-143	SRp40	ACAGG	Construct of EX_M1 - INT1 - EX_M2 murine IgM and its variants obtained by replacing the natural ESE in the M2 exon with 20nt random.	In vivo splicing in HeLa, siRNA.	UV crosslink, competition and immunoprecipitation assays in HeLa nuclear extracts.
143-148	hnRNP K	GCCCAA	Sequences of 50nt random for SELEX.	In vivo splicing in HeLa, siRNA.	SELEX of random 50nt with recombinant protein.
148-152	hnRNP H1	AGAGA	Synthesized sequences	In vitro splicing with HeLa nuclear extracts, siRNA.	RNA-affinity chromatography assays with HeLa NE and immunoblotting or with recombinant protein.
148-152	hnRNP H2	AGAGA	Synthesized sequences	SELEX imposing a selection of the constructs for splicing rather than for binding. Selection of the constructs by splicing in HeLa S100 extracts complemented by recombinant SR protein. Winners are confirmed by in vitro splicing in HeLa nuclear extracts.	RNA-affinity chromatography assays with HeLa NE and immunoblotting or with recombinant protein.
150-154	hnRNP H1	AGAGA	Synthesized sequences	In vitro splicing with HeLa nuclear extracts, siRNA.	RNA-affinity chromatography assays with HeLa NE and immunoblotting or with recombinant protein.
150-154	hnRNP H2	AGAGA	Synthesized sequences	In vivo splicing in HEK-293 cells.	RNA-affinity chromatography assays with HeLa NE and immunoblotting or with recombinant protein.
155-160	hnRNP A1	UAGGAA	Construct of major late transcription unit of adenovirus 2 EX1 - INT1 - EX2 for in vitro splicing assay. Sequences of 20 nt random for SELEX.	In vivo splicing in HeLa	SELEX of 20nt random sequences with recombinant protein. Winners confirmed by filter binding assays with purified protein. Confirmed by UV-crosslink and immunoblot with HeLa nuclear extract
155-159	hnRNP A1	UAGGA	Construct of BRCA1 [672] EX17 - INT17 - EX18 - INT18 - EX19. WT or mutated exon 18 RNA substrates.	In vivo splicing assay in HeLa	Mutational analysis, RNA affinity chromatography, UV cross-linking, immunoprecipitation with HeLa nuclear extract.
156-160	SRp30c	AGGAA	Synthesized oligos. Sequences of 20nt random for SELEX.	In vivo splicing assay in HeLa	SELEX of 20nt random with recombinant protein. EMSA, UV crosslink, SDS-PAGE with HeLa nuclear extracts.
158-163	HTra2beta1	GAAGAA	Synthesized sequences	In vitro splicing with HeLa nuclear extracts	NMR spectroscopy
159-163	HTra2beta1	AAGAA	Sequences of 20 nt random for SELEX. Sequence of beta-globin [3043] and constructs of murine IgM-based pre-mRNA for in vitro splicing.	In vitro splicing in HeLa S100 extracts.	SELEX of 20nt random with recombinant protein, confirmed by EMSA in HeLa nuclear extract and S100. EMSA with recombinant protein.
159-164	SRp54	AAGAAG	Construct of Tau MAPT [4137] EX9 - INT9 - EX10 - INT10 - EX11 with GFP cDNA inserted into EX11.	In vitro splicing with HeLa nuclear extracts, siRNA.	Positive clones identified by fluorescence-activated cell sorting and visual inspection. Confirmed by UV crosslink, immunoprecipitation, SDS-PAGE.
159-164	HTra2beta1	AAGAAG	Construct of Tau MAPT [4137] EX9 - INT9 - EX10 - INT10 - EX11 with GFP cDNA inserted into EX11.	In vivo splicing in HeLa	Positive clones identified by fluorescence-activated cell sorting and visual inspection. Confirmed by UV crosslink, immunoprecipitation, SDS-PAGE.
159-163	HTra2alpha	AAGAA	Sequences of 20 nt random for SELEX. Sequence of beta-globin [3043] and constructs of murine IgM-based pre-mRNA for in vitro splicing.	In vitro splicing in HeLa S100 and nuclear extracts.	SELEX of 20nt random with recombinant protein, confirmed by EMSA in HeLa nuclear extract and S100. EMSA with recombinant protein.
159-163	hnRNP H1	AAGAA	Synthesized sequences	In vitro splicing in HeLa S100 and nuclear extracts.	RNA-affinity chromatography assays with HeLa NE and immunoblotting or with recombinant protein.
159-163	hnRNP H2	AAGAA	Synthesized sequences	In vivo splicing in HeLa	RNA-affinity chromatography assays with HeLa NE and immunoblotting or with recombinant protein.
160-164	SC35	AGAAG	Construct of HIV-1 env [155971] EX_6D and part of flanking introns.	SELEX imposing a selection of the constructs for splicing rather than for binding. Selection of the constructs by splicing in HeLa S100 extracts complemented by recombinant SR protein. Winners are confirmed by in vitro splicing in HeLa nuclear extracts.	RNA affinity chromatography assay and immunoblot.
168-171	YB-1	CAUC	Sequences of 20 nt random for SELEX. Constructs of wt and mutated CD44 [960] RSV - INTv4 - EXv5 - INTv5 - RSV	In vivo splicing in HeLa	SELEX of 20nt random sequences with recombinant protein. Winners confirmed by EMSA with recombinant protein. In vivo splicing in HEK-293 cells with wt and mutated sequences, EMSA. UV crosslinking.
168-173	SRp20	CAUCAU	Synthesized sequences	In vitro splicing in HeLa nuclear and S100 extracts.	NMR spectroscopy
168-171	SRp20	CAUC	Synthesized sequences		NMR spectroscopy
177-182	hnRNP E2	CCAUUC	Sequences deriving from HIV-1 Tat [155871]		Protein affinity purification with HeLa NE, mass spectrometry, western blot.
182-188	CUG-BP1	CUGUCUG	Construct of rat Actn1 [81634] EX_NM - INT		UV cross-link with recombinant protein and with HeLa nuclear extract containing increasing protein concentrations. Mutation analysis.
186-191	MBNL1	CUGCCU	Sequences of 32nt random for SELEX. Synthesized sequences. Sequence deriving from mutated MBNL1 [4154], MBNL2 [10150], mutated ATP2A1 [487], GRIN1 [2902], INSR [3643]. Construct of PLEKHH2 [130271] EX20 - INT20 - EX21 - INT21 - EX22.		SELEX of 32nt random and EMSA with recombinant protein.
190-194	TIA-1	CUUUG	Sequences of 68 nt random for SELEX.		SELEX of 68nt random sequences with recombinant protein. Winners confirmed by UV cross-linking, competition assay.
190-194	TIAL1	CUUUG	Sequences of 68 nt random for SELEX.		SELEX of 68nt random sequences with recombinant protein. Winners confirmed by UV cross-linking, competition assay.
192-196	ETR-3	UUGUU	Sequences of 20nt random for SELEX.		SELEX of 20nt random with recombinant protein, some winner sequences are verified by EMSA.
209-212	YB-1	GAUC	Sequences of 20 nt random for SELEX. Constructs of wt and mutated CD44 [960] RSV - INTv4 - EXv5 - INTv5 - RSV		SELEX of 20nt random sequences with recombinant protein. Winners confirmed by EMSA with recombinant protein. In vivo splicing in HEK-293 cells with wt and mutated sequences, EMSA. UV crosslinking.
209-212	SRp20	GAUC	Synthesized sequences		NMR spectroscopy
214-218	hnRNP H1	UGGGG	Construct of CFTR [1080] EX8 - INT8 - EX9 - INT9 - EX10		UV cross-linking, pull-down assay, immunoblotting in HeLa nuclear extracts with wt and mutated RNAs.
214-218	hnRNP H2	UGGGG	Construct of CFTR [1080] EX8 - INT8 - EX9 - INT9 - EX10		UV cross-linking, pull-down assay, immunoblotting in HeLa nuclear extracts with wt and mutated RNAs.
214-219	hnRNP H1	UGGGGU	Construct of CBS [875] EX5 - INT5 - EX6 - INT6 - EX7 - INT7 - EX8 - INT8 - EX9		Mutation assay, REMSA, UV cross-linking in HeLa nuclear extract, Immunoblotting
214-219	hnRNP H2	UGGGGU	Construct of CBS [875] EX5 - INT5 - EX6 - INT6 - EX7 - INT7 - EX8 - INT8 - EX9		Mutation assay, REMSA, UV cross-linking in HeLa nuclear extract, Immunoblotting
214-219	hnRNP F	UGGGGU	Construct of CBS [875] EX5 - INT5 - EX6 - INT6 - EX7 - INT7 - EX8 - INT8 - EX9		Mutation assay, REMSA, UV cross-linking in HeLa nuclear extract, Immunoblotting
214-218	hnRNP H3	UGGGG	Construct of CFTR [1080] EX8 - INT8 - EX9 - INT9 - EX10		UV cross-linking, pull-down assay, immunoblotting in HeLa nuclear extracts with wt and mutated RNAs.
214-218	hnRNP F	UGGGG	Synthesized sequences.		NMR titration using recombinant protein
215-219	hnRNP H1	GGGGU	Construct of CFTR [1080] EX8 - INT8 - EX9 - INT9 - EX10		UV cross-linking, pull-down assay, immunoblotting in HeLa nuclear extracts with wt and mutated RNAs.
215-219	hnRNP H2	GGGGU	Construct of CFTR [1080] EX8 - INT8 - EX9 - INT9 - EX10		UV cross-linking, pull-down assay, immunoblotting in HeLa nuclear extracts with wt and mutated RNAs.
215-219	hnRNP H3	GGGGU	Construct of CFTR [1080] EX8 - INT8 - EX9 - INT9 - EX10		UV cross-linking, pull-down assay, immunoblotting in HeLa nuclear extracts with wt and mutated RNAs.
215-219	hnRNP F	GGGGU	Synthesized sequences.		NMR titration using recombinant protein
232-238	SF2/ASF	UGGAAAG	Constructs of HIV-1 Tat [155871] EX2.		Mutational analysis and pull-down assay and immunoblot with HeLa nuclear extract.
234-240	SRp38	GAAAGAA	Synthesized sequences		RNAcompete using recombinant protein
236-240	HTra2beta1	AAGAA	Sequences of 20 nt random for SELEX. Sequence of beta-globin [3043] and constructs of murine IgM-based pre-mRNA for in vitro splicing.		SELEX of 20nt random with recombinant protein, confirmed by EMSA in HeLa nuclear extract and S100. EMSA with recombinant protein.
236-240	HTra2alpha	AAGAA	Sequences of 20 nt random for SELEX. Sequence of beta-globin [3043] and constructs of murine IgM-based pre-mRNA for in vitro splicing.		SELEX of 20nt random with recombinant protein, confirmed by EMSA in HeLa nuclear extract and S100. EMSA with recombinant protein.
236-240	hnRNP H1	AAGAA	Synthesized sequences		RNA-affinity chromatography assays with HeLa NE and immunoblotting or with recombinant protein.
236-240	hnRNP H2	AAGAA	Synthesized sequences		RNA-affinity chromatography assays with HeLa NE and immunoblotting or with recombinant protein.
236-241	HTra2beta1	AAGAAC	Sequences deriving from SMN2 [6607]. Synthetic sequences.		NMR spectroscopy, isothermal titration calorimetry. EMSA with recombinat protein and other competitor protein (HTra2beta1).
237-241	SRp30c	AGAAC	Synthesized oligos. Sequences of 20nt random for SELEX.		SELEX of 20nt random with recombinant protein. EMSA, UV crosslink, SDS-PAGE with HeLa nuclear extracts.
237-241	DAZAP1	AGAAC	Constructs spanning from NF1 [4763] EX34 to EX38 for in vivo splicing. Sequences of NF1 EX37.		UV crosslink, EMSA, and pull-down assays with HeLa nuclear extracts.
237-241	hnRNP A1	AGAAC	Constructs spanning from NF1 [4763] EX34 to EX38 for in vivo splicing. Sequences of NF1 EX37.		UV crosslink, EMSA, and pull-down assays with HeLa nuclear extracts.
237-241	hnRNP A2/B1	AGAAC	Constructs spanning from NF1 [4763] EX34 to EX38 for in vivo splicing. Sequences of NF1 EX37.		UV crosslink, EMSA, and pull-down assays with HeLa nuclear extracts.
237-241	YB-1	AGAAC	Constructs spanning from NF1 [4763] EX34 to EX38 for in vivo splicing. Sequences of NF1 EX37.		UV crosslink, EMSA, and pull-down assays with HeLa nuclear extracts.
240-244	SRp30c	ACCAC	Synthesized oligos. Sequences of 20nt random for SELEX.		SELEX of 20nt random with recombinant protein. EMSA, UV crosslink, SDS-PAGE with HeLa nuclear extracts.
240-247	hnRNP DL	ACCACGCA	Sequences of 20 nt random for SELEX.		SELEX of 20nt random with protein and filter binding assay. UV crosslink, immunoblot on HL-60 cells.
245-249	SRp40	GCAGG	Construct of EX_M1 - INT1 - EX_M2 murine IgM and its variants obtained by replacing the natural ESE in the M2 exon with 20nt random.		UV crosslink, competition and immunoprecipitation assays in HeLa nuclear extracts.
247-251	SRp30c	AGGAU	Synthesized oligos. Sequences of 20nt random for SELEX.		SELEX of 20nt random with recombinant protein. EMSA, UV crosslink, SDS-PAGE with HeLa nuclear extracts.
249-252	YB-1	GAUC	Sequences of 20 nt random for SELEX. Constructs of wt and mutated CD44 [960] RSV - INTv4 - EXv5 - INTv5 - RSV		SELEX of 20nt random sequences with recombinant protein. Winners confirmed by EMSA with recombinant protein. In vivo splicing in HEK-293 cells with wt and mutated sequences, EMSA. UV crosslinking.
249-252	SRp20	GAUC	Synthesized sequences		NMR spectroscopy
250-255	hnRNP G	AUCCCC	Sequences deriving from SMN2 [6607]. Synthetic sequences.		NMR spectroscopy, isothermal titration calorimetry. EMSA with recombinat protein and other competitor protein (HTra2beta1).
256-260	KSRP	UGGGU	Synthesized oligos		NMR, scaffold-independent analysis (SIA) with recombinant protein
256-260	hnRNP H1	UGGGU	Construct of RPL3 [6122] EX3 - INT3 - EX4		GST pull-down, mass spectrometry, Immunoprecipitation, western blotting, RNA pull-down assay, REMSA, RNA interference in HeLa and Calu6
256-260	hnRNP H2	UGGGU	Construct of CHRNA1 [1134] EX2-INT2-EX3-INT-EX_P3A-INT-EX4		Western blotting using HEK293T nuclear extract, immunodepletion, surface plasmon resonance
256-260	hnRNP H3	UGGGU	Construct of CHRNA1 [1134] EX2-INT2-EX3-INT-EX_P3A-INT-EX4		Western blotting using HEK293T nuclear extract, immunodepletion, surface plasmon resonance
257-262	hnRNP P (TLS)	GGGUGC	Homopolymers. Sequences of 25 nt random for SELEX.		SELEX of 25nt random with recombinant protein. SDS-PAGE, EMSA, UV crosslink, competition and immunoprecipitation assays with HeLa nuclear extracts.
263-268	SC35	GAGGAG	Sequences deriving from HIV-1 Tat [155871]		Competition assays with recombinant protein
263-268	hnRNP A1	GAGGAG	Sequences deriving from HIV-1 Tat [155871]		Competition assays with recombinant protein
264-268	SC35	AGGAG	Construct of HIV-1 env [155971] EX_6D and part of flanking introns.		RNA affinity chromatography assay and immunoblot.
264-270	SC35	AGGAGAG	Sequences of 20 nt random for SELEX. Constructs of EXE1A_Adenovirus - partial_INT_E1A_Adenovirus - partial_INT_FN1 - EX_ED1_FN1 of FIBRONECTIN (FN1) [2335] for in vitro splicing. Construct of Sp1 unit of Adenovirus E1A for in vitro splicing.		SELEX of 20-nt random with recombinant protein. Winners confirmed by EMSA with recombinant protein, UV crosslink, complementation assay, immunoprecipitations with HeLa S100 and nuclear extracts.
264-268	SRp30c	AGGAG	Synthesized oligos. Sequences of 20nt random for SELEX.		SELEX of 20nt random with recombinant protein. EMSA, UV crosslink, SDS-PAGE with HeLa nuclear extracts.
264-268	hnRNP H1	AGGAG	Synthesized sequences		RNA-affinity chromatography assays with HeLa NE and immunoblotting or with recombinant protein.
264-268	hnRNP H2	AGGAG	Synthesized sequences		RNA-affinity chromatography assays with HeLa NE and immunoblotting or with recombinant protein.
273-278	MBNL1	AUGCCG	Sequences of 32nt random for SELEX. Synthesized sequences. Sequence deriving from mutated MBNL1 [4154], MBNL2 [10150], mutated ATP2A1 [487], GRIN1 [2902], INSR [3643]. Construct of PLEKHH2 [130271] EX20 - INT20 - EX21 - INT21 - EX22.		SELEX of 32nt random and EMSA with recombinant protein.
277-282	ZRANB2	CGGUAA	Synthesized oligos. Sequences of 25nt random for SELEX.		SELEX of 25nt random with recombinant protein. EMSA, Fluorescence Anisotropy, NMR Spectroscopy.
281-287	SRp38	AAAGAAA	Synthesized sequences		RNAcompete using recombinant protein
282-286	HTra2beta1	AAGAA	Sequences of 20 nt random for SELEX. Sequence of beta-globin [3043] and constructs of murine IgM-based pre-mRNA for in vitro splicing.		SELEX of 20nt random with recombinant protein, confirmed by EMSA in HeLa nuclear extract and S100. EMSA with recombinant protein.
282-286	HTra2alpha	AAGAA	Sequences of 20 nt random for SELEX. Sequence of beta-globin [3043] and constructs of murine IgM-based pre-mRNA for in vitro splicing.		SELEX of 20nt random with recombinant protein, confirmed by EMSA in HeLa nuclear extract and S100. EMSA with recombinant protein.
282-286	hnRNP H1	AAGAA	Synthesized sequences		RNA-affinity chromatography assays with HeLa NE and immunoblotting or with recombinant protein.
282-286	hnRNP H2	AAGAA	Synthesized sequences		RNA-affinity chromatography assays with HeLa NE and immunoblotting or with recombinant protein.
290-295	MBNL1	UUGCCG	Sequences of 32nt random for SELEX. Synthesized sequences. Sequence deriving from mutated MBNL1 [4154], MBNL2 [10150], mutated ATP2A1 [487], GRIN1 [2902], INSR [3643]. Construct of PLEKHH2 [130271] EX20 - INT20 - EX21 - INT21 - EX22.		SELEX of 32nt random and EMSA with recombinant protein.
304-308	SRp40	ACUGC	Construct of EX_M1 - INT1 - EX_M2 murine IgM and its variants obtained by replacing the natural ESE in the M2 exon with 20nt random.		UV crosslink, competition and immunoprecipitation assays in HeLa nuclear extracts.
305-310	MBNL1	CUGCCC	Sequences of 32nt random for SELEX. Synthesized sequences. Sequence deriving from mutated MBNL1 [4154], MBNL2 [10150], mutated ATP2A1 [487], GRIN1 [2902], INSR [3643]. Construct of PLEKHH2 [130271] EX20 - INT20 - EX21 - INT21 - EX22.		SELEX of 32nt random and EMSA with recombinant protein.
307-312	hnRNP K	GCCCAC	Sequences of 50nt random for SELEX.		SELEX of random 50nt with recombinant protein.
311-317	SF2/ASF	ACGCGCU	Construct containing NCAM1 [4684] EX18, downstream 5' splice site, alpha globin HBA2 [3040] INT2, HBA2 EX3. Sequences of 20 nt random for SELEX.		SELEX of random 20nt with recombinant protein. Confirmed by EMSA, competition assay with recombinant protein and SELEX winners. UV-crosslinking and immunoprecipitation with Hela nuclear extract or S100 extract.

## Sheet: RBPmap
RBP maps results for SRSF9 of Caspase-2 minigene
Predictions for job: 1604624953
Genome: Human (hg38)
Selected motifs: SRSF9(Hs/Mm):akgavmr, SRSF9(Hs/Mm):kgrwgsm
Stringency level: Medium
	Protein: SRSF9(Hs/Mm)
Sequence Position	Genomic Coordinate	Motif	K-mer	Z-score	P-value
211	chr17:7670642	kgrwgsm	ggaagga	3.493	0.000239
222	chr17:7670631	kgrwgsm	gggggga	3.169	0.000765
225	chr17:7670628	kgrwgsm	gggagca	2.746	0.00302
838	chr17:7670015	kgrwgsm	ggcagga	2.958	0.00155
860	chr17:7669993	kgrwgsm	gggaggc	2.352	0.00934
861	chr17:7669992	kgrwgsm	ggaggca	2.113	0.0173
1430	chr17:7669423	kgrwgsm	gggagga	3.521	0.000215
1433	chr17:7669420	kgrwgsm	aggagga	3.225	0.00063
1437	chr17:7669416	kgrwgsm	ggauggg	3.169	0.000765
1442	chr17:7669411	kgrwgsm	gggagua	3.183	0.000729
2480	chr17:7668373	akgavmr	aggugca	2.246	0.0124
2567	chr17:7668286	kgrwgsm	gggaggg	2.042	0.0206
2581	chr17:7668272	kgrwgsm	ggcugga	2.099	0.0179
2621	chr17:7668232	kgrwgsm	gggaggg	2.028	0.0213
2627	chr17:7668226	kgrwgsm	ggguggc	2.056	0.0199
2870	chr17:7667983	kgrwgsm	ggaugga	2.775	0.00276
3126	chr17:7667727	kgrwgsm	gggaggg	2.62	0.0044
3138	chr17:7667715	kgrwgsm	gggagca	2.732	0.00315
3331	chr17:7667522	akgavmr	aggagcc	2.754	0.00294
4168	chr17:7666685	kgrwgsm	ggcagga	2.915	0.00178
