# Supplementary material for: SRSF9 Regulates Cassette Exon Splicing of Caspase-2 by Interacting with Its Downstream Exon
Source: Cells. 2021 Mar 19;10(3):679. doi: 10.3390/cells10030679 (PMC8003524; doi:10.3390/cells10030679)
Supplement: Supplementary file 1 [file cells-10-00679-s001.zip › supplementary table 3.xlsx]

## Sheet: SE
Category	Term	Count	%	PValue	Genes	List Total	Pop Hits	Pop Total	Fold Enrichment	Bonferroni	Benjamini	FDR	significant
GOTERM_BP_DIRECT	GO:0051301~cell division	282	2.85656	8.34529e-33	ENSG00000104147, ENSG00000169220, ENSG00000150722, ENSG00000135446, ENSG00000076382, ENSG00000004897, ENSG00000117697, ENSG00000167842, ENSG00000013810, ENSG00000136098, ENSG00000165660, ENSG00000100106, ENSG00000070831, ENSG00000094804, ENSG00000099812, ENSG00000175470, ENSG00000156256, ENSG00000075188, ENSG00000145919, ENSG00000116117, ENSG00000067208, ENSG00000085415, ENSG00000138160, ENSG0000…	8369	350	16792	1.61663	7.47905e-29	7.47905e-29	7.328e-29	32.0786
GOTERM_BP_DIRECT	GO:0006281~DNA repair	203	2.05632	8.31819e-32	ENSG00000174371, ENSG00000111358, ENSG00000154767, ENSG00000115392, ENSG00000166199, ENSG00000276043, ENSG00000177084, ENSG00000178295, ENSG00000012048, ENSG00000112319, ENSG00000198690, ENSG00000239306, ENSG00000131778, ENSG00000175595, ENSG00000169592, ENSG00000157106, ENSG00000132740, ENSG00000137074, ENSG00000143624, ENSG00000139372, ENSG00000108055, ENSG00000092853, ENSG00000149273, ENSG0000…	8369	235	16792	1.73323	7.45477e-28	3.72738e-28	3.6521e-28	31.08
GOTERM_BP_DIRECT	GO:0098609~cell-cell adhesion	226	2.2893	1.42881e-30	ENSG00000042493, ENSG00000105355, ENSG00000241973, ENSG00000099942, ENSG00000114867, ENSG00000175220, ENSG00000180370, ENSG00000153317, ENSG00000116489, ENSG00000151929, ENSG00000082153, ENSG00000117450, ENSG00000101558, ENSG00000156261, ENSG00000106682, ENSG00000179950, ENSG00000196396, ENSG00000113643, ENSG00000137073, ENSG00000133030, ENSG00000168385, ENSG00000086065, ENSG00000088367, ENSG0000…	8369	271	16792	1.67328	1.2805e-26	4.26833e-27	4.18213e-27	29.845
GOTERM_BP_DIRECT	GO:0007067~mitotic nuclear division	206	2.08671	1.83897e-27	ENSG00000104147, ENSG00000213024, ENSG00000169220, ENSG00000117697, ENSG00000167842, ENSG00000166197, ENSG00000136098, ENSG00000119408, ENSG00000100106, ENSG00000094804, ENSG00000099812, ENSG00000163808, ENSG00000175470, ENSG00000156256, ENSG00000075188, ENSG00000145919, ENSG00000138160, ENSG00000122705, ENSG00000168385, ENSG00000108055, ENSG00000145241, ENSG00000160783, ENSG00000143862, ENSG0000…	8369	248	16792	1.66665	1.64808e-23	4.1202e-24	4.03699e-24	26.7354
GOTERM_BP_DIRECT	GO:0006886~intracellular protein transport	190	1.92464	2.92414e-22	ENSG00000065491, ENSG00000102362, ENSG00000185825, ENSG00000109436, ENSG00000135966, ENSG00000006715, ENSG00000152061, ENSG00000111237, ENSG00000133704, ENSG00000164609, ENSG00000198586, ENSG00000137501, ENSG00000196961, ENSG00000198863, ENSG00000110025, ENSG00000064601, ENSG00000150961, ENSG00000169180, ENSG00000167202, ENSG00000070718, ENSG00000086598, ENSG00000169221, ENSG00000168818, ENSG0000…	8369	236	16792	1.61536	2.62061e-18	5.24123e-19	5.13537e-19	21.534
GOTERM_BP_DIRECT	GO:0043161~proteasome-mediated ubiquitin-dependent protein catabolic process	166	1.68152	7.17553e-21	ENSG00000075218, ENSG00000175063, ENSG00000092871, ENSG00000049167, ENSG00000114626, ENSG00000159377, ENSG00000116406, ENSG00000198742, ENSG00000082701, ENSG00000173960, ENSG00000136930, ENSG00000004897, ENSG00000087448, ENSG00000036257, ENSG00000100902, ENSG00000168894, ENSG00000179262, ENSG00000108344, ENSG00000175197, ENSG00000126067, ENSG00000094880, ENSG00000154473, ENSG00000173692, ENSG0000…	8369	203	16792	1.64074	6.43071e-17	1.07179e-17	1.05014e-17	20.1441
GOTERM_BP_DIRECT	GO:0006364~rRNA processing	172	1.7423	4.35052e-20	ENSG00000213782, ENSG00000152464, ENSG00000142937, ENSG00000110700, ENSG00000130713, ENSG00000039123, ENSG00000083520, ENSG00000167721, ENSG00000145414, ENSG00000142541, ENSG00000166197, ENSG00000136891, ENSG00000088930, ENSG00000105193, ENSG00000164338, ENSG00000107371, ENSG00000182841, ENSG00000141456, ENSG00000058729, ENSG00000184967, ENSG00000115946, ENSG00000065268, ENSG00000138326, ENSG0000…	8369	214	16792	1.61266	3.89893e-16	5.5699e-17	5.45741e-17	19.3615
GOTERM_BP_DIRECT	GO:0000209~protein polyubiquitination	152	1.53971	5.38296e-20	ENSG00000134758, ENSG00000110429, ENSG00000197530, ENSG00000049167, ENSG00000159377, ENSG00000152503, ENSG00000198742, ENSG00000175104, ENSG00000067955, ENSG00000244687, ENSG00000135722, ENSG00000136930, ENSG00000119401, ENSG00000087448, ENSG00000166233, ENSG00000036257, ENSG00000086758, ENSG00000100902, ENSG00000145416, ENSG00000168894, ENSG00000153827, ENSG00000168936, ENSG00000109670, ENSG0000…	8369	184	16792	1.6575	4.82421e-16	6.03026e-17	5.90847e-17	19.269
GOTERM_BP_DIRECT	GO:0006412~translation	197	1.99554	6.08408e-20	ENSG00000111358, ENSG00000110700, ENSG00000114867, ENSG00000151806, ENSG00000142541, ENSG00000116120, ENSG00000125648, ENSG00000169100, ENSG00000055332, ENSG00000163923, ENSG00000239789, ENSG00000122140, ENSG00000155287, ENSG00000113407, ENSG00000137876, ENSG00000115268, ENSG00000123908, ENSG00000132740, ENSG00000168028, ENSG00000144713, ENSG00000165792, ENSG00000139131, ENSG00000108298, ENSG0000…	8369	253	16792	1.56234	5.45255e-16	6.05839e-17	5.93604e-17	19.2158
GOTERM_BP_DIRECT	GO:0000086~G2/M transition of mitotic cell cycle	118	1.1953	1.62633e-18	ENSG00000072864, ENSG00000072062, ENSG00000114107, ENSG00000136811, ENSG00000116127, ENSG00000137100, ENSG00000160014, ENSG00000127824, ENSG00000108100, ENSG00000141577, ENSG00000165304, ENSG00000111907, ENSG00000173846, ENSG00000166483, ENSG00000221983, ENSG00000134480, ENSG00000183765, ENSG00000198089, ENSG00000103995, ENSG00000174672, ENSG00000113558, ENSG00000134057, ENSG00000213923, ENSG0000…	8369	137	16792	1.72819	1.45752e-14	1.45752e-15	1.42808e-15	17.7888
GOTERM_BP_DIRECT	GO:0016032~viral process	223	2.25891	2.00416e-18	ENSG00000175582, ENSG00000213024, ENSG00000177885, ENSG00000114867, ENSG00000180370, ENSG00000153558, ENSG00000114742, ENSG00000134352, ENSG00000198900, ENSG00000089902, ENSG00000163002, ENSG00000114062, ENSG00000179262, ENSG00000106682, ENSG00000099817, ENSG00000102882, ENSG00000067560, ENSG00000126067, ENSG00000075188, ENSG00000175115, ENSG00000111581, ENSG00000116478, ENSG00000151247, ENSG0000…	8369	299	16792	1.49645	1.79613e-14	1.63285e-15	1.59987e-15	17.6981
GOTERM_BP_DIRECT	GO:0019083~viral transcription	100	1.01297	3.93848e-18	ENSG00000213024, ENSG00000142937, ENSG00000110700, ENSG00000142541, ENSG00000163002, ENSG00000105193, ENSG00000155561, ENSG00000047410, ENSG00000138326, ENSG00000075188, ENSG00000241343, ENSG00000196313, ENSG00000115268, ENSG00000111581, ENSG00000136942, ENSG00000168028, ENSG00000139496, ENSG00000085415, ENSG00000144713, ENSG00000221983, ENSG00000132182, ENSG00000108298, ENSG00000101146, ENSG0000…	8369	112	16792	1.79148	3.52967e-14	2.94139e-15	2.88198e-15	17.4047
GOTERM_BP_DIRECT	GO:0015031~protein transport	280	2.8363	1.00628e-17	ENSG00000104388, ENSG00000076944, ENSG00000099940, ENSG00000103051, ENSG00000111237, ENSG00000114988, ENSG00000114745, ENSG00000168010, ENSG00000152348, ENSG00000155975, ENSG00000119522, ENSG00000123106, ENSG00000145817, ENSG00000168374, ENSG00000100345, ENSG00000157349, ENSG00000116918, ENSG00000135338, ENSG00000197121, ENSG00000075188, ENSG00000188092, ENSG00000029725, ENSG00000047932, ENSG0000…	8369	395	16792	1.4223	9.0183e-14	6.93715e-15	6.79705e-15	16.9973
GOTERM_BP_DIRECT	GO:0000398~mRNA splicing, via spliceosome	172	1.7423	3.74848e-17	ENSG00000075856, ENSG00000185946, ENSG00000092199, ENSG00000147274, ENSG00000165819, ENSG00000174891, ENSG00000164609, ENSG00000136937, ENSG00000039123, ENSG00000157110, ENSG00000104824, ENSG00000099783, ENSG00000114503, ENSG00000117614, ENSG00000175467, ENSG00000204392, ENSG00000134597, ENSG00000100109, ENSG00000163882, ENSG00000273173, ENSG00000161981, ENSG00000162437, ENSG00000183258, ENSG0000…	8369	222	16792	1.55455	3.35939e-13	2.34332e-14	2.296e-14	16.4261
GOTERM_BP_DIRECT	GO:0006974~cellular response to DNA damage stimulus	163	1.65113	3.9221e-17	ENSG00000178971, ENSG00000114904, ENSG00000102081, ENSG00000049167, ENSG00000097007, ENSG00000148362, ENSG00000198586, ENSG00000111877, ENSG00000175104, ENSG00000151657, ENSG00000133302, ENSG00000092470, ENSG00000115392, ENSG00000153827, ENSG00000182165, ENSG00000057757, ENSG00000125885, ENSG00000126215, ENSG00000109670, ENSG00000122257, ENSG00000102882, ENSG00000143476, ENSG00000126456, ENSG0000…	8369	208	16792	1.57236	3.51499e-13	2.34332e-14	2.296e-14	16.4065
GOTERM_BP_DIRECT	GO:0006260~DNA replication	128	1.2966	6.11675e-17	ENSG00000163918, ENSG00000174371, ENSG00000108469, ENSG00000111877, ENSG00000151657, ENSG00000159259, ENSG00000248643, ENSG00000198900, ENSG00000138798, ENSG00000062822, ENSG00000167325, ENSG00000164053, ENSG00000136492, ENSG00000100865, ENSG00000125885, ENSG00000177084, ENSG00000140521, ENSG00000122257, ENSG00000143476, ENSG00000012048, ENSG00000094804, ENSG00000091651, ENSG00000115947, ENSG0000…	8369	155	16792	1.65694	9.94982e-13	3.42614e-14	3.35695e-14	16.2135
GOTERM_BP_DIRECT	GO:0007062~sister chromatid cohesion	92	0.931929	9.61889e-17	ENSG00000072864, ENSG00000072501, ENSG00000197771, ENSG00000040275, ENSG00000117697, ENSG00000086827, ENSG00000167842, ENSG00000007168, ENSG00000151725, ENSG00000083642, ENSG00000154839, ENSG00000251503, ENSG00000142945, ENSG00000109670, ENSG00000108384, ENSG00000013573, ENSG00000125450, ENSG00000002822, ENSG00000156970, ENSG00000182628, ENSG00000154473, ENSG00000075188, ENSG00000117724, ENSG0000…	8369	103	16792	1.79217	9.94982e-13	5.07085e-14	4.96844e-14	16.0169
GOTERM_BP_DIRECT	GO:0006413~translational initiation	115	1.16491	3.63166e-16	ENSG00000142937, ENSG00000110700, ENSG00000114867, ENSG00000172239, ENSG00000142541, ENSG00000105193, ENSG00000106682, ENSG00000147677, ENSG00000178982, ENSG00000138326, ENSG00000134001, ENSG00000241343, ENSG00000115268, ENSG00000136942, ENSG00000123908, ENSG00000151247, ENSG00000168028, ENSG00000144713, ENSG00000221983, ENSG00000108298, ENSG00000164587, ENSG00000122026, ENSG00000142534, ENSG0000…	8369	137	16792	1.68425	2.98495e-12	1.80816e-13	1.77165e-13	15.4399
GOTERM_BP_DIRECT	GO:0000184~nuclear-transcribed mRNA catabolic process, nonsense-mediated decay	102	1.03323	1.07997e-15	ENSG00000142937, ENSG00000110700, ENSG00000114867, ENSG00000136937, ENSG00000114503, ENSG00000169062, ENSG00000111196, ENSG00000142541, ENSG00000105193, ENSG00000272886, ENSG00000152332, ENSG00000138326, ENSG00000241343, ENSG00000115268, ENSG00000136942, ENSG00000157106, ENSG00000168028, ENSG00000144713, ENSG00000171824, ENSG00000221983, ENSG00000108298, ENSG00000164587, ENSG00000122026, ENSG0000…	8369	119	16792	1.71982	9.94982e-12	5.09405e-13	4.99117e-13	14.9666
GOTERM_BP_DIRECT	GO:0016192~vesicle-mediated transport	122	1.23582	2.661e-14	ENSG00000105355, ENSG00000259024, ENSG00000006715, ENSG00000137501, ENSG00000175106, ENSG00000138834, ENSG00000197535, ENSG00000164292, ENSG00000084733, ENSG00000070718, ENSG00000145817, ENSG00000090565, ENSG00000182287, ENSG00000168538, ENSG00000214078, ENSG00000101310, ENSG00000104142, ENSG00000152056, ENSG00000133318, ENSG00000029725, ENSG00000122705, ENSG00000184056, ENSG00000265808, ENSG0000…	8369	152	16792	1.61044	2.38796e-10	1.1924e-11	1.16831e-11	13.575
GOTERM_BP_DIRECT	GO:0006468~protein phosphorylation	306	3.09968	6.62154e-14	ENSG00000172071, ENSG00000006837, ENSG00000107779, ENSG00000263528, ENSG00000198586, ENSG00000113658, ENSG00000180370, ENSG00000110025, ENSG00000082701, ENSG00000138399, ENSG00000135446, ENSG00000159899, ENSG00000136098, ENSG00000119408, ENSG00000204435, ENSG00000163482, ENSG00000055332, ENSG00000106683, ENSG00000102882, ENSG00000058729, ENSG00000275993, ENSG00000107643, ENSG00000106799, ENSG0000…	8369	456	16792	1.34644	5.93009e-10	2.82582e-11	2.76875e-11	13.179
GOTERM_BP_DIRECT	GO:0016925~protein sumoylation	98	0.992707	8.25017e-14	ENSG00000092199, ENSG00000072501, ENSG00000213024, ENSG00000111752, ENSG00000154767, ENSG00000198900, ENSG00000078043, ENSG00000112200, ENSG00000163002, ENSG00000079387, ENSG00000141570, ENSG00000169189, ENSG00000012048, ENSG00000277258, ENSG00000155561, ENSG00000047410, ENSG00000105229, ENSG00000075188, ENSG00000165392, ENSG00000196313, ENSG00000111581, ENSG00000139496, ENSG00000085415, ENSG0000…	8369	117	16792	1.68062	7.39272e-10	3.36082e-11	3.29294e-11	13.0835
GOTERM_BP_DIRECT	GO:0006614~SRP-dependent cotranslational protein targeting to membrane	82	0.830632	1.24861e-13	ENSG00000142937, ENSG00000110700, ENSG00000140319, ENSG00000177600, ENSG00000025796, ENSG00000153037, ENSG00000142541, ENSG00000163682, ENSG00000171858, ENSG00000170889, ENSG00000167881, ENSG00000105193, ENSG00000109475, ENSG00000167526, ENSG00000125691, ENSG00000174780, ENSG00000138326, ENSG00000241343, ENSG00000115268, ENSG00000114850, ENSG00000136942, ENSG00000149806, ENSG00000143742, ENSG0000…	8369	94	16792	1.75031	1.11935e-09	4.86525e-11	4.76699e-11	12.9036
GOTERM_BP_DIRECT	GO:0060271~cilium morphogenesis	110	1.11426	2.18234e-13	ENSG00000179029, ENSG00000099940, ENSG00000163913, ENSG00000068885, ENSG00000153317, ENSG00000134874, ENSG00000124839, ENSG00000188026, ENSG00000158163, ENSG00000163482, ENSG00000121289, ENSG00000125124, ENSG00000168778, ENSG00000128881, ENSG00000181751, ENSG00000048342, ENSG00000163093, ENSG00000119650, ENSG00000164066, ENSG00000118965, ENSG00000122545, ENSG00000133393, ENSG00000100578, ENSG0000…	8369	136	16792	1.62287	1.95613e-09	8.14923e-11	7.98465e-11	12.6611
GOTERM_BP_DIRECT	GO:0008380~RNA splicing	127	1.28647	4.30698e-12	ENSG00000185946, ENSG00000213782, ENSG00000092199, ENSG00000102081, ENSG00000174891, ENSG00000136937, ENSG00000114503, ENSG00000138433, ENSG00000111196, ENSG00000075292, ENSG00000100109, ENSG00000138398, ENSG00000273173, ENSG00000161981, ENSG00000126461, ENSG00000179950, ENSG00000147140, ENSG00000116754, ENSG00000116752, ENSG00000131652, ENSG00000064607, ENSG00000079134, ENSG00000116350, ENSG0000…	8369	166	16792	1.53506	3.85993e-08	1.54397e-09	1.51278e-09	11.3658
GOTERM_BP_DIRECT	GO:0007049~cell cycle	158	1.60049	9.12619e-12	ENSG00000198586, ENSG00000064961, ENSG00000106608, ENSG00000150722, ENSG00000159259, ENSG00000164850, ENSG00000143514, ENSG00000135164, ENSG00000166197, ENSG00000134072, ENSG00000100865, ENSG00000169188, ENSG00000276043, ENSG00000186522, ENSG00000102882, ENSG00000275993, ENSG00000012048, ENSG00000085382, ENSG00000131931, ENSG00000156256, ENSG00000132109, ENSG00000112312, ENSG00000116117, ENSG0000…	8369	217	16792	1.46092	8.17885e-08	3.14573e-09	3.0822e-09	11.0397
GOTERM_BP_DIRECT	GO:1901796~regulation of signal transduction by p53 class mediator	99	1.00284	1.68424e-11	ENSG00000163918, ENSG00000174371, ENSG00000071655, ENSG00000088808, ENSG00000198625, ENSG00000122779, ENSG00000143514, ENSG00000164053, ENSG00000204435, ENSG00000136492, ENSG00000100462, ENSG00000012048, ENSG00000171792, ENSG00000165392, ENSG00000116478, ENSG00000173846, ENSG00000221983, ENSG00000185386, ENSG00000187325, ENSG00000101266, ENSG00000183765, ENSG00000106399, ENSG00000177302, ENSG0000…	8369	124	16792	1.60193	1.50942e-07	5.59042e-09	5.47751e-09	10.7736
GOTERM_BP_DIRECT	GO:0006888~ER to Golgi vesicle-mediated transport	122	1.23582	1.76149e-11	ENSG00000185825, ENSG00000104388, ENSG00000103051, ENSG00000114988, ENSG00000114745, ENSG00000154889, ENSG00000138674, ENSG00000138036, ENSG00000150961, ENSG00000135720, ENSG00000151532, ENSG00000085788, ENSG00000036257, ENSG00000086598, ENSG00000137100, ENSG00000101558, ENSG00000168374, ENSG00000144043, ENSG00000184500, ENSG00000108587, ENSG00000107651, ENSG00000101310, ENSG00000184743, ENSG0000…	8369	160	16792	1.52992	1.57865e-07	5.63804e-09	5.52417e-09	10.7541
GOTERM_BP_DIRECT	GO:0006396~RNA processing	81	0.820502	2.1565e-11	ENSG00000075856, ENSG00000123064, ENSG00000047188, ENSG00000067596, ENSG00000157110, ENSG00000104824, ENSG00000171861, ENSG00000076067, ENSG00000065457, ENSG00000083635, ENSG00000004534, ENSG00000060688, ENSG00000100109, ENSG00000138035, ENSG00000005100, ENSG00000107290, ENSG00000160570, ENSG00000100028, ENSG00000088930, ENSG00000167088, ENSG00000144048, ENSG00000130520, ENSG00000150990, ENSG0000…	8369	97	16792	1.67549	1.93265e-07	6.43714e-09	6.30713e-09	10.6663
GOTERM_BP_DIRECT	GO:0006406~mRNA export from nucleus	83	0.840762	2.19058e-11	ENSG00000093000, ENSG00000070366, ENSG00000133226, ENSG00000213024, ENSG00000124193, ENSG00000164609, ENSG00000136937, ENSG00000091542, ENSG00000114503, ENSG00000115875, ENSG00000134597, ENSG00000145216, ENSG00000162231, ENSG00000163002, ENSG00000138750, ENSG00000136450, ENSG00000205323, ENSG00000112081, ENSG00000100227, ENSG00000161547, ENSG00000058804, ENSG00000157349, ENSG00000140829, ENSG0000…	8369	100	16792	1.66536	1.9632e-07	6.43714e-09	6.30713e-09	10.6594
GOTERM_BP_DIRECT	GO:0007059~chromosome segregation	61	0.617909	2.22664e-11	ENSG00000198382, ENSG00000104147, ENSG00000072864, ENSG00000169220, ENSG00000198900, ENSG00000076382, ENSG00000167842, ENSG00000117650, ENSG00000166797, ENSG00000136098, ENSG00000184661, ENSG00000165660, ENSG00000119408, ENSG00000166595, ENSG00000159055, ENSG00000154839, ENSG00000012048, ENSG00000182628, ENSG00000096063, ENSG00000136861, ENSG00000117724, ENSG00000143228, ENSG00000138160, ENSG0000…	8369	68	16792	1.79991	1.99552e-07	6.43714e-09	6.30713e-09	10.6524
GOTERM_BP_DIRECT	GO:0031145~anaphase-promoting complex-dependent catabolic process	68	0.688817	7.77668e-11	ENSG00000185627, ENSG00000175063, ENSG00000108106, ENSG00000159377, ENSG00000129084, ENSG00000136930, ENSG00000095261, ENSG00000004897, ENSG00000115233, ENSG00000008018, ENSG00000099341, ENSG00000036257, ENSG00000100902, ENSG00000164611, ENSG00000197170, ENSG00000108344, ENSG00000087191, ENSG00000101182, ENSG00000126067, ENSG00000094880, ENSG00000156970, ENSG00000154473, ENSG00000173692, ENSG0000…	8369	79	16792	1.72707	6.96946e-07	2.17796e-08	2.13397e-08	10.1092
GOTERM_BP_DIRECT	GO:0051436~negative regulation of ubiquitin-protein ligase activity involved in mitotic cell cycle	62	0.628039	1.81006e-10	ENSG00000185627, ENSG00000175063, ENSG00000159377, ENSG00000129084, ENSG00000136930, ENSG00000095261, ENSG00000004897, ENSG00000115233, ENSG00000008018, ENSG00000099341, ENSG00000100902, ENSG00000197170, ENSG00000108344, ENSG00000087191, ENSG00000101182, ENSG00000126067, ENSG00000094880, ENSG00000156970, ENSG00000154473, ENSG00000173692, ENSG00000170142, ENSG00000041357, ENSG00000196510, ENSG0000…	8369	71	16792	1.75211	1.62218e-06	4.91569e-08	4.81641e-08	9.74231
GOTERM_BP_DIRECT	GO:0006283~transcription-coupled nucleotide-excision repair	64	0.648298	2.06011e-10	ENSG00000136936, ENSG00000163918, ENSG00000168090, ENSG00000111358, ENSG00000049167, ENSG00000110107, ENSG00000020426, ENSG00000240682, ENSG00000139842, ENSG00000062822, ENSG00000144524, ENSG00000145736, ENSG00000163882, ENSG00000163161, ENSG00000100387, ENSG00000213780, ENSG00000099817, ENSG00000187735, ENSG00000100142, ENSG00000272047, ENSG00000133119, ENSG00000175595, ENSG00000132383, ENSG0000…	8369	74	16792	1.73531	1.84627e-06	5.43021e-08	5.32054e-08	9.68611
GOTERM_BP_DIRECT	GO:0042384~cilium assembly	97	0.982577	2.25858e-10	ENSG00000179029, ENSG00000099940, ENSG00000163913, ENSG00000068885, ENSG00000134874, ENSG00000116127, ENSG00000138036, ENSG00000124839, ENSG00000158163, ENSG00000163482, ENSG00000121289, ENSG00000125124, ENSG00000168778, ENSG00000128881, ENSG00000173210, ENSG00000048342, ENSG00000163093, ENSG00000164066, ENSG00000118965, ENSG00000166004, ENSG00000133393, ENSG00000100578, ENSG00000168385, ENSG0000…	8369	124	16792	1.56956	2.02413e-06	5.78324e-08	5.66644e-08	9.64617
GOTERM_BP_DIRECT	GO:0042787~protein ubiquitination involved in ubiquitin-dependent protein catabolic process	115	1.16491	3.32085e-10	ENSG00000175063, ENSG00000092871, ENSG00000114626, ENSG00000198742, ENSG00000151893, ENSG00000004897, ENSG00000119401, ENSG00000166233, ENSG00000036257, ENSG00000086758, ENSG00000168894, ENSG00000153827, ENSG00000100225, ENSG00000276043, ENSG00000122257, ENSG00000164611, ENSG00000085382, ENSG00000094880, ENSG00000108854, ENSG00000154473, ENSG00000069869, ENSG00000116514, ENSG00000064726, ENSG0000…	8369	153	16792	1.50812	2.97614e-06	8.26708e-08	8.10011e-08	9.47875
GOTERM_BP_DIRECT	GO:0051437~positive regulation of ubiquitin-protein ligase activity involved in regulation of mitotic cell cycle transition	65	0.658428	3.8797e-10	ENSG00000185627, ENSG00000175063, ENSG00000159377, ENSG00000129084, ENSG00000136930, ENSG00000095261, ENSG00000004897, ENSG00000115233, ENSG00000008018, ENSG00000099341, ENSG00000055130, ENSG00000100902, ENSG00000197170, ENSG00000108344, ENSG00000087191, ENSG00000101182, ENSG00000126067, ENSG00000094880, ENSG00000156970, ENSG00000154473, ENSG00000173692, ENSG00000170142, ENSG00000041357, ENSG0000…	8369	76	16792	1.71604	3.47698e-06	9.17605e-08	8.99072e-08	9.4112
GOTERM_BP_DIRECT	GO:0043488~regulation of mRNA stability	83	0.840762	3.89076e-10	ENSG00000185627, ENSG00000090097, ENSG00000102081, ENSG00000114867, ENSG00000130713, ENSG00000172795, ENSG00000159377, ENSG00000129084, ENSG00000136930, ENSG00000095261, ENSG00000115233, ENSG00000008018, ENSG00000099341, ENSG00000083520, ENSG00000100902, ENSG00000100823, ENSG00000166913, ENSG00000107371, ENSG00000272886, ENSG00000142864, ENSG00000197170, ENSG00000108344, ENSG00000087191, ENSG0000…	8369	103	16792	1.61685	3.48689e-06	9.17605e-08	8.99072e-08	9.40997
GOTERM_BP_DIRECT	GO:0006890~retrograde vesicle-mediated transport, Golgi to ER	69	0.698947	4.33443e-10	ENSG00000175582, ENSG00000198382, ENSG00000103051, ENSG00000113734, ENSG00000105438, ENSG00000157916, ENSG00000129083, ENSG00000004059, ENSG00000151779, ENSG00000135249, ENSG00000086827, ENSG00000122218, ENSG00000084731, ENSG00000142186, ENSG00000086598, ENSG00000168374, ENSG00000168818, ENSG00000142945, ENSG00000092108, ENSG00000101199, ENSG00000166557, ENSG00000090889, ENSG00000148248, ENSG0000…	8369	82	16792	1.68836	3.88451e-06	9.96031e-08	9.75914e-08	9.36307
GOTERM_BP_DIRECT	GO:1900034~regulation of cellular response to heat	64	0.648298	6.59828e-10	ENSG00000093000, ENSG00000105993, ENSG00000213024, ENSG00000204673, ENSG00000082701, ENSG00000168259, ENSG00000151929, ENSG00000163002, ENSG00000138750, ENSG00000102882, ENSG00000058804, ENSG00000167965, ENSG00000125450, ENSG00000105821, ENSG00000155561, ENSG00000047410, ENSG00000113569, ENSG00000075188, ENSG00000132383, ENSG00000196313, ENSG00000005339, ENSG00000111581, ENSG00000156735, ENSG0000…	8369	75	16792	1.71217	5.91336e-06	1.47834e-07	1.44849e-07	9.18057
GOTERM_BP_DIRECT	GO:0042795~snRNA transcription from RNA polymerase II promoter	60	0.60778	1.77322e-09	ENSG00000143190, ENSG00000137947, ENSG00000144161, ENSG00000108506, ENSG00000136937, ENSG00000114503, ENSG00000166478, ENSG00000185591, ENSG00000163882, ENSG00000128915, ENSG00000023608, ENSG00000099817, ENSG00000163125, ENSG00000087087, ENSG00000164975, ENSG00000100142, ENSG00000104299, ENSG00000104613, ENSG00000140307, ENSG00000104976, ENSG00000139579, ENSG00000148835, ENSG00000112592, ENSG0000…	8369	70	16792	1.71982	1.58915e-05	3.876e-07	3.79772e-07	8.75124
GOTERM_BP_DIRECT	GO:0006511~ubiquitin-dependent protein catabolic process	131	1.32699	2.1611e-09	ENSG00000175063, ENSG00000092871, ENSG00000177889, ENSG00000166233, ENSG00000036257, ENSG00000100902, ENSG00000114062, ENSG00000101557, ENSG00000013374, ENSG00000090686, ENSG00000100225, ENSG00000130706, ENSG00000143476, ENSG00000182446, ENSG00000108344, ENSG00000094880, ENSG00000156256, ENSG00000108854, ENSG00000154914, ENSG00000116750, ENSG00000058056, ENSG00000100219, ENSG00000125818, ENSG0000…	8369	182	16792	1.4442	1.93676e-05	4.61137e-07	4.51824e-07	8.66533
GOTERM_BP_DIRECT	GO:0006914~autophagy	100	1.01297	5.24625e-09	ENSG00000160803, ENSG00000006715, ENSG00000097007, ENSG00000152348, ENSG00000170296, ENSG00000175224, ENSG00000112561, ENSG00000138279, ENSG00000152223, ENSG00000155975, ENSG00000171700, ENSG00000139644, ENSG00000040633, ENSG00000151532, ENSG00000101955, ENSG00000141458, ENSG00000104142, ENSG00000141971, ENSG00000126581, ENSG00000131374, ENSG00000115145, ENSG00000140474, ENSG00000058056, ENSG0000…	8369	133	16792	1.50861	4.70158e-05	1.09342e-06	1.07133e-06	8.28015
GOTERM_BP_DIRECT	GO:0006409~tRNA export from nucleus	32	0.324149	6.76962e-09	ENSG00000093000, ENSG00000213024, ENSG00000163002, ENSG00000138750, ENSG00000102900, ENSG00000095319, ENSG00000120253, ENSG00000058804, ENSG00000110713, ENSG00000153201, ENSG00000108559, ENSG00000125450, ENSG00000069248, ENSG00000155561, ENSG00000047410, ENSG00000113569, ENSG00000075188, ENSG00000132341, ENSG00000196313, ENSG00000165271, ENSG00000136243, ENSG00000111581, ENSG00000139496, ENSG0000…	8369	32	16792	2.00645	6.06675e-05	1.37885e-06	1.351e-06	8.16944
GOTERM_BP_DIRECT	GO:0007077~mitotic nuclear envelope disassembly	41	0.415316	7.27157e-09	ENSG00000093000, ENSG00000213024, ENSG00000160789, ENSG00000134057, ENSG00000154229, ENSG00000170312, ENSG00000100749, ENSG00000163002, ENSG00000138750, ENSG00000205423, ENSG00000102900, ENSG00000119408, ENSG00000095319, ENSG00000120253, ENSG00000058804, ENSG00000110713, ENSG00000153201, ENSG00000108559, ENSG00000125450, ENSG00000069248, ENSG00000155561, ENSG00000047410, ENSG00000113569, ENSG0000…	8369	44	16792	1.86965	6.51657e-05	1.44817e-06	1.41893e-06	8.13837
GOTERM_BP_DIRECT	GO:0016567~protein ubiquitination	233	2.36021	8.02586e-09	ENSG00000075975, ENSG00000153558, ENSG00000136536, ENSG00000177889, ENSG00000119401, ENSG00000135686, ENSG00000119402, ENSG00000012963, ENSG00000142784, ENSG00000036257, ENSG00000162032, ENSG00000144848, ENSG00000013374, ENSG00000100225, ENSG00000142546, ENSG00000070831, ENSG00000180008, ENSG00000182325, ENSG00000012048, ENSG00000131653, ENSG00000239305, ENSG00000196151, ENSG00000115827, ENSG0000…	8369	359	16792	1.30224	7.19252e-05	1.56365e-06	1.53207e-06	8.09551
GOTERM_BP_DIRECT	GO:0000082~G1/S transition of mitotic cell cycle	80	0.810373	8.58515e-09	ENSG00000099901, ENSG00000073111, ENSG00000172273, ENSG00000006634, ENSG00000020426, ENSG00000097046, ENSG00000151893, ENSG00000139687, ENSG00000135446, ENSG00000139842, ENSG00000036257, ENSG00000055130, ENSG00000007047, ENSG00000125885, ENSG00000146143, ENSG00000177084, ENSG00000176390, ENSG00000094804, ENSG00000091651, ENSG00000198056, ENSG00000112118, ENSG00000115947, ENSG00000164815, ENSG0000…	8369	102	16792	1.57369	7.69371e-05	1.63702e-06	1.60396e-06	8.06625
GOTERM_BP_DIRECT	GO:0016569~covalent chromatin modification	86	0.871151	2.74142e-08	ENSG00000177200, ENSG00000131845, ENSG00000106723, ENSG00000111875, ENSG00000198586, ENSG00000198945, ENSG00000139687, ENSG00000189079, ENSG00000119403, ENSG00000140320, ENSG00000100307, ENSG00000085224, ENSG00000085185, ENSG00000105393, ENSG00000143033, ENSG00000163322, ENSG00000185513, ENSG00000124795, ENSG00000158636, ENSG00000080839, ENSG00000113648, ENSG00000105821, ENSG00000071462, ENSG0000…	8369	113	16792	1.52703	0.000245656	5.11847e-06	5.01509e-06	7.56202
GOTERM_BP_DIRECT	GO:0006915~apoptotic process	347	3.51499	3.36457e-08	ENSG00000129562, ENSG00000092871, ENSG00000144161, ENSG00000197256, ENSG00000066468, ENSG00000180370, ENSG00000088808, ENSG00000116001, ENSG00000101439, ENSG00000151923, ENSG00000127946, ENSG00000119408, ENSG00000169100, ENSG00000255346, ENSG00000102882, ENSG00000108984, ENSG00000012048, ENSG00000165304, ENSG00000131653, ENSG00000179950, ENSG00000106799, ENSG00000112679, ENSG00000138606, ENSG0000…	8369	567	16792	1.22793	0.000301488	6.15374e-06	6.02945e-06	7.47307
GOTERM_BP_DIRECT	GO:0075733~intracellular transport of virus	45	0.455835	5.13447e-08	ENSG00000093000, ENSG00000108424, ENSG00000213024, ENSG00000160948, ENSG00000152465, ENSG00000155975, ENSG00000139722, ENSG00000163002, ENSG00000138750, ENSG00000102900, ENSG00000095319, ENSG00000120253, ENSG00000167987, ENSG00000074319, ENSG00000058804, ENSG00000110713, ENSG00000153201, ENSG00000108559, ENSG00000125450, ENSG00000069248, ENSG00000155561, ENSG00000047410, ENSG00000113569, ENSG0000…	8369	51	16792	1.7704	0.000460045	9.20302e-06	9.01715e-06	7.2895
GOTERM_BP_DIRECT	GO:0032508~DNA duplex unwinding	40	0.405186	6.05583e-08	ENSG00000183207, ENSG00000215301, ENSG00000108469, ENSG00000135829, ENSG00000197275, ENSG00000112249, ENSG00000197299, ENSG00000134452, ENSG00000145907, ENSG00000135046, ENSG00000020922, ENSG00000156502, ENSG00000196419, ENSG00000100888, ENSG00000107290, ENSG00000079246, ENSG00000079785, ENSG00000085224, ENSG00000136492, ENSG00000013573, ENSG00000128513, ENSG00000104320, ENSG00000160957, ENSG0000…	8369	44	16792	1.82405	0.000542576	1.06416e-05	1.04267e-05	7.21783
GOTERM_BP_DIRECT	GO:0038061~NIK/NF-kappaB signaling	55	0.557131	6.97264e-08	ENSG00000185627, ENSG00000263528, ENSG00000159377, ENSG00000129084, ENSG00000136930, ENSG00000095261, ENSG00000115233, ENSG00000008018, ENSG00000099341, ENSG00000077150, ENSG00000055130, ENSG00000100902, ENSG00000213341, ENSG00000197170, ENSG00000108344, ENSG00000087191, ENSG00000101182, ENSG00000126067, ENSG00000173692, ENSG00000104856, ENSG00000041357, ENSG00000110330, ENSG00000166167, ENSG0000…	8369	66	16792	1.67204	0.000624693	1.20171e-05	1.17744e-05	7.1566
GOTERM_BP_DIRECT	GO:0006418~tRNA aminoacylation for protein translation	37	0.374797	8.09022e-08	ENSG00000106105, ENSG00000133706, ENSG00000146282, ENSG00000106305, ENSG00000138777, ENSG00000196305, ENSG00000204394, ENSG00000116120, ENSG00000154719, ENSG00000117593, ENSG00000140105, ENSG00000110619, ENSG00000011376, ENSG00000136628, ENSG00000179115, ENSG00000178149, ENSG00000112855, ENSG00000134905, ENSG00000113407, ENSG00000090861, ENSG00000104835, ENSG00000115866, ENSG00000137513, ENSG0000…	8369	40	16792	1.85597	0.000724782	1.36801e-05	1.34038e-05	7.09204
GOTERM_BP_DIRECT	GO:0006351~transcription, DNA-templated	1084	10.9806	8.80896e-08	ENSG00000185947, ENSG00000213024, ENSG00000156384, ENSG00000113658, ENSG00000077235, ENSG00000114744, ENSG00000196843, ENSG00000112561, ENSG00000197933, ENSG00000075292, ENSG00000197935, ENSG00000189079, ENSG00000029153, ENSG00000132170, ENSG00000100105, ENSG00000213020, ENSG00000112319, ENSG00000156374, ENSG00000113645, ENSG00000159885, ENSG00000158796, ENSG00000065029, ENSG00000172888, ENSG0000…	8369	1955	16792	1.11253	0.000789147	1.46196e-05	1.43243e-05	7.05508
GOTERM_BP_DIRECT	GO:0050821~protein stabilization	99	1.00284	9.9645e-08	ENSG00000075218, ENSG00000159256, ENSG00000107937, ENSG00000198625, ENSG00000151929, ENSG00000127946, ENSG00000156261, ENSG00000109670, ENSG00000132589, ENSG00000172766, ENSG00000134762, ENSG00000096384, ENSG00000058056, ENSG00000134086, ENSG00000145362, ENSG00000163932, ENSG00000187325, ENSG00000187446, ENSG00000146731, ENSG00000183765, ENSG00000071537, ENSG00000104375, ENSG00000144381, ENSG0000…	8369	136	16792	1.46058	0.00089262	1.62367e-05	1.59088e-05	7.00154
GOTERM_BP_DIRECT	GO:0007030~Golgi organization	60	0.60778	1.03774e-07	ENSG00000104388, ENSG00000103051, ENSG00000114988, ENSG00000114745, ENSG00000137502, ENSG00000173960, ENSG00000086827, ENSG00000141376, ENSG00000102606, ENSG00000137221, ENSG00000086598, ENSG00000143515, ENSG00000107651, ENSG00000070831, ENSG00000184743, ENSG00000148248, ENSG00000182446, ENSG00000085382, ENSG00000215114, ENSG00000131018, ENSG00000138768, ENSG00000074054, ENSG00000174989, ENSG0000…	8369	74	16792	1.62685	0.00092959	1.66075e-05	1.62721e-05	6.98391
GOTERM_BP_DIRECT	GO:0018105~peptidyl-serine phosphorylation	92	0.931929	1.29522e-07	ENSG00000177169, ENSG00000099308, ENSG00000172071, ENSG00000151292, ENSG00000067992, ENSG00000130758, ENSG00000159256, ENSG00000072062, ENSG00000180370, ENSG00000082701, ENSG00000110422, ENSG00000097046, ENSG00000118515, ENSG00000119408, ENSG00000089022, ENSG00000123143, ENSG00000102882, ENSG00000107643, ENSG00000106799, ENSG00000152332, ENSG00000135932, ENSG00000128881, ENSG00000126583, ENSG0000…	8369	125	16792	1.47675	0.0011601	2.03644e-05	1.99532e-05	6.88766
GOTERM_BP_DIRECT	GO:0016575~histone deacetylation	41	0.415316	1.33687e-07	ENSG00000068024, ENSG00000177565, ENSG00000076108, ENSG00000182979, ENSG00000071655, ENSG00000163517, ENSG00000138738, ENSG00000094631, ENSG00000167085, ENSG00000005302, ENSG00000135365, ENSG00000064961, ENSG00000068903, ENSG00000248643, ENSG00000100916, ENSG00000100429, ENSG00000054267, ENSG00000032219, ENSG00000164576, ENSG00000108840, ENSG00000111707, ENSG00000123562, ENSG00000057935, ENSG0000…	8369	46	16792	1.78836	0.00119739	2.0657e-05	2.02398e-05	6.87391
GOTERM_BP_DIRECT	GO:0009411~response to UV	38	0.384927	1.93105e-07	ENSG00000135945, ENSG00000099622, ENSG00000049167, ENSG00000076984, ENSG00000162607, ENSG00000116747, ENSG00000134574, ENSG00000075131, ENSG00000158941, ENSG00000119048, ENSG00000132356, ENSG00000119401, ENSG00000062822, ENSG00000145736, ENSG00000225830, ENSG00000163161, ENSG00000116062, ENSG00000136273, ENSG00000121988, ENSG00000163945, ENSG00000143476, ENSG00000140464, ENSG00000107643, ENSG0000…	8369	42	16792	1.81536	0.00172911	2.93324e-05	2.874e-05	6.71421
GOTERM_BP_DIRECT	GO:0006397~mRNA processing	124	1.25608	2.09487e-07	ENSG00000070047, ENSG00000213782, ENSG00000198860, ENSG00000165819, ENSG00000102081, ENSG00000091542, ENSG00000104824, ENSG00000072062, ENSG00000151657, ENSG00000138433, ENSG00000111196, ENSG00000100109, ENSG00000088930, ENSG00000122257, ENSG00000100461, ENSG00000126461, ENSG00000179950, ENSG00000136709, ENSG00000147140, ENSG00000117569, ENSG00000116754, ENSG00000116752, ENSG00000131773, ENSG0000…	8369	179	16792	1.38994	0.00187566	3.12904e-05	3.06584e-05	6.67884
GOTERM_BP_DIRECT	GO:0006470~protein dephosphorylation	92	0.931929	2.38561e-07	ENSG00000256591, ENSG00000073711, ENSG00000067113, ENSG00000173482, ENSG00000111679, ENSG00000171100, ENSG00000154845, ENSG00000040199, ENSG00000113575, ENSG00000171862, ENSG00000112640, ENSG00000132334, ENSG00000172115, ENSG00000152104, ENSG00000111077, ENSG00000138032, ENSG00000141298, ENSG00000164332, ENSG00000120910, ENSG00000127947, ENSG00000088179, ENSG00000141934, ENSG00000108389, ENSG0000…	8369	126	16792	1.46503	0.0021357	3.50489e-05	3.4341e-05	6.6224
GOTERM_BP_DIRECT	GO:0007050~cell cycle arrest	101	1.0231	2.65831e-07	ENSG00000097007, ENSG00000174775, ENSG00000175467, ENSG00000036257, ENSG00000109270, ENSG00000178053, ENSG00000108984, ENSG00000167965, ENSG00000175197, ENSG00000106799, ENSG00000152332, ENSG00000134248, ENSG00000083750, ENSG00000188130, ENSG00000100614, ENSG00000183087, ENSG00000082146, ENSG00000168826, ENSG00000141564, ENSG00000103197, ENSG00000105810, ENSG00000110321, ENSG00000111653, ENSG0000…	8369	141	16792	1.43725	0.00237954	3.80596e-05	3.7291e-05	6.5754
GOTERM_BP_DIRECT	GO:0006368~transcription elongation from RNA polymerase II promoter	67	0.678687	2.67547e-07	ENSG00000109911, ENSG00000111358, ENSG00000137947, ENSG00000134759, ENSG00000136937, ENSG00000020426, ENSG00000114503, ENSG00000006712, ENSG00000145736, ENSG00000166477, ENSG00000163882, ENSG00000163161, ENSG00000130706, ENSG00000188986, ENSG00000101158, ENSG00000149136, ENSG00000213780, ENSG00000099817, ENSG00000187735, ENSG00000100142, ENSG00000272047, ENSG00000103363, ENSG00000181555, ENSG0000…	8369	86	16792	1.56317	0.00239489	3.80596e-05	3.7291e-05	6.5726
GOTERM_BP_DIRECT	GO:0051865~protein autoubiquitination	43	0.435575	5.01076e-07	ENSG00000022840, ENSG00000049167, ENSG00000198862, ENSG00000134574, ENSG00000175104, ENSG00000119048, ENSG00000077152, ENSG00000173821, ENSG00000080802, ENSG00000204977, ENSG00000168159, ENSG00000082996, ENSG00000114062, ENSG00000168894, ENSG00000118518, ENSG00000276043, ENSG00000109332, ENSG00000147854, ENSG00000198060, ENSG00000012048, ENSG00000163743, ENSG00000181852, ENSG00000070950, ENSG0000…	8369	50	16792	1.72555	0.00448057	7.01662e-05	6.87491e-05	6.3001
GOTERM_BP_DIRECT	GO:0036498~IRE1-mediated unfolded protein response	49	0.496353	5.25695e-07	ENSG00000116809, ENSG00000074842, ENSG00000262633, ENSG00000174851, ENSG00000138674, ENSG00000025796, ENSG00000168970, ENSG00000138073, ENSG00000160691, ENSG00000106080, ENSG00000013573, ENSG00000143870, ENSG00000243708, ENSG00000101199, ENSG00000072778, ENSG00000198380, ENSG00000196396, ENSG00000068971, ENSG00000090520, ENSG00000065665, ENSG00000159720, ENSG00000154832, ENSG00000100219, ENSG0000…	8369	59	16792	1.66638	0.0047002	7.24812e-05	7.10174e-05	6.27927
GOTERM_BP_DIRECT	GO:0016236~macroautophagy	60	0.60778	5.74147e-07	ENSG00000163719, ENSG00000107897, ENSG00000157954, ENSG00000177169, ENSG00000213585, ENSG00000196683, ENSG00000152348, ENSG00000170296, ENSG00000175224, ENSG00000085978, ENSG00000116688, ENSG00000025039, ENSG00000156469, ENSG00000188186, ENSG00000165861, ENSG00000144848, ENSG00000109270, ENSG00000034713, ENSG00000167965, ENSG00000126581, ENSG00000110497, ENSG00000135018, ENSG00000134248, ENSG0000…	8369	76	16792	1.58404	0.00513229	7.79622e-05	7.63876e-05	6.24098
GOTERM_BP_DIRECT	GO:0070126~mitochondrial translational termination	66	0.668558	8.73919e-07	ENSG00000131368, ENSG00000175581, ENSG00000172590, ENSG00000111639, ENSG00000163319, ENSG00000137547, ENSG00000143314, ENSG00000143436, ENSG00000154719, ENSG00000158042, ENSG00000125445, ENSG00000162910, ENSG00000048544, ENSG00000214026, ENSG00000259494, ENSG00000239789, ENSG00000130921, ENSG00000181991, ENSG00000198015, ENSG00000175110, ENSG00000113048, ENSG00000112996, ENSG00000112110, ENSG0000…	8369	86	16792	1.53984	0.00780147	0.000116081	0.000113736	6.05853
GOTERM_BP_DIRECT	GO:0006405~RNA export from nucleus	46	0.465964	8.80775e-07	ENSG00000099901, ENSG00000133226, ENSG00000213024, ENSG00000198088, ENSG00000198563, ENSG00000164609, ENSG00000136937, ENSG00000124193, ENSG00000114503, ENSG00000135486, ENSG00000265241, ENSG00000115875, ENSG00000162231, ENSG00000136450, ENSG00000205323, ENSG00000112081, ENSG00000100227, ENSG00000095319, ENSG00000161547, ENSG00000168438, ENSG00000110713, ENSG00000140829, ENSG00000125351, ENSG0000…	8369	55	16792	1.67812	0.00786243	0.000116081	0.000113736	6.05514
GOTERM_BP_DIRECT	GO:0006897~endocytosis	98	0.992707	1.32505e-06	ENSG00000024422, ENSG00000157077, ENSG00000196961, ENSG00000174775, ENSG00000099785, ENSG00000095066, ENSG00000119522, ENSG00000157191, ENSG00000157193, ENSG00000141458, ENSG00000070831, ENSG00000144566, ENSG00000126581, ENSG00000134243, ENSG00000133275, ENSG00000029725, ENSG00000169118, ENSG00000011405, ENSG00000063245, ENSG00000124209, ENSG00000103197, ENSG00000136878, ENSG00000147010, ENSG0000…	8369	139	16792	1.41462	0.0118049	0.000172103	0.000168627	5.87777
GOTERM_BP_DIRECT	GO:0030521~androgen receptor signaling pathway	36	0.364668	2.1549e-06	ENSG00000124151, ENSG00000180530, ENSG00000067113, ENSG00000175221, ENSG00000117713, ENSG00000109819, ENSG00000266412, ENSG00000139687, ENSG00000169083, ENSG00000078043, ENSG00000134058, ENSG00000004478, ENSG00000140682, ENSG00000084676, ENSG00000042429, ENSG00000168036, ENSG00000114062, ENSG00000105173, ENSG00000164758, ENSG00000125686, ENSG00000012048, ENSG00000033800, ENSG00000115548, ENSG0000…	8369	41	16792	1.76176	0.019127	0.000275889	0.000270317	5.66657
GOTERM_BP_DIRECT	GO:0070936~protein K48-linked ubiquitination	40	0.405186	2.42333e-06	ENSG00000072401, ENSG00000175063, ENSG00000099804, ENSG00000092871, ENSG00000146021, ENSG00000170035, ENSG00000197579, ENSG00000170633, ENSG00000119048, ENSG00000077152, ENSG00000078140, ENSG00000168159, ENSG00000114062, ENSG00000186187, ENSG00000118518, ENSG00000145495, ENSG00000109332, ENSG00000011275, ENSG00000140367, ENSG00000182247, ENSG00000184787, ENSG00000085382, ENSG00000077721, ENSG0000…	8369	47	16792	1.70762	0.0214838	0.000305885	0.000299708	5.61559
GOTERM_BP_DIRECT	GO:0006369~termination of RNA polymerase II transcription	51	0.516613	3.0074e-06	ENSG00000103495, ENSG00000133226, ENSG00000124193, ENSG00000164609, ENSG00000136937, ENSG00000114503, ENSG00000115875, ENSG00000145216, ENSG00000107290, ENSG00000136450, ENSG00000205323, ENSG00000100028, ENSG00000112081, ENSG00000100227, ENSG00000149532, ENSG00000161547, ENSG00000182004, ENSG00000140829, ENSG00000116754, ENSG00000116830, ENSG00000131652, ENSG00000079134, ENSG00000116350, ENSG0000…	8369	64	16792	1.59889	0.0265924	0.000374338	0.000366778	5.52181
GOTERM_BP_DIRECT	GO:0048208~COPII vesicle coating	49	0.496353	3.27927e-06	ENSG00000262633, ENSG00000113615, ENSG00000114745, ENSG00000152700, ENSG00000138674, ENSG00000150961, ENSG00000036257, ENSG00000086598, ENSG00000138073, ENSG00000092108, ENSG00000182400, ENSG00000107651, ENSG00000162236, ENSG00000085063, ENSG00000160218, ENSG00000148396, ENSG00000138768, ENSG00000138802, ENSG00000105829, ENSG00000206560, ENSG00000119414, ENSG00000100934, ENSG00000157020, ENSG0000…	8369	61	16792	1.61174	0.0289612	0.000402586	0.000394455	5.48422
GOTERM_BP_DIRECT	GO:0070125~mitochondrial translational elongation	64	0.648298	4.05173e-06	ENSG00000131368, ENSG00000175581, ENSG00000172590, ENSG00000111639, ENSG00000163319, ENSG00000137547, ENSG00000143314, ENSG00000143436, ENSG00000154719, ENSG00000158042, ENSG00000125445, ENSG00000162910, ENSG00000048544, ENSG00000214026, ENSG00000259494, ENSG00000239789, ENSG00000181991, ENSG00000198015, ENSG00000175110, ENSG00000113048, ENSG00000112996, ENSG00000112110, ENSG00000174547, ENSG0000…	8369	85	16792	1.51074	0.0356603	0.000490698	0.000480787	5.39236
GOTERM_BP_DIRECT	GO:0000245~spliceosomal complex assembly	25	0.253241	4.80322e-06	ENSG00000075856, ENSG00000198563, ENSG00000110107, ENSG00000152147, ENSG00000169249, ENSG00000143977, ENSG00000079785, ENSG00000100028, ENSG00000167088, ENSG00000125743, ENSG00000182004, ENSG00000092208, ENSG00000130520, ENSG00000172062, ENSG00000003756, ENSG00000101161, ENSG00000141759, ENSG00000139218, ENSG00000005436, ENSG00000115524, ENSG00000205571, ENSG00000168883, ENSG00000135250, ENSG0000…	8369	26	16792	1.92928	0.0421332	0.000573953	0.000562361	5.31847
GOTERM_BP_DIRECT	GO:0010827~regulation of glucose transport	30	0.30389	4.93071e-06	ENSG00000093000, ENSG00000213024, ENSG00000163002, ENSG00000138750, ENSG00000102900, ENSG00000095319, ENSG00000101255, ENSG00000120253, ENSG00000058804, ENSG00000110713, ENSG00000153201, ENSG00000108559, ENSG00000125450, ENSG00000069248, ENSG00000155561, ENSG00000047410, ENSG00000113569, ENSG00000075188, ENSG00000196313, ENSG00000136243, ENSG00000111581, ENSG00000139496, ENSG00000085415, ENSG0000…	8369	33	16792	1.82405	0.043227	0.000581434	0.000569691	5.30709
GOTERM_BP_DIRECT	GO:0002223~stimulatory C-type lectin receptor signaling pathway	76	0.769854	5.29679e-06	ENSG00000185627, ENSG00000133703, ENSG00000159377, ENSG00000129084, ENSG00000072062, ENSG00000174775, ENSG00000180370, ENSG00000175104, ENSG00000244687, ENSG00000136930, ENSG00000095261, ENSG00000115233, ENSG00000177889, ENSG00000008018, ENSG00000099341, ENSG00000055130, ENSG00000100902, ENSG00000100784, ENSG00000213341, ENSG00000197170, ENSG00000108344, ENSG00000087191, ENSG00000157625, ENSG0000…	8369	105	16792	1.45229	0.0463609	0.000616491	0.00060404	5.27599
GOTERM_BP_DIRECT	GO:0006521~regulation of cellular amino acid metabolic process	42	0.425446	6.44369e-06	ENSG00000110801, ENSG00000131467, ENSG00000092010, ENSG00000106588, ENSG00000185627, ENSG00000165916, ENSG00000175166, ENSG00000159377, ENSG00000129084, ENSG00000104904, ENSG00000095261, ENSG00000115233, ENSG00000136930, ENSG00000240065, ENSG00000099341, ENSG00000008018, ENSG00000100804, ENSG00000100902, ENSG00000100567, ENSG00000159352, ENSG00000155096, ENSG00000100764, ENSG00000277791, ENSG0000…	8369	51	16792	1.65237	0.0561127	0.000740363	0.000725411	5.19087
GOTERM_BP_DIRECT	GO:0051056~regulation of small GTPase mediated signal transduction	93	0.942058	7.28741e-06	ENSG00000072422, ENSG00000186716, ENSG00000076864, ENSG00000174373, ENSG00000175220, ENSG00000141968, ENSG00000136895, ENSG00000248405, ENSG00000114346, ENSG00000139725, ENSG00000131089, ENSG00000132694, ENSG00000198826, ENSG00000196914, ENSG00000146426, ENSG00000275832, ENSG00000205726, ENSG00000102606, ENSG00000120318, ENSG00000126858, ENSG00000268173, ENSG00000160293, ENSG00000119729, ENSG0000…	8369	134	16792	1.39254	0.063223	0.000826706	0.00081001	5.13743
GOTERM_BP_DIRECT	GO:0006977~DNA damage response, signal transduction by p53 class mediator resulting in cell cycle arrest	49	0.496353	7.49424e-06	ENSG00000075218, ENSG00000090097, ENSG00000111596, ENSG00000198625, ENSG00000158402, ENSG00000080802, ENSG00000151849, ENSG00000087088, ENSG00000126457, ENSG00000198176, ENSG00000116717, ENSG00000138767, ENSG00000158435, ENSG00000142453, ENSG00000173846, ENSG00000221983, ENSG00000143947, ENSG00000132819, ENSG00000183765, ENSG00000124762, ENSG00000144580, ENSG00000181163, ENSG00000134057, ENSG0000…	8369	62	16792	1.58574	0.0649578	0.000839542	0.000822587	5.12527
GOTERM_BP_DIRECT	GO:0051726~regulation of cell cycle	87	0.88128	7.67898e-06	ENSG00000156345, ENSG00000186716, ENSG00000070444, ENSG00000006837, ENSG00000068489, ENSG00000152503, ENSG00000099860, ENSG00000120948, ENSG00000139687, ENSG00000171862, ENSG00000158402, ENSG00000086712, ENSG00000168610, ENSG00000159692, ENSG00000100029, ENSG00000185513, ENSG00000143476, ENSG00000125686, ENSG00000080839, ENSG00000156256, ENSG00000100490, ENSG00000116717, ENSG00000113328, ENSG0000…	8369	124	16792	1.40775	0.0665046	0.000849617	0.000832458	5.1147
GOTERM_BP_DIRECT	GO:0033683~nucleotide-excision repair, DNA incision	33	0.334279	1.09236e-05	ENSG00000136936, ENSG00000110768, ENSG00000163918, ENSG00000104884, ENSG00000012061, ENSG00000111358, ENSG00000049541, ENSG00000134574, ENSG00000106628, ENSG00000114026, ENSG00000139842, ENSG00000062822, ENSG00000145736, ENSG00000163161, ENSG00000100387, ENSG00000213780, ENSG00000167986, ENSG00000272047, ENSG00000133119, ENSG00000198690, ENSG00000132646, ENSG00000131778, ENSG00000175595, ENSG0000…	8369	38	16792	1.74245	0.0932582	0.00119387	0.00116975	4.96164
GOTERM_BP_DIRECT	GO:0006289~nucleotide-excision repair	35	0.354538	1.13042e-05	ENSG00000136936, ENSG00000110768, ENSG00000104884, ENSG00000012061, ENSG00000111358, ENSG00000049167, ENSG00000134574, ENSG00000154328, ENSG00000158169, ENSG00000154767, ENSG00000114026, ENSG00000066427, ENSG00000145736, ENSG00000014824, ENSG00000270181, ENSG00000163161, ENSG00000136273, ENSG00000183474, ENSG00000185379, ENSG00000179262, ENSG00000213780, ENSG00000109674, ENSG00000167986, ENSG0000…	8369	41	16792	1.71283	0.096346	0.00122058	0.00119593	4.94676
GOTERM_BP_DIRECT	GO:0007005~mitochondrion organization	58	0.58752	1.23634e-05	ENSG00000129003, ENSG00000029639, ENSG00000023330, ENSG00000114867, ENSG00000099821, ENSG00000196365, ENSG00000049883, ENSG00000167085, ENSG00000115317, ENSG00000154727, ENSG00000172115, ENSG00000135049, ENSG00000116288, ENSG00000162430, ENSG00000126858, ENSG00000148840, ENSG00000127989, ENSG00000108064, ENSG00000104064, ENSG00000121289, ENSG00000154639, ENSG00000155846, ENSG00000178307, ENSG0000…	8369	77	16792	1.51135	0.104884	0.00130887	0.00128243	4.90786
GOTERM_BP_DIRECT	GO:0042147~retrograde transport, endosome to Golgi	53	0.536872	1.25247e-05	ENSG00000135968, ENSG00000106367, ENSG00000262633, ENSG00000111237, ENSG00000049245, ENSG00000164292, ENSG00000151532, ENSG00000143952, ENSG00000102805, ENSG00000204713, ENSG00000141252, ENSG00000008294, ENSG00000169221, ENSG00000108587, ENSG00000162236, ENSG00000106636, ENSG00000075785, ENSG00000070371, ENSG00000067208, ENSG00000131374, ENSG00000004766, ENSG00000099290, ENSG00000115020, ENSG0000…	8369	69	16792	1.54119	0.106176	0.00130887	0.00128243	4.90223
GOTERM_BP_DIRECT	GO:0000387~spliceosomal snRNP assembly	26	0.263371	1.256e-05	ENSG00000075856, ENSG00000074201, ENSG00000179409, ENSG00000175467, ENSG00000152147, ENSG00000023734, ENSG00000064703, ENSG00000139343, ENSG00000143977, ENSG00000100028, ENSG00000167088, ENSG00000125743, ENSG00000182004, ENSG00000100462, ENSG00000092208, ENSG00000130520, ENSG00000132600, ENSG00000172062, ENSG00000169371, ENSG00000137574, ENSG00000205571, ENSG00000116455, ENSG00000046647, ENSG0000…	8369	28	16792	1.86313	0.106459	0.00130887	0.00128243	4.90101
GOTERM_BP_DIRECT	GO:0006464~cellular protein modification process	75	0.759724	1.3344e-05	ENSG00000103174, ENSG00000108106, ENSG00000151292, ENSG00000006837, ENSG00000097007, ENSG00000137941, ENSG00000197930, ENSG00000153558, ENSG00000119685, ENSG00000177889, ENSG00000119402, ENSG00000144848, ENSG00000157350, ENSG00000100304, ENSG00000083444, ENSG00000187778, ENSG00000086475, ENSG00000074319, ENSG00000104774, ENSG00000198373, ENSG00000163605, ENSG00000198258, ENSG00000081721, ENSG0000…	8369	105	16792	1.43318	0.112715	0.00137458	0.00134682	4.87472
GOTERM_BP_DIRECT	GO:0036297~interstrand cross-link repair	40	0.405186	1.69865e-05	ENSG00000181544, ENSG00000221829, ENSG00000069275, ENSG00000131944, ENSG00000012061, ENSG00000162607, ENSG00000158169, ENSG00000154920, ENSG00000077152, ENSG00000172732, ENSG00000118655, ENSG00000169689, ENSG00000187790, ENSG00000115392, ENSG00000164053, ENSG00000251503, ENSG00000140525, ENSG00000126215, ENSG00000185379, ENSG00000163961, ENSG00000175054, ENSG00000198690, ENSG00000175595, ENSG0000…	8369	49	16792	1.63792	0.141213	0.00172992	0.00169498	4.7699
GOTERM_BP_DIRECT	GO:0030433~ER-associated ubiquitin-dependent protein catabolic process	47	0.476094	1.83533e-05	ENSG00000135506, ENSG00000135924, ENSG00000136813, ENSG00000165916, ENSG00000044574, ENSG00000116406, ENSG00000165280, ENSG00000077232, ENSG00000137522, ENSG00000113194, ENSG00000204977, ENSG00000145495, ENSG00000100764, ENSG00000168936, ENSG00000088298, ENSG00000147475, ENSG00000163527, ENSG00000184787, ENSG00000108588, ENSG00000164953, ENSG00000144224, ENSG00000182446, ENSG00000087191, ENSG0000…	8369	60	16792	1.57172	0.151668	0.00184812	0.00181079	4.73629
GOTERM_BP_DIRECT	GO:0006461~protein complex assembly	81	0.820502	2.18484e-05	ENSG00000042493, ENSG00000196083, ENSG00000065054, ENSG00000132535, ENSG00000137309, ENSG00000049245, ENSG00000020426, ENSG00000175104, ENSG00000137822, ENSG00000158169, ENSG00000244005, ENSG00000159259, ENSG00000116489, ENSG00000198625, ENSG00000197858, ENSG00000086827, ENSG00000187098, ENSG00000151208, ENSG00000010704, ENSG00000102882, ENSG00000100065, ENSG00000136628, ENSG00000103363, ENSG0000…	8369	116	16792	1.40106	0.17783	0.00217562	0.00213168	4.66058
GOTERM_BP_DIRECT	GO:0034976~response to endoplasmic reticulum stress	56	0.567261	2.77393e-05	ENSG00000172071, ENSG00000097007, ENSG00000128272, ENSG00000139921, ENSG00000197930, ENSG00000120948, ENSG00000077232, ENSG00000184381, ENSG00000167004, ENSG00000101955, ENSG00000182087, ENSG00000268173, ENSG00000143870, ENSG00000166479, ENSG00000169429, ENSG00000104695, ENSG00000175197, ENSG00000153066, ENSG00000197442, ENSG00000134001, ENSG00000127191, ENSG00000172046, ENSG00000135018, ENSG0000…	8369	75	16792	1.49815	0.220111	0.00273187	0.00267669	4.5569
GOTERM_BP_DIRECT	GO:0006370~7-methylguanosine mRNA capping	29	0.29376	3.0136e-05	ENSG00000110768, ENSG00000104884, ENSG00000105258, ENSG00000111358, ENSG00000136937, ENSG00000020426, ENSG00000114503, ENSG00000137200, ENSG00000134058, ENSG00000145736, ENSG00000163882, ENSG00000163161, ENSG00000101654, ENSG00000213780, ENSG00000099817, ENSG00000272047, ENSG00000100142, ENSG00000047315, ENSG00000074356, ENSG00000196235, ENSG00000111880, ENSG00000169612, ENSG00000168002, ENSG0000…	8369	33	16792	1.76325	0.236684	0.00293564	0.00287635	4.52091
GOTERM_BP_DIRECT	GO:0043044~ATP-dependent chromatin remodeling	22	0.222853	3.06513e-05	ENSG00000136518, ENSG00000099956, ENSG00000149480, ENSG00000092199, ENSG00000196591, ENSG00000071655, ENSG00000075624, ENSG00000173473, ENSG00000073584, ENSG00000108604, ENSG00000139613, ENSG00000134046, ENSG00000117713, ENSG00000111642, ENSG00000116478, ENSG00000153147, ENSG00000100888, ENSG00000143614, ENSG00000127616, ENSG00000102038, ENSG00000162521, ENSG00000163104	8369	23	16792	1.91922	0.240201	0.00294371	0.00288426	4.51355
GOTERM_BP_DIRECT	GO:0007040~lysosome organization	31	0.314019	3.15327e-05	ENSG00000051009, ENSG00000103174, ENSG00000049860, ENSG00000168172, ENSG00000112561, ENSG00000111670, ENSG00000095066, ENSG00000134575, ENSG00000166971, ENSG00000113273, ENSG00000189298, ENSG00000164073, ENSG00000160695, ENSG00000140943, ENSG00000188603, ENSG00000106460, ENSG00000134709, ENSG00000104142, ENSG00000128973, ENSG00000165029, ENSG00000108784, ENSG00000126581, ENSG00000261832, ENSG0000…	8369	36	16792	1.72778	0.246179	0.00294371	0.00288426	4.50124
GOTERM_BP_DIRECT	GO:0006446~regulation of translational initiation	31	0.314019	3.15327e-05	ENSG00000130811, ENSG00000114867, ENSG00000136937, ENSG00000114503, ENSG00000110321, ENSG00000104408, ENSG00000075151, ENSG00000114784, ENSG00000134030, ENSG00000100129, ENSG00000079785, ENSG00000100664, ENSG00000161960, ENSG00000106263, ENSG00000085760, ENSG00000106682, ENSG00000147677, ENSG00000178982, ENSG00000158417, ENSG00000149100, ENSG00000119392, ENSG00000173812, ENSG00000111361, ENSG0000…	8369	36	16792	1.72778	0.246179	0.00294371	0.00288426	4.50124
GOTERM_BP_DIRECT	GO:0000723~telomere maintenance	31	0.314019	3.15327e-05	ENSG00000178971, ENSG00000070366, ENSG00000041880, ENSG00000151876, ENSG00000106628, ENSG00000005007, ENSG00000062822, ENSG00000118655, ENSG00000196419, ENSG00000100823, ENSG00000079246, ENSG00000185379, ENSG00000149311, ENSG00000128513, ENSG00000104320, ENSG00000132646, ENSG00000067066, ENSG00000110958, ENSG00000132604, ENSG00000175595, ENSG00000132383, ENSG00000117748, ENSG00000026036, ENSG0000…	8369	36	16792	1.72778	0.246179	0.00294371	0.00288426	4.50124
GOTERM_BP_DIRECT	GO:0043065~positive regulation of apoptotic process	185	1.87399	3.49641e-05	ENSG00000097007, ENSG00000141968, ENSG00000154803, ENSG00000115317, ENSG00000175104, ENSG00000114346, ENSG00000131089, ENSG00000006432, ENSG00000132694, ENSG00000135446, ENSG00000164850, ENSG00000128918, ENSG00000035681, ENSG00000126217, ENSG00000108984, ENSG00000165304, ENSG00000175592, ENSG00000107643, ENSG00000176046, ENSG00000176720, ENSG00000113761, ENSG00000038382, ENSG00000196712, ENSG0000…	8369	300	16792	1.23731	0.269008	0.00323039	0.00316515	4.45638
GOTERM_BP_DIRECT	GO:0031124~mRNA 3'-end processing	40	0.405186	4.00335e-05	ENSG00000133226, ENSG00000198563, ENSG00000164609, ENSG00000136937, ENSG00000124193, ENSG00000114503, ENSG00000265241, ENSG00000115875, ENSG00000145216, ENSG00000136450, ENSG00000205323, ENSG00000101811, ENSG00000112081, ENSG00000100227, ENSG00000149532, ENSG00000161547, ENSG00000168438, ENSG00000140829, ENSG00000125351, ENSG00000160679, ENSG00000176102, ENSG00000116754, ENSG00000090060, ENSG0000…	8369	50	16792	1.60516	0.301477	0.00366103	0.00358709	4.39758
GOTERM_BP_DIRECT	GO:0000724~double-strand break repair via homologous recombination	55	0.557131	4.12755e-05	ENSG00000164808, ENSG00000134758, ENSG00000108469, ENSG00000197299, ENSG00000146263, ENSG00000111877, ENSG00000156384, ENSG00000114742, ENSG00000115233, ENSG00000177889, ENSG00000116560, ENSG00000169189, ENSG00000125885, ENSG00000126215, ENSG00000108384, ENSG00000178295, ENSG00000012048, ENSG00000198690, ENSG00000139618, ENSG00000175595, ENSG00000214941, ENSG00000132383, ENSG00000139579, ENSG0000…	8369	74	16792	1.49128	0.309209	0.00373647	0.00366101	4.38431
GOTERM_BP_DIRECT	GO:0006606~protein import into nucleus	45	0.455835	4.41179e-05	ENSG00000093000, ENSG00000149196, ENSG00000099901, ENSG00000103197, ENSG00000108424, ENSG00000213024, ENSG00000198088, ENSG00000113119, ENSG00000138814, ENSG00000133704, ENSG00000198700, ENSG00000167004, ENSG00000168610, ENSG00000102900, ENSG00000160294, ENSG00000095319, ENSG00000183255, ENSG00000160710, ENSG00000025800, ENSG00000108559, ENSG00000125450, ENSG00000069248, ENSG00000129197, ENSG0000…	8369	58	16792	1.55673	0.326585	0.00395385	0.003874	4.35538
GOTERM_BP_DIRECT	GO:0006099~tricarboxylic acid cycle	26	0.263371	4.7674e-05	ENSG00000091140, ENSG00000073578, ENSG00000091483, ENSG00000105953, ENSG00000122729, ENSG00000117118, ENSG00000168291, ENSG00000204370, ENSG00000138413, ENSG00000067829, ENSG00000119689, ENSG00000146701, ENSG00000166411, ENSG00000062485, ENSG00000014641, ENSG00000143252, ENSG00000172340, ENSG00000197444, ENSG00000181192, ENSG00000112992, ENSG00000136143, ENSG00000150768, ENSG00000182054, ENSG0000…	8369	29	16792	1.79889	0.347709	0.00423024	0.00414481	4.32172
GOTERM_BP_DIRECT	GO:0006457~protein folding	117	1.18517	4.99421e-05	ENSG00000127022, ENSG00000105993, ENSG00000114988, ENSG00000133265, ENSG00000139921, ENSG00000197930, ENSG00000136810, ENSG00000113013, ENSG00000168259, ENSG00000115275, ENSG00000165661, ENSG00000151929, ENSG00000138398, ENSG00000136770, ENSG00000123349, ENSG00000204435, ENSG00000100348, ENSG00000156261, ENSG00000143870, ENSG00000166479, ENSG00000015676, ENSG00000069345, ENSG00000114857, ENSG0000…	8369	180	16792	1.30419	0.360835	0.00438805	0.00429942	4.30153
GOTERM_BP_DIRECT	GO:0032981~mitochondrial respiratory chain complex I assembly	48	0.486224	5.11006e-05	ENSG00000183648, ENSG00000130159, ENSG00000004779, ENSG00000106603, ENSG00000151413, ENSG00000177646, ENSG00000109390, ENSG00000168653, ENSG00000165264, ENSG00000145494, ENSG00000123545, ENSG00000102125, ENSG00000164258, ENSG00000113845, ENSG00000164182, ENSG00000119013, ENSG00000151366, ENSG00000023228, ENSG00000213619, ENSG00000140990, ENSG00000167774, ENSG00000128609, ENSG00000255339, ENSG0000…	8369	63	16792	1.52873	0.367437	0.00441462	0.00432546	4.29157
GOTERM_BP_DIRECT	GO:0070911~global genome nucleotide-excision repair	28	0.28363	5.17223e-05	ENSG00000136936, ENSG00000110768, ENSG00000103275, ENSG00000104884, ENSG00000012061, ENSG00000111358, ENSG00000134574, ENSG00000154767, ENSG00000139842, ENSG00000177889, ENSG00000145736, ENSG00000163161, ENSG00000157450, ENSG00000100387, ENSG00000213780, ENSG00000167986, ENSG00000272047, ENSG00000131778, ENSG00000175595, ENSG00000158290, ENSG00000170315, ENSG00000169139, ENSG00000119318, ENSG0000…	8369	32	16792	1.75565	0.370952	0.00441462	0.00432546	4.28632
GOTERM_BP_DIRECT	GO:0032212~positive regulation of telomere maintenance via telomerase	28	0.28363	5.17223e-05	ENSG00000135624, ENSG00000107854, ENSG00000076984, ENSG00000151414, ENSG00000181085, ENSG00000135486, ENSG00000178999, ENSG00000117650, ENSG00000168036, ENSG00000120438, ENSG00000156261, ENSG00000149311, ENSG00000089022, ENSG00000102882, ENSG00000128513, ENSG00000163468, ENSG00000175054, ENSG00000100030, ENSG00000173273, ENSG00000039650, ENSG00000150753, ENSG00000115484, ENSG00000102977, ENSG0000…	8369	32	16792	1.75565	0.370952	0.00441462	0.00432546	4.28632
GOTERM_BP_DIRECT	GO:0006284~base-excision repair	30	0.30389	5.31828e-05	ENSG00000136936, ENSG00000103152, ENSG00000076248, ENSG00000129484, ENSG00000137309, ENSG00000154328, ENSG00000114026, ENSG00000073050, ENSG00000225830, ENSG00000086758, ENSG00000100823, ENSG00000169188, ENSG00000109674, ENSG00000141510, ENSG00000160957, ENSG00000132383, ENSG00000117748, ENSG00000170242, ENSG00000132781, ENSG00000165392, ENSG00000077463, ENSG00000138346, ENSG00000123415, ENSG0000…	8369	35	16792	1.71982	0.379132	0.00449645	0.00440564	4.27423
GOTERM_BP_DIRECT	GO:0043123~positive regulation of I-kappaB kinase/NF-kappaB signaling	106	1.07374	5.43523e-05	ENSG00000158604, ENSG00000213024, ENSG00000197530, ENSG00000263528, ENSG00000097007, ENSG00000175348, ENSG00000175104, ENSG00000114346, ENSG00000244687, ENSG00000171302, ENSG00000177889, ENSG00000119401, ENSG00000116761, ENSG00000101558, ENSG00000119408, ENSG00000164054, ENSG00000126456, ENSG00000067560, ENSG00000102471, ENSG00000196154, ENSG00000186908, ENSG00000188092, ENSG00000137752, ENSG0000…	8369	161	16792	1.32102	0.385606	0.00455239	0.00446045	4.26478
GOTERM_BP_DIRECT	GO:0006338~chromatin remodeling	62	0.628039	5.53207e-05	ENSG00000125482, ENSG00000183207, ENSG00000076108, ENSG00000113812, ENSG00000005302, ENSG00000139687, ENSG00000198900, ENSG00000118513, ENSG00000085224, ENSG00000109111, ENSG00000153391, ENSG00000124795, ENSG00000196591, ENSG00000178028, ENSG00000131778, ENSG00000175792, ENSG00000139613, ENSG00000196235, ENSG00000066117, ENSG00000152455, ENSG00000116478, ENSG00000171634, ENSG00000153147, ENSG0000…	8369	86	16792	1.44651	0.390915	0.00459059	0.00449788	4.25711
GOTERM_BP_DIRECT	GO:0010212~response to ionizing radiation	39	0.395057	6.33102e-05	ENSG00000182979, ENSG00000106009, ENSG00000196584, ENSG00000157212, ENSG00000163781, ENSG00000087206, ENSG00000167325, ENSG00000168411, ENSG00000158161, ENSG00000182185, ENSG00000186104, ENSG00000126215, ENSG00000105393, ENSG00000108384, ENSG00000185379, ENSG00000149311, ENSG00000163322, ENSG00000186847, ENSG00000163961, ENSG00000012048, ENSG00000185515, ENSG00000048028, ENSG00000176444, ENSG0000…	8369	49	16792	1.59697	0.433005	0.00520538	0.00510025	4.19853
GOTERM_BP_DIRECT	GO:0032922~circadian regulation of gene expression	44	0.445705	6.7897e-05	ENSG00000106546, ENSG00000180530, ENSG00000182979, ENSG00000049246, ENSG00000140836, ENSG00000128272, ENSG00000105835, ENSG00000179222, ENSG00000172531, ENSG00000109819, ENSG00000213923, ENSG00000134852, ENSG00000198900, ENSG00000118058, ENSG00000173914, ENSG00000141551, ENSG00000036672, ENSG00000100462, ENSG00000140464, ENSG00000198380, ENSG00000153187, ENSG00000196591, ENSG00000132326, ENSG0000…	8369	57	16792	1.54884	0.455841	0.00548192	0.0053712	4.16815
GOTERM_BP_DIRECT	GO:0070301~cellular response to hydrogen peroxide	44	0.445705	6.7897e-05	ENSG00000149273, ENSG00000107679, ENSG00000134954, ENSG00000094631, ENSG00000097007, ENSG00000135046, ENSG00000114346, ENSG00000170312, ENSG00000132510, ENSG00000132356, ENSG00000198839, ENSG00000116288, ENSG00000116044, ENSG00000085662, ENSG00000141570, ENSG00000101439, ENSG00000100823, ENSG00000107290, ENSG00000142185, ENSG00000127528, ENSG00000148346, ENSG00000176171, ENSG00000106462, ENSG0000…	8369	57	16792	1.54884	0.455841	0.00548192	0.0053712	4.16815
GOTERM_BP_DIRECT	GO:0015949~nucleobase-containing small molecule interconversion	23	0.232982	7.26185e-05	ENSG00000104687, ENSG00000198431, ENSG00000243678, ENSG00000173221, ENSG00000004455, ENSG00000171793, ENSG00000168393, ENSG00000136810, ENSG00000167325, ENSG00000166321, ENSG00000171848, ENSG00000155085, ENSG00000011052, ENSG00000085231, ENSG00000047230, ENSG00000103202, ENSG00000239672, ENSG00000162433, ENSG00000140057, ENSG00000048392, ENSG00000106992, ENSG00000143774, ENSG00000162368	8369	25	16792	1.84594	0.478388	0.00581077	0.00569342	4.13895
GOTERM_BP_DIRECT	GO:0016310~phosphorylation	70	0.709076	7.67596e-05	ENSG00000068120, ENSG00000152782, ENSG00000241973, ENSG00000175066, ENSG00000135002, ENSG00000180370, ENSG00000196367, ENSG00000172992, ENSG00000179988, ENSG00000152620, ENSG00000198900, ENSG00000197417, ENSG00000168610, ENSG00000008130, ENSG00000059573, ENSG00000101911, ENSG00000188266, ENSG00000139163, ENSG00000086475, ENSG00000102882, ENSG00000156136, ENSG00000126583, ENSG00000061938, ENSG0000…	8369	100	16792	1.40452	0.497392	0.00608778	0.00596483	4.11487
GOTERM_BP_DIRECT	GO:0006296~nucleotide-excision repair, DNA incision, 5'-to lesion	31	0.314019	8.69451e-05	ENSG00000136936, ENSG00000110768, ENSG00000163918, ENSG00000104884, ENSG00000012061, ENSG00000111358, ENSG00000049541, ENSG00000134574, ENSG00000106628, ENSG00000139842, ENSG00000062822, ENSG00000145736, ENSG00000163161, ENSG00000100387, ENSG00000213780, ENSG00000167986, ENSG00000272047, ENSG00000133119, ENSG00000132646, ENSG00000131778, ENSG00000175595, ENSG00000035928, ENSG00000132383, ENSG0000…	8369	37	16792	1.68108	0.541243	0.0068351	0.00669706	4.06076
GOTERM_BP_DIRECT	GO:0032481~positive regulation of type I interferon production	40	0.405186	8.82891e-05	ENSG00000185507, ENSG00000135829, ENSG00000241258, ENSG00000113356, ENSG00000020922, ENSG00000105939, ENSG00000174953, ENSG00000077150, ENSG00000148606, ENSG00000186141, ENSG00000196419, ENSG00000186184, ENSG00000163882, ENSG00000168036, ENSG00000079246, ENSG00000058600, ENSG00000168495, ENSG00000184584, ENSG00000204610, ENSG00000125347, ENSG00000124831, ENSG00000183258, ENSG00000163565, ENSG0000…	8369	51	16792	1.57369	0.546737	0.00688041	0.00674145	4.05409
GOTERM_BP_DIRECT	GO:0006357~regulation of transcription from RNA polymerase II promoter	260	2.63371	8.96096e-05	ENSG00000196284, ENSG00000186918, ENSG00000178177, ENSG00000175221, ENSG00000111596, ENSG00000108509, ENSG00000133142, ENSG00000196843, ENSG00000114861, ENSG00000164331, ENSG00000029153, ENSG00000188786, ENSG00000151923, ENSG00000146463, ENSG00000032219, ENSG00000167604, ENSG00000012048, ENSG00000124795, ENSG00000175592, ENSG00000156256, ENSG00000006704, ENSG00000170581, ENSG00000066117, ENSG0000…	8369	441	16792	1.18294	0.55207	0.00692312	0.00678329	4.04765
GOTERM_BP_DIRECT	GO:0006367~transcription initiation from RNA polymerase II promoter	100	1.01297	9.45845e-05	ENSG00000111358, ENSG00000175221, ENSG00000263001, ENSG00000112282, ENSG00000163882, ENSG00000132170, ENSG00000151090, ENSG00000213780, ENSG00000099817, ENSG00000136146, ENSG00000112033, ENSG00000005339, ENSG00000133398, ENSG00000186350, ENSG00000134480, ENSG00000123358, ENSG00000187325, ENSG00000125651, ENSG00000105258, ENSG00000007866, ENSG00000198646, ENSG00000115216, ENSG00000159479, ENSG0000…	8369	152	16792	1.32003	0.571604	0.00724501	0.00709869	4.02418
GOTERM_BP_DIRECT	GO:0000226~microtubule cytoskeleton organization	52	0.526742	0.000132213	ENSG00000130479, ENSG00000135525, ENSG00000075413, ENSG00000129680, ENSG00000170296, ENSG00000109917, ENSG00000066427, ENSG00000135720, ENSG00000116641, ENSG00000013810, ENSG00000007168, ENSG00000007047, ENSG00000160299, ENSG00000101871, ENSG00000034677, ENSG00000092020, ENSG00000128487, ENSG00000078018, ENSG00000136861, ENSG00000074054, ENSG00000118200, ENSG00000067606, ENSG00000116871, ENSG0000…	8369	71	16792	1.46951	0.694246	0.0100415	0.00983869	3.87872
GOTERM_BP_DIRECT	GO:0090307~mitotic spindle assembly	30	0.30389	0.000142876	ENSG00000108424, ENSG00000046651, ENSG00000137822, ENSG00000104728, ENSG00000204899, ENSG00000117650, ENSG00000275835, ENSG00000165660, ENSG00000126216, ENSG00000089685, ENSG00000101057, ENSG00000101197, ENSG00000067560, ENSG00000023445, ENSG00000068796, ENSG00000237649, ENSG00000074054, ENSG00000116213, ENSG00000110330, ENSG00000130640, ENSG00000196924, ENSG00000083535, ENSG00000138160, ENSG0000…	8369	36	16792	1.67204	0.722114	0.0105009	0.0102888	3.84504
GOTERM_BP_DIRECT	GO:0032543~mitochondrial translation	30	0.30389	0.000142876	ENSG00000111639, ENSG00000163319, ENSG00000146282, ENSG00000059691, ENSG00000156469, ENSG00000182180, ENSG00000159111, ENSG00000125445, ENSG00000084092, ENSG00000243927, ENSG00000011376, ENSG00000214026, ENSG00000239789, ENSG00000267855, ENSG00000112855, ENSG00000122085, ENSG00000122140, ENSG00000130348, ENSG00000181991, ENSG00000116898, ENSG00000112651, ENSG00000170445, ENSG00000136522, ENSG0000…	8369	36	16792	1.67204	0.722114	0.0105009	0.0102888	3.84504
GOTERM_BP_DIRECT	GO:0042059~negative regulation of epidermal growth factor receptor signaling pathway	30	0.30389	0.000142876	ENSG00000136738, ENSG00000177885, ENSG00000213024, ENSG00000149177, ENSG00000147010, ENSG00000042753, ENSG00000196961, ENSG00000159733, ENSG00000213949, ENSG00000138798, ENSG00000146648, ENSG00000102606, ENSG00000127527, ENSG00000070831, ENSG00000185359, ENSG00000074319, ENSG00000161203, ENSG00000136848, ENSG00000175354, ENSG00000006125, ENSG00000115145, ENSG00000110395, ENSG00000085832, ENSG0000…	8369	36	16792	1.67204	0.722114	0.0105009	0.0102888	3.84504
GOTERM_BP_DIRECT	GO:0031297~replication fork processing	24	0.243112	0.000144121	ENSG00000069275, ENSG00000132646, ENSG00000160949, ENSG00000197299, ENSG00000146263, ENSG00000134452, ENSG00000165392, ENSG00000175279, ENSG00000170364, ENSG00000154920, ENSG00000172732, ENSG00000051180, ENSG00000169689, ENSG00000138375, ENSG00000079134, ENSG00000187790, ENSG00000085224, ENSG00000251503, ENSG00000121988, ENSG00000183684, ENSG00000164306, ENSG00000013573, ENSG00000258366, ENSG0000…	8369	27	16792	1.78351	0.725198	0.0105009	0.0102888	3.84127
GOTERM_BP_DIRECT	GO:0035329~hippo signaling	24	0.243112	0.000144121	ENSG00000131697, ENSG00000108953, ENSG00000198961, ENSG00000114978, ENSG00000150457, ENSG00000007866, ENSG00000113645, ENSG00000114019, ENSG00000173542, ENSG00000131023, ENSG00000004975, ENSG00000166025, ENSG00000119139, ENSG00000137693, ENSG00000197905, ENSG00000018408, ENSG00000151748, ENSG00000101109, ENSG00000187079, ENSG00000164305, ENSG00000166913, ENSG00000074219, ENSG00000104375, ENSG0000…	8369	27	16792	1.78351	0.725198	0.0105009	0.0102888	3.84127
GOTERM_BP_DIRECT	GO:0006611~protein export from nucleus	26	0.263371	0.000149972	ENSG00000132953, ENSG00000124571, ENSG00000198742, ENSG00000082701, ENSG00000169180, ENSG00000113013, ENSG00000204536, ENSG00000168710, ENSG00000266173, ENSG00000160117, ENSG00000160710, ENSG00000108559, ENSG00000130227, ENSG00000132507, ENSG00000047410, ENSG00000105329, ENSG00000132341, ENSG00000136243, ENSG00000082898, ENSG00000179218, ENSG00000124207, ENSG00000204764, ENSG00000082146, ENSG0000…	8369	30	16792	1.73893	0.73924	0.0108391	0.0106202	3.82399
GOTERM_BP_DIRECT	GO:0006635~fatty acid beta-oxidation	35	0.354538	0.000175631	ENSG00000240303, ENSG00000075239, ENSG00000104325, ENSG00000104823, ENSG00000198721, ENSG00000138796, ENSG00000205560, ENSG00000113790, ENSG00000084754, ENSG00000140284, ENSG00000164751, ENSG00000111271, ENSG00000117054, ENSG00000120437, ENSG00000167969, ENSG00000072778, ENSG00000164039, ENSG00000127884, ENSG00000198130, ENSG00000130766, ENSG00000133835, ENSG00000117528, ENSG00000138029, ENSG0000…	8369	44	16792	1.59604	0.792814	0.0125128	0.0122601	3.7554
GOTERM_BP_DIRECT	GO:0045893~positive regulation of transcription, DNA-templated	298	3.01864	0.000175922	ENSG00000116809, ENSG00000106689, ENSG00000213024, ENSG00000196284, ENSG00000175221, ENSG00000156384, ENSG00000113658, ENSG00000244687, ENSG00000112561, ENSG00000029153, ENSG00000132170, ENSG00000108064, ENSG00000102882, ENSG00000012048, ENSG00000128245, ENSG00000106799, ENSG00000156256, ENSG00000162714, ENSG00000110931, ENSG00000172766, ENSG00000170345, ENSG00000116478, ENSG00000143621, ENSG0000…	8369	515	16792	1.16102	0.793355	0.0125128	0.0122601	3.75468
GOTERM_BP_DIRECT	GO:0072583~clathrin-mediated endocytosis	19	0.192464	0.000189228	ENSG00000127022, ENSG00000157107, ENSG00000178950, ENSG00000073921, ENSG00000130787, ENSG00000106976, ENSG00000196961, ENSG00000042753, ENSG00000137942, ENSG00000006125, ENSG00000175416, ENSG00000130475, ENSG00000198825, ENSG00000183020, ENSG00000122705, ENSG00000127946, ENSG00000186111, ENSG00000148358, ENSG00000161203	8369	20	16792	1.90613	0.816589	0.0133533	0.0130836	3.72301
GOTERM_BP_DIRECT	GO:0007265~Ras protein signal transduction	51	0.516613	0.000192988	ENSG00000177885, ENSG00000131845, ENSG00000133703, ENSG00000099942, ENSG00000174775, ENSG00000075651, ENSG00000138757, ENSG00000139687, ENSG00000116288, ENSG00000160691, ENSG00000108061, ENSG00000273217, ENSG00000133818, ENSG00000089022, ENSG00000048028, ENSG00000064490, ENSG00000146094, ENSG00000115904, ENSG00000114738, ENSG00000196712, ENSG00000187164, ENSG00000143622, ENSG00000144118, ENSG0000…	8369	70	16792	1.46184	0.822667	0.0135122	0.0132393	3.71447
GOTERM_BP_DIRECT	GO:0000278~mitotic cell cycle	33	0.334279	0.000195932	ENSG00000114904, ENSG00000138738, ENSG00000196584, ENSG00000180370, ENSG00000138778, ENSG00000114126, ENSG00000186185, ENSG00000167325, ENSG00000036257, ENSG00000118513, ENSG00000102901, ENSG00000165660, ENSG00000121481, ENSG00000221914, ENSG00000096401, ENSG00000175470, ENSG00000198176, ENSG00000126001, ENSG00000134602, ENSG00000156475, ENSG00000130669, ENSG00000117724, ENSG00000119397, ENSG0000…	8369	41	16792	1.61495	0.827285	0.013612	0.013337	3.70789
GOTERM_BP_DIRECT	GO:0060071~Wnt signaling pathway, planar cell polarity pathway	64	0.648298	0.000218125	ENSG00000185627, ENSG00000159377, ENSG00000196961, ENSG00000129084, ENSG00000198742, ENSG00000004975, ENSG00000136930, ENSG00000095261, ENSG00000115233, ENSG00000008018, ENSG00000099341, ENSG00000100902, ENSG00000070831, ENSG00000183579, ENSG00000197170, ENSG00000164930, ENSG00000108344, ENSG00000067560, ENSG00000087191, ENSG00000101182, ENSG00000126067, ENSG00000108854, ENSG00000156299, ENSG0000…	8369	92	16792	1.39579	0.858443	0.0149224	0.014621	3.66129
GOTERM_BP_DIRECT	GO:0019886~antigen processing and presentation of exogenous peptide antigen via MHC class II	64	0.648298	0.000218125	ENSG00000127022, ENSG00000106367, ENSG00000113615, ENSG00000135047, ENSG00000196961, ENSG00000152700, ENSG00000175104, ENSG00000138036, ENSG00000138674, ENSG00000150961, ENSG00000135720, ENSG00000084731, ENSG00000115073, ENSG00000137100, ENSG00000182287, ENSG00000142945, ENSG00000090889, ENSG00000126214, ENSG00000075945, ENSG00000163808, ENSG00000152056, ENSG00000075785, ENSG00000138802, ENSG0000…	8369	92	16792	1.39579	0.858443	0.0149224	0.014621	3.66129
GOTERM_BP_DIRECT	GO:0046777~protein autophosphorylation	110	1.11426	0.000223219	ENSG00000172071, ENSG00000097007, ENSG00000066468, ENSG00000072062, ENSG00000180370, ENSG00000082701, ENSG00000006432, ENSG00000173327, ENSG00000100749, ENSG00000122779, ENSG00000119408, ENSG00000055332, ENSG00000141736, ENSG00000086232, ENSG00000275993, ENSG00000165304, ENSG00000152332, ENSG00000126583, ENSG00000176444, ENSG00000114738, ENSG00000110931, ENSG00000134001, ENSG00000133275, ENSG0000…	8369	172	16792	1.2832	0.864761	0.0151552	0.0148491	3.65127
GOTERM_BP_DIRECT	GO:0008283~cell proliferation	217	2.19814	0.000225904	ENSG00000151491, ENSG00000103855, ENSG00000133026, ENSG00000133027, ENSG00000138279, ENSG00000004897, ENSG00000013810, ENSG00000186480, ENSG00000134470, ENSG00000117450, ENSG00000166199, ENSG00000276043, ENSG00000255346, ENSG00000100462, ENSG00000165304, ENSG00000163808, ENSG00000112679, ENSG00000104814, ENSG00000067208, ENSG00000158435, ENSG00000137193, ENSG00000058056, ENSG00000148516, ENSG0000…	8369	366	16792	1.18962	0.867978	0.0152222	0.0149148	3.64608
GOTERM_BP_DIRECT	GO:0006295~nucleotide-excision repair, DNA incision, 3'-to lesion	21	0.212723	0.000228519	ENSG00000136936, ENSG00000110768, ENSG00000104884, ENSG00000012061, ENSG00000131778, ENSG00000111358, ENSG00000175595, ENSG00000132383, ENSG00000117748, ENSG00000134574, ENSG00000134897, ENSG00000139842, ENSG00000158290, ENSG00000145736, ENSG00000270181, ENSG00000163161, ENSG00000100387, ENSG00000213780, ENSG00000106399, ENSG00000167986, ENSG00000272047	8369	23	16792	1.83198	0.871036	0.0152835	0.0149748	3.64108
GOTERM_BP_DIRECT	GO:0000722~telomere maintenance via recombination	27	0.273501	0.000246884	ENSG00000163918, ENSG00000049541, ENSG00000106628, ENSG00000198887, ENSG00000062822, ENSG00000163029, ENSG00000126215, ENSG00000146143, ENSG00000177084, ENSG00000108384, ENSG00000129566, ENSG00000156831, ENSG00000133119, ENSG00000132646, ENSG00000198056, ENSG00000139618, ENSG00000035928, ENSG00000132383, ENSG00000117748, ENSG00000111445, ENSG00000165392, ENSG00000138346, ENSG00000051180, ENSG0000…	8369	32	16792	1.69294	0.890611	0.0163894	0.0160584	3.60751
GOTERM_BP_DIRECT	GO:0048008~platelet-derived growth factor receptor signaling pathway	25	0.253241	0.00025319	ENSG00000107679, ENSG00000186716, ENSG00000109458, ENSG00000104368, ENSG00000149177, ENSG00000169220, ENSG00000150347, ENSG00000171862, ENSG00000107372, ENSG00000145431, ENSG00000050820, ENSG00000197461, ENSG00000265972, ENSG00000099250, ENSG00000151422, ENSG00000170962, ENSG00000144655, ENSG00000166224, ENSG00000011405, ENSG00000157483, ENSG00000107263, ENSG00000179295, ENSG00000100311, ENSG0000…	8369	29	16792	1.7297	0.896624	0.0165627	0.0162282	3.59655
GOTERM_BP_DIRECT	GO:0006294~nucleotide-excision repair, preincision complex assembly	25	0.253241	0.00025319	ENSG00000136936, ENSG00000110768, ENSG00000104884, ENSG00000111358, ENSG00000020426, ENSG00000134574, ENSG00000154767, ENSG00000134058, ENSG00000139842, ENSG00000145736, ENSG00000163161, ENSG00000100387, ENSG00000213780, ENSG00000167986, ENSG00000272047, ENSG00000131778, ENSG00000132383, ENSG00000117748, ENSG00000158290, ENSG00000170315, ENSG00000119318, ENSG00000221983, ENSG00000134480, ENSG0000…	8369	29	16792	1.7297	0.896624	0.0165627	0.0162282	3.59655
GOTERM_BP_DIRECT	GO:0031398~positive regulation of protein ubiquitination	47	0.476094	0.000273455	ENSG00000072401, ENSG00000135924, ENSG00000154188, ENSG00000172175, ENSG00000106305, ENSG00000044574, ENSG00000068028, ENSG00000151876, ENSG00000133265, ENSG00000175104, ENSG00000157212, ENSG00000137486, ENSG00000040633, ENSG00000169689, ENSG00000145979, ENSG00000114062, ENSG00000266094, ENSG00000185651, ENSG00000251503, ENSG00000157450, ENSG00000140525, ENSG00000183255, ENSG00000109670, ENSG0000…	8369	64	16792	1.47349	0.913796	0.0177587	0.0174001	3.56311
GOTERM_BP_DIRECT	GO:0043966~histone H3 acetylation	34	0.344408	0.000275543	ENSG00000109911, ENSG00000136715, ENSG00000135801, ENSG00000156983, ENSG00000196284, ENSG00000196363, ENSG00000176476, ENSG00000152382, ENSG00000043143, ENSG00000111653, ENSG00000135341, ENSG00000119760, ENSG00000138795, ENSG00000171148, ENSG00000151332, ENSG00000114166, ENSG00000134014, ENSG00000083168, ENSG00000120656, ENSG00000115350, ENSG00000096070, ENSG00000100425, ENSG00000148229, ENSG0000…	8369	43	16792	1.5865	0.915395	0.0177656	0.0174068	3.55981
GOTERM_BP_DIRECT	GO:0000910~cytokinesis	37	0.374797	0.000324377	ENSG00000111737, ENSG00000134318, ENSG00000137807, ENSG00000072121, ENSG00000151414, ENSG00000107816, ENSG00000114346, ENSG00000112984, ENSG00000198901, ENSG00000132694, ENSG00000078142, ENSG00000138175, ENSG00000006451, ENSG00000147439, ENSG00000137100, ENSG00000119408, ENSG00000100345, ENSG00000090565, ENSG00000011295, ENSG00000255346, ENSG00000089685, ENSG00000182149, ENSG00000126581, ENSG0000…	8369	48	16792	1.54664	0.94539	0.0207648	0.0203454	3.48895
GOTERM_BP_DIRECT	GO:0042276~error-prone translesion synthesis	18	0.182334	0.000344028	ENSG00000163918, ENSG00000135945, ENSG00000133119, ENSG00000132646, ENSG00000035928, ENSG00000049541, ENSG00000132383, ENSG00000117748, ENSG00000111445, ENSG00000009413, ENSG00000122008, ENSG00000170315, ENSG00000116670, ENSG00000221983, ENSG00000100479, ENSG00000143947, ENSG00000101751, ENSG00000106399	8369	19	16792	1.90085	0.954211	0.0210713	0.0206458	3.46341
GOTERM_BP_DIRECT	GO:0009083~branched-chain amino acid catabolic process	18	0.182334	0.000344028	ENSG00000198130, ENSG00000091140, ENSG00000075239, ENSG00000131844, ENSG00000196177, ENSG00000151498, ENSG00000137992, ENSG00000148090, ENSG00000119711, ENSG00000083123, ENSG00000060982, ENSG00000248098, ENSG00000103507, ENSG00000078070, ENSG00000128928, ENSG00000072506, ENSG00000105552, ENSG00000163644	8369	19	16792	1.90085	0.954211	0.0210713	0.0206458	3.46341
GOTERM_BP_DIRECT	GO:0070987~error-free translesion synthesis	18	0.182334	0.000344028	ENSG00000163918, ENSG00000133119, ENSG00000132646, ENSG00000070010, ENSG00000035928, ENSG00000049541, ENSG00000132383, ENSG00000117748, ENSG00000165280, ENSG00000010072, ENSG00000111445, ENSG00000170734, ENSG00000170315, ENSG00000221983, ENSG00000143947, ENSG00000106399, ENSG00000182446, ENSG00000163743	8369	19	16792	1.90085	0.954211	0.0210713	0.0206458	3.46341
GOTERM_BP_DIRECT	GO:0051298~centrosome duplication	18	0.182334	0.000344028	ENSG00000134318, ENSG00000072864, ENSG00000103995, ENSG00000139618, ENSG00000175216, ENSG00000137822, ENSG00000104728, ENSG00000077254, ENSG00000118762, ENSG00000156876, ENSG00000130640, ENSG00000101639, ENSG00000275835, ENSG00000126216, ENSG00000160469, ENSG00000123374, ENSG00000123473, ENSG00000103540	8369	19	16792	1.90085	0.954211	0.0210713	0.0206458	3.46341
GOTERM_BP_DIRECT	GO:1902017~regulation of cilium assembly	30	0.30389	0.000345624	ENSG00000065491, ENSG00000198003, ENSG00000136811, ENSG00000095383, ENSG00000204634, ENSG00000148429, ENSG00000167202, ENSG00000121749, ENSG00000144848, ENSG00000169221, ENSG00000187535, ENSG00000011454, ENSG00000132405, ENSG00000065882, ENSG00000099992, ENSG00000197226, ENSG00000167291, ENSG00000067208, ENSG00000131374, ENSG00000083799, ENSG00000109680, ENSG00000109083, ENSG00000162065, ENSG0000…	8369	37	16792	1.62685	0.954861	0.0210713	0.0206458	3.4614
GOTERM_BP_DIRECT	GO:0070534~protein K63-linked ubiquitination	30	0.30389	0.000345624	ENSG00000108106, ENSG00000110107, ENSG00000175104, ENSG00000170035, ENSG00000244687, ENSG00000119048, ENSG00000077152, ENSG00000177889, ENSG00000132256, ENSG00000184182, ENSG00000204713, ENSG00000163961, ENSG00000182247, ENSG00000255073, ENSG00000198373, ENSG00000175931, ENSG00000069869, ENSG00000127191, ENSG00000177479, ENSG00000132388, ENSG00000063978, ENSG00000169139, ENSG00000112130, ENSG0000…	8369	37	16792	1.62685	0.954861	0.0210713	0.0206458	3.4614
GOTERM_BP_DIRECT	GO:0007080~mitotic metaphase plate congression	30	0.30389	0.000345624	ENSG00000108424, ENSG00000040275, ENSG00000118193, ENSG00000254093, ENSG00000138778, ENSG00000134057, ENSG00000119541, ENSG00000131165, ENSG00000083937, ENSG00000086827, ENSG00000036257, ENSG00000121621, ENSG00000134690, ENSG00000142945, ENSG00000147457, ENSG00000126581, ENSG00000094880, ENSG00000146670, ENSG00000237649, ENSG00000134222, ENSG00000170248, ENSG00000115561, ENSG00000085415, ENSG0000…	8369	37	16792	1.62685	0.954861	0.0210713	0.0206458	3.4614
GOTERM_BP_DIRECT	GO:0006661~phosphatidylinositol biosynthetic process	43	0.435575	0.000385631	ENSG00000163719, ENSG00000241973, ENSG00000166908, ENSG00000038210, ENSG00000078269, ENSG00000171100, ENSG00000139505, ENSG00000132376, ENSG00000171862, ENSG00000078142, ENSG00000198825, ENSG00000268173, ENSG00000185133, ENSG00000143393, ENSG00000109452, ENSG00000108389, ENSG00000143398, ENSG00000130304, ENSG00000276293, ENSG00000105647, ENSG00000211456, ENSG00000134287, ENSG00000196455, ENSG0000…	8369	58	16792	1.48754	0.968466	0.0233515	0.0228799	3.41383
GOTERM_BP_DIRECT	GO:0071479~cellular response to ionizing radiation	26	0.263371	0.000406878	ENSG00000164808, ENSG00000177885, ENSG00000132436, ENSG00000197299, ENSG00000151876, ENSG00000104529, ENSG00000114346, ENSG00000113456, ENSG00000134852, ENSG00000172613, ENSG00000112062, ENSG00000136273, ENSG00000143493, ENSG00000163565, ENSG00000141510, ENSG00000116717, ENSG00000105329, ENSG00000175854, ENSG00000171792, ENSG00000111247, ENSG00000051180, ENSG00000173848, ENSG00000128908, ENSG0000…	8369	31	16792	1.68283	0.973936	0.0244728	0.0239785	3.39054
GOTERM_BP_DIRECT	GO:0010506~regulation of autophagy	38	0.384927	0.000423274	ENSG00000177169, ENSG00000103194, ENSG00000166908, ENSG00000094631, ENSG00000097007, ENSG00000127580, ENSG00000153558, ENSG00000077254, ENSG00000025039, ENSG00000149639, ENSG00000035664, ENSG00000268173, ENSG00000145354, ENSG00000149311, ENSG00000186868, ENSG00000163565, ENSG00000100150, ENSG00000148572, ENSG00000276293, ENSG00000105647, ENSG00000136048, ENSG00000196730, ENSG00000150995, ENSG0000…	8369	50	16792	1.5249	0.977499	0.0251153	0.024608	3.37338
GOTERM_BP_DIRECT	GO:0032007~negative regulation of TOR signaling	24	0.243112	0.000424781	ENSG00000100150, ENSG00000135956, ENSG00000103197, ENSG00000130147, ENSG00000024048, ENSG00000105723, ENSG00000112425, ENSG00000249915, ENSG00000217128, ENSG00000162409, ENSG00000154803, ENSG00000171100, ENSG00000204673, ENSG00000114388, ENSG00000133794, ENSG00000132356, ENSG00000159459, ENSG00000145979, ENSG00000100644, ENSG00000096717, ENSG00000103148, ENSG00000089022, ENSG00000165699, ENSG0000…	8369	28	16792	1.71982	0.977801	0.0251153	0.024608	3.37183
GOTERM_BP_DIRECT	GO:0000375~RNA splicing, via transesterification reactions	22	0.222853	0.000425968	ENSG00000136527, ENSG00000133226, ENSG00000124383, ENSG00000101161, ENSG00000174243, ENSG00000174231, ENSG00000164609, ENSG00000141759, ENSG00000139218, ENSG00000175324, ENSG00000189091, ENSG00000115524, ENSG00000136875, ENSG00000116752, ENSG00000060688, ENSG00000119953, ENSG00000138231, ENSG00000116350, ENSG00000117360, ENSG00000183431, ENSG00000188529, ENSG00000092208	8369	25	16792	1.76568	0.978036	0.0251153	0.024608	3.37062
GOTERM_BP_DIRECT	GO:0030036~actin cytoskeleton organization	85	0.861021	0.00045642	ENSG00000105993, ENSG00000186716, ENSG00000137825, ENSG00000133703, ENSG00000198301, ENSG00000097007, ENSG00000204991, ENSG00000132376, ENSG00000066427, ENSG00000132254, ENSG00000132694, ENSG00000134278, ENSG00000196923, ENSG00000138594, ENSG00000141298, ENSG00000007168, ENSG00000070759, ENSG00000124313, ENSG00000100266, ENSG00000106683, ENSG00000070831, ENSG00000067560, ENSG00000131697, ENSG0000…	8369	130	16792	1.31191	0.983284	0.0267349	0.0261949	3.34064
GOTERM_BP_DIRECT	GO:0008333~endosome to lysosome transport	31	0.314019	0.000488751	ENSG00000051009, ENSG00000135966, ENSG00000100281, ENSG00000006715, ENSG00000215305, ENSG00000105339, ENSG00000171100, ENSG00000170310, ENSG00000168172, ENSG00000095066, ENSG00000166971, ENSG00000160695, ENSG00000167705, ENSG00000134709, ENSG00000143376, ENSG00000104142, ENSG00000143553, ENSG00000074319, ENSG00000124333, ENSG00000104497, ENSG00000182606, ENSG00000075785, ENSG00000134243, ENSG0000…	8369	39	16792	1.59487	0.98749	0.0284428	0.0278683	3.31091
GOTERM_BP_DIRECT	GO:0006417~regulation of translation	39	0.395057	0.000540168	ENSG00000107954, ENSG00000080608, ENSG00000176890, ENSG00000129460, ENSG00000265241, ENSG00000122729, ENSG00000110367, ENSG00000116741, ENSG00000115211, ENSG00000173914, ENSG00000136770, ENSG00000205323, ENSG00000185650, ENSG00000142208, ENSG00000172809, ENSG00000089022, ENSG00000257103, ENSG00000149657, ENSG00000099875, ENSG00000142192, ENSG00000151465, ENSG00000158435, ENSG00000151247, ENSG0000…	8369	52	16792	1.50484	0.992111	0.0312322	0.0306014	3.26747
GOTERM_BP_DIRECT	GO:1901998~toxin transport	29	0.29376	0.00055022	ENSG00000103671, ENSG00000135624, ENSG00000100083, ENSG00000104129, ENSG00000044574, ENSG00000117713, ENSG00000120438, ENSG00000160179, ENSG00000156261, ENSG00000160695, ENSG00000092108, ENSG00000070018, ENSG00000176171, ENSG00000163468, ENSG00000157869, ENSG00000172780, ENSG00000092068, ENSG00000106976, ENSG00000150753, ENSG00000150712, ENSG00000099250, ENSG00000137752, ENSG00000115484, ENSG0000…	8369	36	16792	1.61631	0.992791	0.0316095	0.0309711	3.25946
GOTERM_BP_DIRECT	GO:0006361~transcription initiation from RNA polymerase I promoter	27	0.273501	0.00061097	ENSG00000110768, ENSG00000125482, ENSG00000104884, ENSG00000111358, ENSG00000020426, ENSG00000115750, ENSG00000134058, ENSG00000085721, ENSG00000145736, ENSG00000186184, ENSG00000163882, ENSG00000163161, ENSG00000213780, ENSG00000102882, ENSG00000099817, ENSG00000143498, ENSG00000272047, ENSG00000100142, ENSG00000068654, ENSG00000066379, ENSG00000171453, ENSG00000112592, ENSG00000137054, ENSG0000…	8369	33	16792	1.64164	0.995819	0.0344372	0.0337417	3.21398
GOTERM_BP_DIRECT	GO:0051297~centrosome organization	27	0.273501	0.00061097	ENSG00000213465, ENSG00000198382, ENSG00000196584, ENSG00000152240, ENSG00000080947, ENSG00000249115, ENSG00000140463, ENSG00000054282, ENSG00000117155, ENSG00000078674, ENSG00000126756, ENSG00000147874, ENSG00000214367, ENSG00000213397, ENSG00000137814, ENSG00000175216, ENSG00000136861, ENSG00000131351, ENSG00000170004, ENSG00000058272, ENSG00000011523, ENSG00000058453, ENSG00000167110, ENSG0000…	8369	33	16792	1.64164	0.995819	0.0344372	0.0337417	3.21398
GOTERM_BP_DIRECT	GO:1903146~regulation of mitophagy	27	0.273501	0.00061097	ENSG00000136518, ENSG00000116809, ENSG00000213585, ENSG00000104765, ENSG00000094631, ENSG00000115317, ENSG00000148606, ENSG00000109670, ENSG00000140941, ENSG00000143575, ENSG00000105723, ENSG00000070770, ENSG00000072310, ENSG00000175792, ENSG00000198911, ENSG00000115368, ENSG00000197548, ENSG00000055483, ENSG00000085733, ENSG00000084463, ENSG00000063244, ENSG00000159363, ENSG00000160201, ENSG0000…	8369	33	16792	1.64164	0.995819	0.0344372	0.0337417	3.21398
GOTERM_BP_DIRECT	GO:0071539~protein localization to centrosome	17	0.172204	0.000622181	ENSG00000173588, ENSG00000175203, ENSG00000168172, ENSG00000175455, ENSG00000198920, ENSG00000076382, ENSG00000140463, ENSG00000141551, ENSG00000083535, ENSG00000078674, ENSG00000168014, ENSG00000086300, ENSG00000139350, ENSG00000087586, ENSG00000147316, ENSG00000141577, ENSG00000123473	8369	18	16792	1.89498	0.996219	0.0346335	0.033934	3.20608
GOTERM_BP_DIRECT	GO:0051170~nuclear import	17	0.172204	0.000622181	ENSG00000172062, ENSG00000109854, ENSG00000179409, ENSG00000135486, ENSG00000169371, ENSG00000152147, ENSG00000205571, ENSG00000064703, ENSG00000139343, ENSG00000125835, ENSG00000143977, ENSG00000142252, ENSG00000100028, ENSG00000167088, ENSG00000125743, ENSG00000182004, ENSG00000092208	8369	18	16792	1.89498	0.996219	0.0346335	0.033934	3.20608
GOTERM_BP_DIRECT	GO:0000077~DNA damage checkpoint	25	0.253241	0.000666062	ENSG00000104885, ENSG00000172273, ENSG00000152942, ENSG00000113456, ENSG00000134852, ENSG00000172613, ENSG00000112062, ENSG00000164053, ENSG00000136273, ENSG00000136492, ENSG00000143493, ENSG00000149554, ENSG00000162734, ENSG00000091436, ENSG00000149311, ENSG00000143155, ENSG00000104320, ENSG00000175054, ENSG00000048028, ENSG00000182923, ENSG00000171792, ENSG00000067369, ENSG00000092853, ENSG0000…	8369	30	16792	1.67204	0.997449	0.0361773	0.0354466	3.17649
GOTERM_BP_DIRECT	GO:0097193~intrinsic apoptotic signaling pathway	25	0.253241	0.000666062	ENSG00000140939, ENSG00000256053, ENSG00000215301, ENSG00000174775, ENSG00000175467, ENSG00000002330, ENSG00000172115, ENSG00000139842, ENSG00000036257, ENSG00000055130, ENSG00000116062, ENSG00000184047, ENSG00000087088, ENSG00000141510, ENSG00000104320, ENSG00000196954, ENSG00000166266, ENSG00000141682, ENSG00000120868, ENSG00000108094, ENSG00000184990, ENSG00000126821, ENSG00000100034, ENSG0000…	8369	30	16792	1.67204	0.997449	0.0361773	0.0354466	3.17649
GOTERM_BP_DIRECT	GO:0006362~transcription elongation from RNA polymerase I promoter	25	0.253241	0.000666062	ENSG00000110768, ENSG00000104884, ENSG00000111358, ENSG00000020426, ENSG00000115750, ENSG00000134058, ENSG00000145736, ENSG00000225830, ENSG00000186184, ENSG00000163882, ENSG00000163161, ENSG00000213780, ENSG00000099817, ENSG00000143498, ENSG00000272047, ENSG00000100142, ENSG00000068654, ENSG00000066379, ENSG00000171453, ENSG00000112592, ENSG00000137054, ENSG00000134480, ENSG00000108312, ENSG0000…	8369	30	16792	1.67204	0.997449	0.0361773	0.0354466	3.17649
GOTERM_BP_DIRECT	GO:0007052~mitotic spindle organization	25	0.253241	0.000666062	ENSG00000072501, ENSG00000163539, ENSG00000180198, ENSG00000080986, ENSG00000047849, ENSG00000064102, ENSG00000134057, ENSG00000175203, ENSG00000112742, ENSG00000160299, ENSG00000087586, ENSG00000100242, ENSG00000145632, ENSG00000075702, ENSG00000110318, ENSG00000068796, ENSG00000173273, ENSG00000197102, ENSG00000132341, ENSG00000074054, ENSG00000138160, ENSG00000121957, ENSG00000108055, ENSG0000…	8369	30	16792	1.67204	0.997449	0.0361773	0.0354466	3.17649
GOTERM_BP_DIRECT	GO:0032436~positive regulation of proteasomal ubiquitin-dependent protein catabolic process	46	0.465964	0.000698751	ENSG00000135924, ENSG00000134758, ENSG00000001629, ENSG00000113712, ENSG00000165280, ENSG00000133265, ENSG00000082701, ENSG00000213923, ENSG00000068903, ENSG00000166233, ENSG00000141551, ENSG00000001084, ENSG00000153071, ENSG00000013374, ENSG00000142208, ENSG00000087586, ENSG00000147133, ENSG00000101695, ENSG00000101255, ENSG00000034677, ENSG00000180008, ENSG00000033800, ENSG00000145632, ENSG0000…	8369	64	16792	1.44214	0.998097	0.0377241	0.0369623	3.15568
GOTERM_BP_DIRECT	GO:0006293~nucleotide-excision repair, preincision complex stabilization	19	0.192464	0.000703073	ENSG00000136936, ENSG00000110768, ENSG00000104884, ENSG00000012061, ENSG00000131778, ENSG00000111358, ENSG00000175595, ENSG00000132383, ENSG00000117748, ENSG00000134574, ENSG00000139842, ENSG00000158290, ENSG00000145736, ENSG00000163161, ENSG00000100387, ENSG00000213780, ENSG00000106399, ENSG00000167986, ENSG00000272047	8369	21	16792	1.81536	0.998169	0.0377302	0.0369682	3.153
GOTERM_BP_DIRECT	GO:0070979~protein K11-linked ubiquitination	23	0.232982	0.000707896	ENSG00000104343, ENSG00000094880, ENSG00000175063, ENSG00000108106, ENSG00000077721, ENSG00000176386, ENSG00000196510, ENSG00000153107, ENSG00000170035, ENSG00000077152, ENSG00000004897, ENSG00000130177, ENSG00000119048, ENSG00000063978, ENSG00000141552, ENSG00000186591, ENSG00000164162, ENSG00000185651, ENSG00000109332, ENSG00000078967, ENSG00000182247, ENSG00000089053, ENSG00000053900	8369	27	16792	1.7092	0.998247	0.0377629	0.0370002	3.15003
GOTERM_BP_DIRECT	GO:0035023~regulation of Rho protein signal transduction	56	0.567261	0.000742759	ENSG00000186716, ENSG00000074964, ENSG00000182957, ENSG00000141968, ENSG00000114346, ENSG00000131089, ENSG00000132694, ENSG00000196914, ENSG00000146426, ENSG00000205726, ENSG00000102606, ENSG00000160293, ENSG00000126217, ENSG00000120278, ENSG00000090924, ENSG00000130762, ENSG00000214944, ENSG00000156299, ENSG00000115904, ENSG00000180263, ENSG00000099331, ENSG00000038382, ENSG00000159842, ENSG0000…	8369	81	16792	1.38718	0.998718	0.0393882	0.0385927	3.12915
GOTERM_BP_DIRECT	GO:2001237~negative regulation of extrinsic apoptotic signaling pathway	30	0.30389	0.0007643	ENSG00000015171, ENSG00000131467, ENSG00000140939, ENSG00000160789, ENSG00000137801, ENSG00000198964, ENSG00000084207, ENSG00000154447, ENSG00000174516, ENSG00000003402, ENSG00000169083, ENSG00000131981, ENSG00000116288, ENSG00000023909, ENSG00000001084, ENSG00000115170, ENSG00000146247, ENSG00000108443, ENSG00000106799, ENSG00000023287, ENSG00000197386, ENSG00000138448, ENSG00000099250, ENSG0000…	8369	38	16792	1.58404	0.998943	0.0400565	0.0392475	3.11674
GOTERM_BP_DIRECT	GO:0018107~peptidyl-threonine phosphorylation	30	0.30389	0.0007643	ENSG00000135503, ENSG00000173020, ENSG00000130758, ENSG00000072062, ENSG00000082701, ENSG00000110422, ENSG00000112742, ENSG00000198648, ENSG00000170312, ENSG00000115170, ENSG00000084774, ENSG00000142208, ENSG00000072518, ENSG00000149554, ENSG00000147133, ENSG00000100030, ENSG00000107643, ENSG00000106799, ENSG00000198793, ENSG00000173273, ENSG00000157540, ENSG00000145349, ENSG00000060237, ENSG0000…	8369	38	16792	1.58404	0.998943	0.0400565	0.0392475	3.11674
GOTERM_BP_DIRECT	GO:0001701~in utero embryonic development	116	1.17504	0.000827529	ENSG00000071655, ENSG00000107779, ENSG00000154803, ENSG00000066468, ENSG00000117614, ENSG00000138834, ENSG00000133026, ENSG00000114861, ENSG00000150961, ENSG00000142784, ENSG00000168014, ENSG00000100345, ENSG00000107372, ENSG00000126457, ENSG00000122257, ENSG00000277258, ENSG00000108861, ENSG00000175592, ENSG00000112715, ENSG00000106799, ENSG00000004487, ENSG00000134762, ENSG00000186350, ENSG0000…	8369	187	16792	1.24464	0.9994	0.0428461	0.0419807	3.08222
GOTERM_BP_DIRECT	GO:0006302~double-strand break repair	47	0.476094	0.000830626	ENSG00000095002, ENSG00000182979, ENSG00000041880, ENSG00000012061, ENSG00000171320, ENSG00000165280, ENSG00000112941, ENSG00000020922, ENSG00000002016, ENSG00000154920, ENSG00000087206, ENSG00000158161, ENSG00000107290, ENSG00000079246, ENSG00000079785, ENSG00000136492, ENSG00000105393, ENSG00000163322, ENSG00000163840, ENSG00000163961, ENSG00000012048, ENSG00000104320, ENSG00000185515, ENSG0000…	8369	66	16792	1.42884	0.999417	0.0428461	0.0419807	3.08059
GOTERM_BP_DIRECT	GO:0007173~epidermal growth factor receptor signaling pathway	41	0.415316	0.000831869	ENSG00000151694, ENSG00000109458, ENSG00000177885, ENSG00000133703, ENSG00000151491, ENSG00000097007, ENSG00000076641, ENSG00000174775, ENSG00000071051, ENSG00000114423, ENSG00000138798, ENSG00000146648, ENSG00000113070, ENSG00000160691, ENSG00000168374, ENSG00000213281, ENSG00000164615, ENSG00000100784, ENSG00000050820, ENSG00000115904, ENSG00000141738, ENSG00000124181, ENSG00000105329, ENSG0000…	8369	56	16792	1.46901	0.999423	0.0428461	0.0419807	3.07994
GOTERM_BP_DIRECT	GO:0000422~mitophagy	28	0.28363	0.000869893	ENSG00000157954, ENSG00000130734, ENSG00000070540, ENSG00000110046, ENSG00000109819, ENSG00000198925, ENSG00000066739, ENSG00000125703, ENSG00000144848, ENSG00000168397, ENSG00000100225, ENSG00000072518, ENSG00000145354, ENSG00000214253, ENSG00000176171, ENSG00000034713, ENSG00000023287, ENSG00000069509, ENSG00000196998, ENSG00000135093, ENSG00000147889, ENSG00000139112, ENSG00000161011, ENSG0000…	8369	35	16792	1.60516	0.99959	0.0442953	0.0434007	3.06053
GOTERM_BP_DIRECT	GO:0000731~DNA synthesis involved in DNA repair	28	0.28363	0.000869893	ENSG00000174371, ENSG00000177302, ENSG00000197299, ENSG00000196584, ENSG00000020922, ENSG00000062822, ENSG00000138376, ENSG00000182185, ENSG00000136492, ENSG00000126215, ENSG00000177084, ENSG00000108384, ENSG00000124535, ENSG00000185379, ENSG00000149311, ENSG00000012048, ENSG00000104320, ENSG00000133119, ENSG00000139618, ENSG00000111247, ENSG00000165392, ENSG00000138346, ENSG00000051180, ENSG0000…	8369	35	16792	1.60516	0.99959	0.0442953	0.0434007	3.06053
GOTERM_BP_DIRECT	GO:0008286~insulin receptor signaling pathway	54	0.547002	0.000898036	ENSG00000136856, ENSG00000177885, ENSG00000155097, ENSG00000105835, ENSG00000113732, ENSG00000171105, ENSG00000175866, ENSG00000117410, ENSG00000160691, ENSG00000268173, ENSG00000119729, ENSG00000140443, ENSG00000115904, ENSG00000196396, ENSG00000175354, ENSG00000072310, ENSG00000159720, ENSG00000157500, ENSG00000114573, ENSG00000067606, ENSG00000250565, ENSG00000011405, ENSG00000106070, ENSG0000…	8369	78	16792	1.38908	0.999681	0.0454701	0.0445517	3.04671
GOTERM_BP_DIRECT	GO:0051603~proteolysis involved in cellular protein catabolic process	36	0.364668	0.000952771	ENSG00000106588, ENSG00000102580, ENSG00000044574, ENSG00000196365, ENSG00000103811, ENSG00000136378, ENSG00000135047, ENSG00000159377, ENSG00000129084, ENSG00000064601, ENSG00000162909, ENSG00000136930, ENSG00000240065, ENSG00000008018, ENSG00000100804, ENSG00000100902, ENSG00000100600, ENSG00000100567, ENSG00000277791, ENSG00000121064, ENSG00000106066, ENSG00000166855, ENSG00000164733, ENSG0000…	8369	48	16792	1.50484	0.999805	0.0479704	0.0470016	3.02101
GOTERM_BP_DIRECT	GO:0007093~mitotic cell cycle checkpoint	26	0.263371	0.000978286	ENSG00000075711, ENSG00000072501, ENSG00000174775, ENSG00000152942, ENSG00000112742, ENSG00000139687, ENSG00000086827, ENSG00000136273, ENSG00000143294, ENSG00000184445, ENSG00000149554, ENSG00000104320, ENSG00000145632, ENSG00000002822, ENSG00000174442, ENSG00000156970, ENSG00000105329, ENSG00000143816, ENSG00000173559, ENSG00000139579, ENSG00000169679, ENSG00000173846, ENSG00000143624, ENSG0000…	8369	32	16792	1.63024	0.999845	0.0489799	0.0479907	3.00953
GOTERM_BP_DIRECT	GO:0002479~antigen processing and presentation of exogenous peptide antigen via MHC class I, TAP-dependent	45	0.455835	0.0010007	ENSG00000110801, ENSG00000131467, ENSG00000092010, ENSG00000106588, ENSG00000185627, ENSG00000165916, ENSG00000175166, ENSG00000159377, ENSG00000129084, ENSG00000116701, ENSG00000095261, ENSG00000115233, ENSG00000204592, ENSG00000136930, ENSG00000240065, ENSG00000099341, ENSG00000008018, ENSG00000100804, ENSG00000100902, ENSG00000100567, ENSG00000159352, ENSG00000234745, ENSG00000100764, ENSG0000…	8369	63	16792	1.43318	0.999873	0.0498236	0.0488174	2.9997
GOTERM_BP_DIRECT	GO:0035264~multicellular organism growth	55	0.557131	0.0010275	ENSG00000178971, ENSG00000136936, ENSG00000177565, ENSG00000107854, ENSG00000066468, ENSG00000114742, ENSG00000115159, ENSG00000111077, ENSG00000167522, ENSG00000142784, ENSG00000086598, ENSG00000085224, ENSG00000056586, ENSG00000145494, ENSG00000070831, ENSG00000122257, ENSG00000169504, ENSG00000115904, ENSG00000105701, ENSG00000113448, ENSG00000173898, ENSG00000123473, ENSG00000087274, ENSG0000…	8369	80	16792	1.37944	0.9999	0.0508754	0.0498479	2.98822
GOTERM_BP_DIRECT	GO:0043547~positive regulation of GTPase activity	319	3.23136	0.00103627	ENSG00000177885, ENSG00000115839, ENSG00000179387, ENSG00000144283, ENSG00000175220, ENSG00000198223, ENSG00000066468, ENSG00000136895, ENSG00000169220, ENSG00000082701, ENSG00000153317, ENSG00000138835, ENSG00000131089, ENSG00000170456, ENSG00000119522, ENSG00000184060, ENSG00000168374, ENSG00000109270, ENSG00000134909, ENSG00000124313, ENSG00000273217, ENSG00000031003, ENSG00000147799, ENSG0000…	8369	565	16792	1.13285	0.999908	0.0509708	0.0499414	2.98453
GOTERM_BP_DIRECT	GO:0035335~peptidyl-tyrosine dephosphorylation	66	0.668558	0.0010408	ENSG00000163719, ENSG00000149177, ENSG00000173482, ENSG00000111679, ENSG00000171100, ENSG00000112245, ENSG00000171862, ENSG00000158402, ENSG00000132334, ENSG00000172830, ENSG00000152104, ENSG00000154127, ENSG00000120875, ENSG00000141298, ENSG00000144724, ENSG00000158161, ENSG00000127947, ENSG00000088179, ENSG00000108389, ENSG00000130829, ENSG00000105197, ENSG00000184545, ENSG00000144048, ENSG0000…	8369	99	16792	1.33763	0.999912	0.0509708	0.0499414	2.98263
GOTERM_BP_DIRECT	GO:0043928~exonucleolytic nuclear-transcribed mRNA catabolic process involved in deadenylation-dependent decay	24	0.243112	0.00108255	ENSG00000151065, ENSG00000130520, ENSG00000198791, ENSG00000077348, ENSG00000130713, ENSG00000172795, ENSG00000155508, ENSG00000171311, ENSG00000175324, ENSG00000110367, ENSG00000204392, ENSG00000113300, ENSG00000130332, ENSG00000120699, ENSG00000083520, ENSG00000123737, ENSG00000038358, ENSG00000179151, ENSG00000107371, ENSG00000272886, ENSG00000141698, ENSG00000106355, ENSG00000166889, ENSG0000…	8369	29	16792	1.66051	0.999939	0.052442	0.0513829	2.96555
GOTERM_BP_DIRECT	GO:0000289~nuclear-transcribed mRNA poly(A) tail shortening	24	0.243112	0.00108255	ENSG00000198791, ENSG00000114867, ENSG00000144580, ENSG00000179134, ENSG00000155508, ENSG00000111596, ENSG00000138767, ENSG00000076242, ENSG00000135473, ENSG00000113300, ENSG00000172239, ENSG00000158435, ENSG00000152520, ENSG00000151247, ENSG00000080802, ENSG00000132773, ENSG00000020577, ENSG00000140694, ENSG00000063046, ENSG00000149115, ENSG00000161960, ENSG00000125107, ENSG00000182973, ENSG0000…	8369	29	16792	1.66051	0.999939	0.052442	0.0513829	2.96555
GOTERM_BP_DIRECT	GO:0000732~strand displacement	22	0.222853	0.00117123	ENSG00000174371, ENSG00000177302, ENSG00000139618, ENSG00000197299, ENSG00000196584, ENSG00000111247, ENSG00000165392, ENSG00000020922, ENSG00000138346, ENSG00000051180, ENSG00000172977, ENSG00000138376, ENSG00000182185, ENSG00000136492, ENSG00000083093, ENSG00000126215, ENSG00000108384, ENSG00000185379, ENSG00000149311, ENSG00000258366, ENSG00000012048, ENSG00000104320	8369	26	16792	1.69777	0.999973	0.0564332	0.0552935	2.93136
GOTERM_BP_DIRECT	GO:0045732~positive regulation of protein catabolic process	43	0.435575	0.00120562	ENSG00000028528, ENSG00000073711, ENSG00000100083, ENSG00000153395, ENSG00000160948, ENSG00000165280, ENSG00000007944, ENSG00000082701, ENSG00000104904, ENSG00000119401, ENSG00000144468, ENSG00000138376, ENSG00000123843, ENSG00000159210, ENSG00000168397, ENSG00000143450, ENSG00000167705, ENSG00000125447, ENSG00000180304, ENSG00000239697, ENSG00000073969, ENSG00000100263, ENSG00000145632, ENSG0000…	8369	60	16792	1.43796	0.99998	0.0575439	0.0563817	2.91879
GOTERM_BP_DIRECT	GO:0043984~histone H4-K16 acetylation	18	0.182334	0.00122122	ENSG00000136504, ENSG00000120071, ENSG00000196363, ENSG00000147162, ENSG00000043143, ENSG00000005302, ENSG00000077684, ENSG00000111653, ENSG00000114982, ENSG00000139620, ENSG00000118058, ENSG00000172534, ENSG00000025293, ENSG00000188895, ENSG00000187778, ENSG00000102221, ENSG00000163875, ENSG00000144445	8369	20	16792	1.80581	0.999982	0.0575439	0.0563817	2.9132
GOTERM_BP_DIRECT	GO:0006541~glutamine metabolic process	18	0.182334	0.00122122	ENSG00000115419, ENSG00000131459, ENSG00000148672, ENSG00000092621, ENSG00000171793, ENSG00000137563, ENSG00000178921, ENSG00000114021, ENSG00000112294, ENSG00000138381, ENSG00000169057, ENSG00000021826, ENSG00000084774, ENSG00000185100, ENSG00000047230, ENSG00000163655, ENSG00000198380, ENSG00000070669	8369	20	16792	1.80581	0.999982	0.0575439	0.0563817	2.9132
GOTERM_BP_DIRECT	GO:0051439~regulation of ubiquitin-protein ligase activity involved in mitotic cell cycle	20	0.202593	0.00122639	ENSG00000072401, ENSG00000094880, ENSG00000175063, ENSG00000112029, ENSG00000176386, ENSG00000196510, ENSG00000110200, ENSG00000134057, ENSG00000170142, ENSG00000153107, ENSG00000170312, ENSG00000004897, ENSG00000130177, ENSG00000141552, ENSG00000117399, ENSG00000166295, ENSG00000164162, ENSG00000123374, ENSG00000089053, ENSG00000053900	8369	23	16792	1.74474	0.999983	0.0575439	0.0563817	2.91137
GOTERM_BP_DIRECT	GO:0000715~nucleotide-excision repair, DNA damage recognition	20	0.202593	0.00122639	ENSG00000136936, ENSG00000168090, ENSG00000111652, ENSG00000134574, ENSG00000198612, ENSG00000138663, ENSG00000154767, ENSG00000139842, ENSG00000158290, ENSG00000144524, ENSG00000166200, ENSG00000170315, ENSG00000119318, ENSG00000141030, ENSG00000221983, ENSG00000143947, ENSG00000121022, ENSG00000100387, ENSG00000169727, ENSG00000167986	8369	23	16792	1.74474	0.999983	0.0575439	0.0563817	2.91137
GOTERM_BP_DIRECT	GO:0048010~vascular endothelial growth factor receptor signaling pathway	50	0.506483	0.00131437	ENSG00000134318, ENSG00000107338, ENSG00000141968, ENSG00000180370, ENSG00000071051, ENSG00000150760, ENSG00000175866, ENSG00000268173, ENSG00000160293, ENSG00000070831, ENSG00000167601, ENSG00000067560, ENSG00000112715, ENSG00000075624, ENSG00000114738, ENSG00000138448, ENSG00000099250, ENSG00000150630, ENSG00000188130, ENSG00000100219, ENSG00000051382, ENSG00000062598, ENSG00000158195, ENSG0000…	8369	72	16792	1.39337	0.999992	0.0613508	0.0601118	2.88128
GOTERM_BP_DIRECT	GO:0006986~response to unfolded protein	32	0.324149	0.00133006	ENSG00000135924, ENSG00000051108, ENSG00000145050, ENSG00000144381, ENSG00000136816, ENSG00000137801, ENSG00000023318, ENSG00000116688, ENSG00000139644, ENSG00000080824, ENSG00000113194, ENSG00000122557, ENSG00000170606, ENSG00000168936, ENSG00000149257, ENSG00000163527, ENSG00000144224, ENSG00000109971, ENSG00000120694, ENSG00000175197, ENSG00000162616, ENSG00000132002, ENSG00000136986, ENSG0000…	8369	42	16792	1.52873	0.999993	0.0617615	0.0605141	2.87613
GOTERM_BP_DIRECT	GO:0006626~protein targeting to mitochondrion	27	0.273501	0.00136526	ENSG00000196683, ENSG00000134375, ENSG00000025772, ENSG00000205981, ENSG00000116688, ENSG00000150779, ENSG00000169100, ENSG00000100225, ENSG00000186642, ENSG00000168958, ENSG00000104381, ENSG00000100300, ENSG00000015475, ENSG00000214253, ENSG00000072756, ENSG00000128654, ENSG00000104980, ENSG00000173171, ENSG00000122085, ENSG00000110711, ENSG00000154174, ENSG00000177034, ENSG00000265354, ENSG0000…	8369	34	16792	1.59336	0.999995	0.0630694	0.0617956	2.86478
GOTERM_BP_DIRECT	GO:0043647~inositol phosphate metabolic process	35	0.354538	0.00141521	ENSG00000161714, ENSG00000105655, ENSG00000137825, ENSG00000151151, ENSG00000068745, ENSG00000187091, ENSG00000198668, ENSG00000171862, ENSG00000100605, ENSG00000143933, ENSG00000185133, ENSG00000160014, ENSG00000109452, ENSG00000272325, ENSG00000101333, ENSG00000176095, ENSG00000182621, ENSG00000068383, ENSG00000107789, ENSG00000149782, ENSG00000124181, ENSG00000151689, ENSG00000197943, ENSG0000…	8369	47	16792	1.49417	0.999997	0.0650415	0.0637279	2.84918
GOTERM_BP_DIRECT	GO:0006363~termination of RNA polymerase I transcription	25	0.253241	0.00155469	ENSG00000110768, ENSG00000125482, ENSG00000104884, ENSG00000111358, ENSG00000020426, ENSG00000115750, ENSG00000134058, ENSG00000145736, ENSG00000186184, ENSG00000163882, ENSG00000163161, ENSG00000213780, ENSG00000099817, ENSG00000143498, ENSG00000272047, ENSG00000100142, ENSG00000068654, ENSG00000066379, ENSG00000171453, ENSG00000112592, ENSG00000137054, ENSG00000134480, ENSG00000108312, ENSG0000…	8369	31	16792	1.61811	0.999999	0.0710876	0.0696519	2.80836
GOTERM_BP_DIRECT	GO:0009168~purine ribonucleoside monophosphate biosynthetic process	13	0.131686	0.00164103	ENSG00000106348, ENSG00000239900, ENSG00000107902, ENSG00000178035, ENSG00000128050, ENSG00000178921, ENSG00000035687, ENSG00000138363, ENSG00000196839, ENSG00000159131, ENSG00000185100, ENSG00000128059, ENSG00000163655	8369	13	16792	2.00645	1	0.0746542	0.0731464	2.78488
GOTERM_BP_DIRECT	GO:0061025~membrane fusion	33	0.334279	0.00168447	ENSG00000262633, ENSG00000092531, ENSG00000099940, ENSG00000049245, ENSG00000117758, ENSG00000173960, ENSG00000138279, ENSG00000136874, ENSG00000088833, ENSG00000101558, ENSG00000100568, ENSG00000168818, ENSG00000106089, ENSG00000104164, ENSG00000079805, ENSG00000103496, ENSG00000162236, ENSG00000085382, ENSG00000215114, ENSG00000105402, ENSG00000106976, ENSG00000134265, ENSG00000138768, ENSG0000…	8369	44	16792	1.50484	1	0.0762437	0.0747039	2.77354
GOTERM_BP_DIRECT	GO:0042752~regulation of circadian rhythm	36	0.364668	0.00174192	ENSG00000134318, ENSG00000179222, ENSG00000131747, ENSG00000162409, ENSG00000172531, ENSG00000109819, ENSG00000213923, ENSG00000158941, ENSG00000025434, ENSG00000132356, ENSG00000141551, ENSG00000116560, ENSG00000132170, ENSG00000114062, ENSG00000106462, ENSG00000140464, ENSG00000107643, ENSG00000126583, ENSG00000132326, ENSG00000050748, ENSG00000095794, ENSG00000121390, ENSG00000147140, ENSG0000…	8369	49	16792	1.47413	1	0.077463	0.0758985	2.75897
GOTERM_BP_DIRECT	GO:0006513~protein monoubiquitination	23	0.232982	0.00174599	ENSG00000104343, ENSG00000070950, ENSG00000107954, ENSG00000132109, ENSG00000175931, ENSG00000069869, ENSG00000153558, ENSG00000197579, ENSG00000077152, ENSG00000119048, ENSG00000049759, ENSG00000036257, ENSG00000086758, ENSG00000055130, ENSG00000115392, ENSG00000117153, ENSG00000102858, ENSG00000109332, ENSG00000107341, ENSG00000100387, ENSG00000130939, ENSG00000143476, ENSG00000074319	8369	28	16792	1.64816	1	0.077463	0.0758985	2.75796
GOTERM_BP_DIRECT	GO:2000145~regulation of cell motility	23	0.232982	0.00174599	ENSG00000067560, ENSG00000134318, ENSG00000065361, ENSG00000131504, ENSG00000105810, ENSG00000065243, ENSG00000162959, ENSG00000097007, ENSG00000110651, ENSG00000067900, ENSG00000132155, ENSG00000198825, ENSG00000138798, ENSG00000117155, ENSG00000146648, ENSG00000169752, ENSG00000113070, ENSG00000141736, ENSG00000146376, ENSG00000123143, ENSG00000124882, ENSG00000143322, ENSG00000167657	8369	28	16792	1.64816	1	0.077463	0.0758985	2.75796
GOTERM_BP_DIRECT	GO:0045931~positive regulation of mitotic cell cycle	23	0.232982	0.00174599	ENSG00000107338, ENSG00000135679, ENSG00000139618, ENSG00000065243, ENSG00000097007, ENSG00000134057, ENSG00000142192, ENSG00000154229, ENSG00000170312, ENSG00000173757, ENSG00000151247, ENSG00000007168, ENSG00000036672, ENSG00000124422, ENSG00000101224, ENSG00000089685, ENSG00000179295, ENSG00000147601, ENSG00000129514, ENSG00000176170, ENSG00000108861, ENSG00000108443, ENSG00000070669	8369	28	16792	1.64816	1	0.077463	0.0758985	2.75796
GOTERM_BP_DIRECT	GO:0019985~translesion synthesis	28	0.28363	0.00182891	ENSG00000163918, ENSG00000135945, ENSG00000103194, ENSG00000049541, ENSG00000165280, ENSG00000106628, ENSG00000062822, ENSG00000101751, ENSG00000143476, ENSG00000133119, ENSG00000132646, ENSG00000035928, ENSG00000010072, ENSG00000132383, ENSG00000117748, ENSG00000154914, ENSG00000111445, ENSG00000009413, ENSG00000170734, ENSG00000170315, ENSG00000122008, ENSG00000221983, ENSG00000143947, ENSG0000…	8369	36	16792	1.56057	1	0.0803465	0.0787238	2.73781
GOTERM_BP_DIRECT	GO:0042769~DNA damage response, detection of DNA damage	28	0.28363	0.00182891	ENSG00000149273, ENSG00000163918, ENSG00000049541, ENSG00000162607, ENSG00000106628, ENSG00000119048, ENSG00000139842, ENSG00000062822, ENSG00000061794, ENSG00000100387, ENSG00000167986, ENSG00000143476, ENSG00000133119, ENSG00000070950, ENSG00000132646, ENSG00000181991, ENSG00000039650, ENSG00000035928, ENSG00000132383, ENSG00000117748, ENSG00000111445, ENSG00000135972, ENSG00000158290, ENSG0000…	8369	36	16792	1.56057	1	0.0803465	0.0787238	2.73781
GOTERM_BP_DIRECT	GO:0070423~nucleotide-binding oligomerization domain containing signaling pathway	21	0.212723	0.00192283	ENSG00000104365, ENSG00000157625, ENSG00000104312, ENSG00000064012, ENSG00000175104, ENSG00000135341, ENSG00000244687, ENSG00000269335, ENSG00000177889, ENSG00000134070, ENSG00000170315, ENSG00000118503, ENSG00000083799, ENSG00000124208, ENSG00000221983, ENSG00000143947, ENSG00000078747, ENSG00000106100, ENSG00000108984, ENSG00000213341, ENSG00000055208	8369	25	16792	1.68542	1	0.0828482	0.081175	2.71606
GOTERM_BP_DIRECT	GO:0006306~DNA methylation	21	0.212723	0.00192283	ENSG00000149480, ENSG00000076108, ENSG00000178028, ENSG00000162639, ENSG00000114735, ENSG00000171681, ENSG00000167491, ENSG00000170345, ENSG00000119772, ENSG00000118058, ENSG00000181090, ENSG00000204371, ENSG00000005483, ENSG00000143614, ENSG00000088305, ENSG00000085224, ENSG00000119969, ENSG00000102974, ENSG00000130816, ENSG00000106462, ENSG00000087460	8369	25	16792	1.68542	1	0.0828482	0.081175	2.71606
GOTERM_BP_DIRECT	GO:0097352~autophagosome maturation	21	0.212723	0.00192283	ENSG00000157954, ENSG00000198382, ENSG00000135317, ENSG00000099940, ENSG00000261832, ENSG00000215305, ENSG00000090674, ENSG00000165280, ENSG00000135018, ENSG00000118640, ENSG00000152223, ENSG00000151445, ENSG00000136874, ENSG00000115561, ENSG00000205356, ENSG00000184056, ENSG00000100568, ENSG00000271601, ENSG00000188603, ENSG00000143553, ENSG00000074319, ENSG00000124333	8369	25	16792	1.68542	1	0.0828482	0.081175	2.71606
GOTERM_BP_DIRECT	GO:0002181~cytoplasmic translation	21	0.212723	0.00192283	ENSG00000182899, ENSG00000137818, ENSG00000241343, ENSG00000068438, ENSG00000177600, ENSG00000112651, ENSG00000071082, ENSG00000130255, ENSG00000163682, ENSG00000053372, ENSG00000147604, ENSG00000174748, ENSG00000116251, ENSG00000089009, ENSG00000063046, ENSG00000161970, ENSG00000146223, ENSG00000089157, ENSG00000162244, ENSG00000106682, ENSG00000104131	8369	25	16792	1.68542	1	0.0828482	0.081175	2.71606
GOTERM_BP_DIRECT	GO:0090090~negative regulation of canonical Wnt signaling pathway	101	1.0231	0.00194861	ENSG00000073711, ENSG00000159377, ENSG00000107816, ENSG00000082701, ENSG00000138795, ENSG00000171700, ENSG00000136930, ENSG00000036257, ENSG00000100902, ENSG00000123349, ENSG00000108344, ENSG00000175197, ENSG00000126067, ENSG00000173692, ENSG00000131650, ENSG00000116478, ENSG00000169071, ENSG00000118689, ENSG00000143106, ENSG00000125818, ENSG00000136021, ENSG00000221983, ENSG00000100211, ENSG0000…	8369	163	16792	1.24326	1	0.0830086	0.0813321	2.71027
GOTERM_BP_DIRECT	GO:0044804~nucleophagy	15	0.151945	0.00199839	ENSG00000157954, ENSG00000126581, ENSG00000130734, ENSG00000070540, ENSG00000110046, ENSG00000153339, ENSG00000196998, ENSG00000066739, ENSG00000125703, ENSG00000141580, ENSG00000101844, ENSG00000144848, ENSG00000057663, ENSG00000168397, ENSG00000145782	8369	16	16792	1.88105	1	0.0830086	0.0813321	2.69932
GOTERM_BP_DIRECT	GO:0043982~histone H4-K8 acetylation	15	0.151945	0.00199839	ENSG00000136504, ENSG00000120071, ENSG00000196363, ENSG00000147162, ENSG00000043143, ENSG00000077684, ENSG00000111653, ENSG00000114982, ENSG00000139620, ENSG00000172534, ENSG00000025293, ENSG00000187778, ENSG00000102221, ENSG00000163875, ENSG00000144445	8369	16	16792	1.88105	1	0.0830086	0.0813321	2.69932
GOTERM_BP_DIRECT	GO:0033365~protein localization to organelle	15	0.151945	0.00199839	ENSG00000126001, ENSG00000065000, ENSG00000044459, ENSG00000151746, ENSG00000058453, ENSG00000140463, ENSG00000011523, ENSG00000168434, ENSG00000070729, ENSG00000007372, ENSG00000136152, ENSG00000100029, ENSG00000145362, ENSG00000127328, ENSG00000125124	8369	16	16792	1.88105	1	0.0830086	0.0813321	2.69932
GOTERM_BP_DIRECT	GO:0007051~spindle organization	15	0.151945	0.00199839	ENSG00000198382, ENSG00000099901, ENSG00000112877, ENSG00000066279, ENSG00000175216, ENSG00000169220, ENSG00000112742, ENSG00000170004, ENSG00000076382, ENSG00000178999, ENSG00000138160, ENSG00000148335, ENSG00000087586, ENSG00000128944, ENSG00000088970	8369	16	16792	1.88105	1	0.0830086	0.0813321	2.69932
GOTERM_BP_DIRECT	GO:0043981~histone H4-K5 acetylation	15	0.151945	0.00199839	ENSG00000136504, ENSG00000120071, ENSG00000196363, ENSG00000147162, ENSG00000043143, ENSG00000077684, ENSG00000111653, ENSG00000114982, ENSG00000139620, ENSG00000172534, ENSG00000025293, ENSG00000187778, ENSG00000102221, ENSG00000163875, ENSG00000144445	8369	16	16792	1.88105	1	0.0830086	0.0813321	2.69932
GOTERM_BP_DIRECT	GO:0031397~negative regulation of protein ubiquitination	31	0.314019	0.00200065	ENSG00000149273, ENSG00000147099, ENSG00000160948, ENSG00000130119, ENSG00000254093, ENSG00000177868, ENSG00000107937, ENSG00000162191, ENSG00000137486, ENSG00000116288, ENSG00000144228, ENSG00000001084, ENSG00000102921, ENSG00000100300, ENSG00000014123, ENSG00000185238, ENSG00000126583, ENSG00000132326, ENSG00000198793, ENSG00000163904, ENSG00000147162, ENSG00000174842, ENSG00000171132, ENSG0000…	8369	41	16792	1.51707	1	0.0830086	0.0813321	2.69883
GOTERM_BP_DIRECT	GO:0000045~autophagosome assembly	31	0.314019	0.00200065	ENSG00000157954, ENSG00000179364, ENSG00000130734, ENSG00000070540, ENSG00000110046, ENSG00000168010, ENSG00000117758, ENSG00000153339, ENSG00000175224, ENSG00000085978, ENSG00000198925, ENSG00000066739, ENSG00000125703, ENSG00000144848, ENSG00000168397, ENSG00000140941, ENSG00000034713, ENSG00000126581, ENSG00000023287, ENSG00000135018, ENSG00000138069, ENSG00000196998, ENSG00000080815, ENSG0000…	8369	41	16792	1.51707	1	0.0830086	0.0813321	2.69883
GOTERM_BP_DIRECT	GO:0001933~negative regulation of protein phosphorylation	43	0.435575	0.00201502	ENSG00000154188, ENSG00000179820, ENSG00000162407, ENSG00000005700, ENSG00000134057, ENSG00000120948, ENSG00000109819, ENSG00000077232, ENSG00000198648, ENSG00000132376, ENSG00000171862, ENSG00000110880, ENSG00000116288, ENSG00000018408, ENSG00000135362, ENSG00000070018, ENSG00000183853, ENSG00000105298, ENSG00000108465, ENSG00000145335, ENSG00000136848, ENSG00000154059, ENSG00000132846, ENSG0000…	8369	61	16792	1.41438	1	0.0832196	0.0815388	2.69572
GOTERM_BP_DIRECT	GO:0000717~nucleotide-excision repair, DNA duplex unwinding	19	0.192464	0.00205762	ENSG00000136936, ENSG00000110768, ENSG00000104884, ENSG00000131778, ENSG00000111358, ENSG00000134574, ENSG00000154767, ENSG00000139842, ENSG00000158290, ENSG00000170315, ENSG00000145736, ENSG00000119318, ENSG00000163161, ENSG00000221983, ENSG00000143947, ENSG00000100387, ENSG00000213780, ENSG00000167986, ENSG00000272047	8369	22	16792	1.73285	1	0.0842029	0.0825023	2.68663
GOTERM_BP_DIRECT	GO:0032465~regulation of cytokinesis	19	0.192464	0.00205762	ENSG00000126581, ENSG00000198382, ENSG00000139618, ENSG00000154803, ENSG00000196455, ENSG00000198668, ENSG00000078142, ENSG00000196504, ENSG00000097033, ENSG00000115760, ENSG00000140463, ENSG00000173846, ENSG00000143933, ENSG00000160014, ENSG00000108262, ENSG00000087586, ENSG00000103540, ENSG00000127445, ENSG00000165689	8369	22	16792	1.73285	1	0.0842029	0.0825023	2.68663
GOTERM_BP_DIRECT	GO:0046827~positive regulation of protein export from nucleus	17	0.172204	0.00210567	ENSG00000075218, ENSG00000135679, ENSG00000132953, ENSG00000047410, ENSG00000136938, ENSG00000072062, ENSG00000082701, ENSG00000137770, ENSG00000148737, ENSG00000125538, ENSG00000100614, ENSG00000134072, ENSG00000102119, ENSG00000183087, ENSG00000079337, ENSG00000031823, ENSG00000141510	8369	19	16792	1.79525	1	0.0857773	0.0840449	2.67661
GOTERM_BP_DIRECT	GO:0016055~Wnt signaling pathway	114	1.15478	0.00219548	ENSG00000134758, ENSG00000073712, ENSG00000093167, ENSG00000106723, ENSG00000111237, ENSG00000177485, ENSG00000006712, ENSG00000107816, ENSG00000082701, ENSG00000138795, ENSG00000036257, ENSG00000166477, ENSG00000204435, ENSG00000108100, ENSG00000019995, ENSG00000175197, ENSG00000105229, ENSG00000198730, ENSG00000178585, ENSG00000133275, ENSG00000131650, ENSG00000169118, ENSG00000100614, ENSG0000…	8369	187	16792	1.22318	1	0.0890312	0.0872331	2.65847
GOTERM_BP_DIRECT	GO:0038128~ERBB2 signaling pathway	29	0.29376	0.00236958	ENSG00000109458, ENSG00000177885, ENSG00000133703, ENSG00000174775, ENSG00000085719, ENSG00000138798, ENSG00000080824, ENSG00000007264, ENSG00000146648, ENSG00000113070, ENSG00000160691, ENSG00000138592, ENSG00000141736, ENSG00000213281, ENSG00000142208, ENSG00000101213, ENSG00000181852, ENSG00000065361, ENSG00000115904, ENSG00000141738, ENSG00000112851, ENSG00000166266, ENSG00000170315, ENSG0000…	8369	38	16792	1.53124	1	0.0956583	0.0937264	2.62533
GOTERM_BP_DIRECT	GO:0010803~regulation of tumor necrosis factor-mediated signaling pathway	24	0.243112	0.00245099	ENSG00000092098, ENSG00000023445, ENSG00000154124, ENSG00000104365, ENSG00000064012, ENSG00000110514, ENSG00000127191, ENSG00000179526, ENSG00000269335, ENSG00000110330, ENSG00000170315, ENSG00000137275, ENSG00000118503, ENSG00000083799, ENSG00000221983, ENSG00000125826, ENSG00000143947, ENSG00000106052, ENSG00000163349, ENSG00000067182, ENSG00000204628, ENSG00000102871, ENSG00000213341, ENSG0000…	8369	30	16792	1.60516	1	0.0985013	0.0965119	2.61066
GOTERM_BP_DIRECT	GO:0045727~positive regulation of translation	38	0.384927	0.00251234	ENSG00000215301, ENSG00000066044, ENSG00000198563, ENSG00000099622, ENSG00000102081, ENSG00000181163, ENSG00000170473, ENSG00000110321, ENSG00000204574, ENSG00000137801, ENSG00000164171, ENSG00000169062, ENSG00000172239, ENSG00000135446, ENSG00000139546, ENSG00000151806, ENSG00000100227, ENSG00000141736, ENSG00000102882, ENSG00000144642, ENSG00000108443, ENSG00000107864, ENSG00000100030, ENSG0000…	8369	53	16792	1.43859	1	0.100516	0.0984858	2.59992
GOTERM_BP_DIRECT	GO:0035556~intracellular signal transduction	230	2.32982	0.00260323	ENSG00000121281, ENSG00000099942, ENSG00000198586, ENSG00000169220, ENSG00000082701, ENSG00000150722, ENSG00000159899, ENSG00000162032, ENSG00000138031, ENSG00000132849, ENSG00000079308, ENSG00000180008, ENSG00000275993, ENSG00000165304, ENSG00000106799, ENSG00000183638, ENSG00000115825, ENSG00000178188, ENSG00000111344, ENSG00000104814, ENSG00000137878, ENSG00000173848, ENSG00000115020, ENSG0000…	8369	403	16792	1.14512	1	0.103689	0.101595	2.58449
GOTERM_BP_DIRECT	GO:0001843~neural tube closure	52	0.526742	0.00263244	ENSG00000106689, ENSG00000163913, ENSG00000072062, ENSG00000078246, ENSG00000175104, ENSG00000004975, ENSG00000167642, ENSG00000149418, ENSG00000086598, ENSG00000164930, ENSG00000181555, ENSG00000048342, ENSG00000138802, ENSG00000121897, ENSG00000138002, ENSG00000104290, ENSG00000106078, ENSG00000107882, ENSG00000123473, ENSG00000108773, ENSG00000147050, ENSG00000103351, ENSG00000103197, ENSG0000…	8369	77	16792	1.35501	1	0.104389	0.102281	2.57964
GOTERM_BP_DIRECT	GO:0043087~regulation of GTPase activity	45	0.455835	0.00268206	ENSG00000113916, ENSG00000105137, ENSG00000115839, ENSG00000127084, ENSG00000076864, ENSG00000105538, ENSG00000141968, ENSG00000119185, ENSG00000197555, ENSG00000164050, ENSG00000134215, ENSG00000075391, ENSG00000158987, ENSG00000118873, ENSG00000142168, ENSG00000007168, ENSG00000121749, ENSG00000169221, ENSG00000160293, ENSG00000017797, ENSG00000102302, ENSG00000130827, ENSG00000273217, ENSG0000…	8369	65	16792	1.38908	1	0.105888	0.10375	2.57153
GOTERM_BP_DIRECT	GO:0051225~spindle assembly	22	0.222853	0.0027929	ENSG00000149273, ENSG00000214367, ENSG00000213397, ENSG00000182923, ENSG00000137814, ENSG00000180198, ENSG00000152240, ENSG00000173273, ENSG00000151414, ENSG00000131351, ENSG00000159433, ENSG00000111642, ENSG00000171720, ENSG00000249115, ENSG00000141551, ENSG00000117650, ENSG00000101639, ENSG00000128908, ENSG00000119408, ENSG00000167110, ENSG00000141027, ENSG00000147874	8369	27	16792	1.63489	1	0.109301	0.107094	2.55394
GOTERM_BP_DIRECT	GO:0006891~intra-Golgi vesicle-mediated transport	22	0.222853	0.0027929	ENSG00000160218, ENSG00000262633, ENSG00000105402, ENSG00000105669, ENSG00000129083, ENSG00000134265, ENSG00000133103, ENSG00000135775, ENSG00000158623, ENSG00000151532, ENSG00000122218, ENSG00000166685, ENSG00000111481, ENSG00000164597, ENSG00000257923, ENSG00000136152, ENSG00000100568, ENSG00000184432, ENSG00000108433, ENSG00000108587, ENSG00000073969, ENSG00000034713, ENSG00000090615	8369	27	16792	1.63489	1	0.109301	0.107094	2.55394
GOTERM_BP_DIRECT	GO:0031175~neuron projection development	65	0.658428	0.00292656	ENSG00000073910, ENSG00000155256, ENSG00000158528, ENSG00000177169, ENSG00000109756, ENSG00000145050, ENSG00000196363, ENSG00000173482, ENSG00000130559, ENSG00000135441, ENSG00000135127, ENSG00000139687, ENSG00000116641, ENSG00000101558, ENSG00000189114, ENSG00000125848, ENSG00000103657, ENSG00000126457, ENSG00000143553, ENSG00000188428, ENSG00000152332, ENSG00000047579, ENSG00000078018, ENSG0000…	8369	100	16792	1.30419	1	0.114034	0.111731	2.53364
GOTERM_BP_DIRECT	GO:0016311~dephosphorylation	57	0.577391	0.00297551	ENSG00000155893, ENSG00000198585, ENSG00000145293, ENSG00000132376, ENSG00000114268, ENSG00000120875, ENSG00000170525, ENSG00000144362, ENSG00000184545, ENSG00000141698, ENSG00000108861, ENSG00000135778, ENSG00000111266, ENSG00000081721, ENSG00000120915, ENSG00000134324, ENSG00000178425, ENSG00000137074, ENSG00000123836, ENSG00000040933, ENSG00000168268, ENSG00000138166, ENSG00000145725, ENSG0000…	8369	86	16792	1.32986	1	0.115439	0.113108	2.52644
GOTERM_BP_DIRECT	GO:0010510~regulation of acetyl-CoA biosynthetic process from pyruvate	12	0.121556	0.00305955	ENSG00000091140, ENSG00000110435, ENSG00000150768, ENSG00000067992, ENSG00000172840, ENSG00000131828, ENSG00000164951, ENSG00000168291, ENSG00000005882, ENSG00000152256, ENSG00000004799, ENSG00000090857	8369	12	16792	2.00645	1	0.117681	0.115304	2.51434
GOTERM_BP_DIRECT	GO:0032801~receptor catabolic process	12	0.121556	0.00305955	ENSG00000126581, ENSG00000198382, ENSG00000100600, ENSG00000105329, ENSG00000196455, ENSG00000198742, ENSG00000069869, ENSG00000164885, ENSG00000089177, ENSG00000109762, ENSG00000014216, ENSG00000097033	8369	12	16792	2.00645	1	0.117681	0.115304	2.51434
GOTERM_BP_DIRECT	GO:0016477~cell migration	105	1.06361	0.0031249	ENSG00000000457, ENSG00000072864, ENSG00000182957, ENSG00000097007, ENSG00000105639, ENSG00000082701, ENSG00000152229, ENSG00000164050, ENSG00000079385, ENSG00000036257, ENSG00000168374, ENSG00000019995, ENSG00000162434, ENSG00000067560, ENSG00000138448, ENSG00000113645, ENSG00000138443, ENSG00000067606, ENSG00000051382, ENSG00000183087, ENSG00000140992, ENSG00000151353, ENSG00000147010, ENSG0000…	8369	172	16792	1.22487	1	0.118874	0.116474	2.50516
GOTERM_BP_DIRECT	GO:0006297~nucleotide-excision repair, DNA gap filling	20	0.202593	0.00313037	ENSG00000163918, ENSG00000133119, ENSG00000132646, ENSG00000035928, ENSG00000049541, ENSG00000132383, ENSG00000117748, ENSG00000106628, ENSG00000111445, ENSG00000005156, ENSG00000073050, ENSG00000062822, ENSG00000122008, ENSG00000170315, ENSG00000221983, ENSG00000143947, ENSG00000177084, ENSG00000070501, ENSG00000106399, ENSG00000105486	8369	24	16792	1.67204	1	0.118874	0.116474	2.5044
GOTERM_BP_DIRECT	GO:0071108~protein K48-linked deubiquitination	20	0.202593	0.00313037	ENSG00000155313, ENSG00000135913, ENSG00000148481, ENSG00000264522, ENSG00000136878, ENSG00000175073, ENSG00000111667, ENSG00000143409, ENSG00000172046, ENSG00000077254, ENSG00000068308, ENSG00000066427, ENSG00000115464, ENSG00000118503, ENSG00000164164, ENSG00000138592, ENSG00000167770, ENSG00000128923, ENSG00000169918, ENSG00000163930	8369	24	16792	1.67204	1	0.118874	0.116474	2.5044
GOTERM_BP_DIRECT	GO:0007018~microtubule-based movement	54	0.547002	0.00326066	ENSG00000131966, ENSG00000197892, ENSG00000118193, ENSG00000196961, ENSG00000135720, ENSG00000084731, ENSG00000126777, ENSG00000054523, ENSG00000048471, ENSG00000142945, ENSG00000187775, ENSG00000090889, ENSG00000126214, ENSG00000075945, ENSG00000163808, ENSG00000183914, ENSG00000129250, ENSG00000237649, ENSG00000088727, ENSG00000144635, ENSG00000187240, ENSG00000138160, ENSG00000122705, ENSG0000…	8369	81	16792	1.33763	1	0.1233	0.120809	2.48669
GOTERM_BP_DIRECT	GO:0007032~endosome organization	25	0.253241	0.00328392	ENSG00000051009, ENSG00000178038, ENSG00000135823, ENSG00000198324, ENSG00000168172, ENSG00000095066, ENSG00000078142, ENSG00000083937, ENSG00000166971, ENSG00000136051, ENSG00000138592, ENSG00000160695, ENSG00000134709, ENSG00000124198, ENSG00000104142, ENSG00000135956, ENSG00000106976, ENSG00000138246, ENSG00000111540, ENSG00000265190, ENSG00000086300, ENSG00000003393, ENSG00000184056, ENSG0000…	8369	32	16792	1.56754	1	0.123657	0.12116	2.48361
GOTERM_BP_DIRECT	GO:0090263~positive regulation of canonical Wnt signaling pathway	76	0.769854	0.00341886	ENSG00000185627, ENSG00000073711, ENSG00000107854, ENSG00000116729, ENSG00000196562, ENSG00000159377, ENSG00000066468, ENSG00000129084, ENSG00000173801, ENSG00000004975, ENSG00000136930, ENSG00000095261, ENSG00000115233, ENSG00000008018, ENSG00000099341, ENSG00000100902, ENSG00000118518, ENSG00000197170, ENSG00000108344, ENSG00000087191, ENSG00000101182, ENSG00000126067, ENSG00000108854, ENSG0000…	8369	120	16792	1.27075	1	0.127779	0.125198	2.46612
GOTERM_BP_DIRECT	GO:0006921~cellular component disassembly involved in execution phase of apoptosis	18	0.182334	0.00342337	ENSG00000185825, ENSG00000134602, ENSG00000165806, ENSG00000064012, ENSG00000067900, ENSG00000176720, ENSG00000134982, ENSG00000110330, ENSG00000100813, ENSG00000168522, ENSG00000138794, ENSG00000142330, ENSG00000169398, ENSG00000164305, ENSG00000163932, ENSG00000092853, ENSG00000087470, ENSG00000102572	8369	21	16792	1.71982	1	0.127779	0.125198	2.46555
GOTERM_BP_DIRECT	GO:0032091~negative regulation of protein binding	40	0.405186	0.00343615	ENSG00000179588, ENSG00000135924, ENSG00000104964, ENSG00000130119, ENSG00000119185, ENSG00000172531, ENSG00000082701, ENSG00000213923, ENSG00000077254, ENSG00000139644, ENSG00000178999, ENSG00000116288, ENSG00000100109, ENSG00000134072, ENSG00000153071, ENSG00000087088, ENSG00000087586, ENSG00000013573, ENSG00000127445, ENSG00000107643, ENSG00000047579, ENSG00000115109, ENSG00000163904, ENSG0000…	8369	57	16792	1.40804	1	0.127779	0.125198	2.46393
GOTERM_BP_DIRECT	GO:0000470~maturation of LSU-rRNA	14	0.141815	0.00354396	ENSG00000198042, ENSG00000171490, ENSG00000047056, ENSG00000067533, ENSG00000111641, ENSG00000198755, ENSG00000242372, ENSG00000001497, ENSG00000145912, ENSG00000136891, ENSG00000100138, ENSG00000169288, ENSG00000164346, ENSG00000148303	8369	15	16792	1.87269	1	0.130138	0.12751	2.45051
GOTERM_BP_DIRECT	GO:0043968~histone H2A acetylation	14	0.141815	0.00354396	ENSG00000183207, ENSG00000136518, ENSG00000178028, ENSG00000071243, ENSG00000175792, ENSG00000112983, ENSG00000005302, ENSG00000196367, ENSG00000120616, ENSG00000183495, ENSG00000127337, ENSG00000185787, ENSG00000123562, ENSG00000163875	8369	15	16792	1.87269	1	0.130138	0.12751	2.45051
GOTERM_BP_DIRECT	GO:0006301~postreplication repair	14	0.141815	0.00354396	ENSG00000070950, ENSG00000095002, ENSG00000136709, ENSG00000077721, ENSG00000071794, ENSG00000244687, ENSG00000119048, ENSG00000177889, ENSG00000184182, ENSG00000170734, ENSG00000169139, ENSG00000124208, ENSG00000169189, ENSG00000012048	8369	15	16792	1.87269	1	0.130138	0.12751	2.45051
GOTERM_BP_DIRECT	GO:0008033~tRNA processing	28	0.28363	0.00356276	ENSG00000258790, ENSG00000188917, ENSG00000065457, ENSG00000241370, ENSG00000110060, ENSG00000113272, ENSG00000105171, ENSG00000255561, ENSG00000121486, ENSG00000148688, ENSG00000105202, ENSG00000090861, ENSG00000006744, ENSG00000198874, ENSG00000135297, ENSG00000065427, ENSG00000132463, ENSG00000043514, ENSG00000169972, ENSG00000100416, ENSG00000167112, ENSG00000177192, ENSG00000162623, ENSG0000…	8369	37	16792	1.5184	1	0.130138	0.12751	2.44821
GOTERM_BP_DIRECT	GO:0006310~DNA recombination	55	0.557131	0.00360088	ENSG00000183207, ENSG00000174371, ENSG00000108469, ENSG00000197299, ENSG00000113812, ENSG00000151657, ENSG00000248643, ENSG00000156502, ENSG00000168214, ENSG00000107290, ENSG00000100823, ENSG00000085224, ENSG00000169188, ENSG00000278023, ENSG00000153391, ENSG00000187778, ENSG00000126215, ENSG00000108384, ENSG00000012048, ENSG00000239306, ENSG00000147140, ENSG00000114933, ENSG00000175792, ENSG0000…	8369	83	16792	1.32958	1	0.130138	0.12751	2.44359
GOTERM_BP_DIRECT	GO:0007020~microtubule nucleation	16	0.162075	0.00360123	ENSG00000072864, ENSG00000163539, ENSG00000037042, ENSG00000137822, ENSG00000074054, ENSG00000131462, ENSG00000130640, ENSG00000141551, ENSG00000275835, ENSG00000109171, ENSG00000151849, ENSG00000167110, ENSG00000127914, ENSG00000126216, ENSG00000166579, ENSG00000010017	8369	18	16792	1.78351	1	0.130138	0.12751	2.44355
GOTERM_BP_DIRECT	GO:0061512~protein localization to cilium	16	0.162075	0.00360123	ENSG00000163913, ENSG00000130338, ENSG00000113966, ENSG00000174483, ENSG00000146350, ENSG00000140463, ENSG00000141551, ENSG00000123607, ENSG00000118965, ENSG00000256349, ENSG00000122507, ENSG00000086300, ENSG00000109083, ENSG00000168374, ENSG00000187535, ENSG00000100554, ENSG00000090565	8369	18	16792	1.78351	1	0.130138	0.12751	2.44355
GOTERM_BP_DIRECT	GO:0006754~ATP biosynthetic process	23	0.232982	0.00383108	ENSG00000110955, ENSG00000165629, ENSG00000067225, ENSG00000241468, ENSG00000105329, ENSG00000099624, ENSG00000167283, ENSG00000154518, ENSG00000106617, ENSG00000116459, ENSG00000169020, ENSG00000154723, ENSG00000152234, ENSG00000148290, ENSG00000004864, ENSG00000167863, ENSG00000135390, ENSG00000149925, ENSG00000250479, ENSG00000159199, ENSG00000146729, ENSG00000241837, ENSG00000125375	8369	29	16792	1.59132	1	0.137337	0.134563	2.41668
GOTERM_BP_DIRECT	GO:0042149~cellular response to glucose starvation	23	0.232982	0.00383108	ENSG00000154059, ENSG00000126581, ENSG00000100151, ENSG00000172071, ENSG00000044574, ENSG00000106638, ENSG00000128272, ENSG00000162409, ENSG00000196455, ENSG00000132382, ENSG00000113742, ENSG00000078142, ENSG00000132356, ENSG00000097033, ENSG00000100219, ENSG00000116044, ENSG00000141682, ENSG00000117394, ENSG00000183696, ENSG00000100330, ENSG00000163565, ENSG00000141510, ENSG00000070669	8369	29	16792	1.59132	1	0.137337	0.134563	2.41668
GOTERM_BP_DIRECT	GO:0048511~rhythmic process	38	0.384927	0.00417201	ENSG00000134318, ENSG00000126012, ENSG00000135829, ENSG00000131747, ENSG00000162409, ENSG00000117139, ENSG00000158941, ENSG00000001167, ENSG00000114166, ENSG00000132356, ENSG00000077150, ENSG00000185591, ENSG00000116560, ENSG00000132170, ENSG00000136352, ENSG00000106462, ENSG00000275993, ENSG00000107643, ENSG00000126583, ENSG00000050748, ENSG00000095794, ENSG00000179111, ENSG00000121390, ENSG0000…	8369	54	16792	1.41195	1	0.148962	0.145954	2.37966
GOTERM_BP_DIRECT	GO:0006139~nucleobase-containing compound metabolic process	35	0.354538	0.00434332	ENSG00000104884, ENSG00000176890, ENSG00000004455, ENSG00000076043, ENSG00000136877, ENSG00000119125, ENSG00000137364, ENSG00000101911, ENSG00000136492, ENSG00000161542, ENSG00000183696, ENSG00000164978, ENSG00000013573, ENSG00000101574, ENSG00000167900, ENSG00000162433, ENSG00000128951, ENSG00000112759, ENSG00000162813, ENSG00000099810, ENSG00000171793, ENSG00000066379, ENSG00000174669, ENSG0000…	8369	49	16792	1.43318	1	0.154464	0.151344	2.36218
GOTERM_BP_DIRECT	GO:0071897~DNA biosynthetic process	21	0.212723	0.00442817	ENSG00000183814, ENSG00000176890, ENSG00000167085, ENSG00000132382, ENSG00000112941, ENSG00000117724, ENSG00000005156, ENSG00000118523, ENSG00000115350, ENSG00000166169, ENSG00000256525, ENSG00000051341, ENSG00000146143, ENSG00000121274, ENSG00000167900, ENSG00000070501, ENSG00000140521, ENSG00000148229, ENSG00000104472, ENSG00000166548, ENSG00000105486	8369	26	16792	1.6206	1	0.156022	0.15287	2.35378
GOTERM_BP_DIRECT	GO:0050999~regulation of nitric-oxide synthase activity	21	0.212723	0.00442817	ENSG00000213722, ENSG00000175893, ENSG00000131979, ENSG00000150787, ENSG00000198668, ENSG00000080824, ENSG00000137880, ENSG00000198929, ENSG00000146648, ENSG00000125538, ENSG00000143933, ENSG00000163072, ENSG00000121989, ENSG00000153904, ENSG00000160014, ENSG00000142208, ENSG00000120992, ENSG00000142546, ENSG00000079805, ENSG00000161544, ENSG00000106299	8369	26	16792	1.6206	1	0.156022	0.15287	2.35378
GOTERM_BP_DIRECT	GO:0016241~regulation of macroautophagy	32	0.324149	0.00443936	ENSG00000047249, ENSG00000155097, ENSG00000162409, ENSG00000113732, ENSG00000177628, ENSG00000131100, ENSG00000117410, ENSG00000147416, ENSG00000122958, ENSG00000089006, ENSG00000090989, ENSG00000107643, ENSG00000131558, ENSG00000151502, ENSG00000069329, ENSG00000111640, ENSG00000069869, ENSG00000159720, ENSG00000136888, ENSG00000114573, ENSG00000097033, ENSG00000250565, ENSG00000159363, ENSG0000…	8369	44	16792	1.45924	1	0.156022	0.15287	2.35268
GOTERM_BP_DIRECT	GO:0030100~regulation of endocytosis	24	0.243112	0.00502785	ENSG00000103197, ENSG00000136717, ENSG00000097007, ENSG00000042753, ENSG00000079482, ENSG00000115234, ENSG00000140022, ENSG00000124839, ENSG00000127946, ENSG00000100266, ENSG00000101199, ENSG00000168118, ENSG00000144566, ENSG00000073921, ENSG00000130787, ENSG00000147164, ENSG00000196396, ENSG00000176783, ENSG00000171570, ENSG00000111540, ENSG00000039319, ENSG00000167578, ENSG00000165912, ENSG0000…	8369	31	16792	1.55338	1	0.175422	0.171879	2.29862
GOTERM_BP_DIRECT	GO:0001731~formation of translation preinitiation complex	19	0.192464	0.00505008	ENSG00000178982, ENSG00000130741, ENSG00000149100, ENSG00000130811, ENSG00000104408, ENSG00000084623, ENSG00000100129, ENSG00000232119, ENSG00000063046, ENSG00000107581, ENSG00000100664, ENSG00000140534, ENSG00000106263, ENSG00000106682, ENSG00000143486, ENSG00000100353, ENSG00000175390, ENSG00000104131, ENSG00000147677	8369	23	16792	1.6575	1	0.175422	0.171879	2.2967
GOTERM_BP_DIRECT	GO:0006607~NLS-bearing protein import into nucleus	19	0.192464	0.00505008	ENSG00000065150, ENSG00000025800, ENSG00000153201, ENSG00000105576, ENSG00000213672, ENSG00000108424, ENSG00000104447, ENSG00000196497, ENSG00000114423, ENSG00000196911, ENSG00000173402, ENSG00000114030, ENSG00000163002, ENSG00000138750, ENSG00000186432, ENSG00000083312, ENSG00000102753, ENSG00000082074, ENSG00000142599	8369	23	16792	1.6575	1	0.175422	0.171879	2.2967
GOTERM_BP_DIRECT	GO:0042254~ribosome biogenesis	27	0.273501	0.00531158	ENSG00000130119, ENSG00000163938, ENSG00000204590, ENSG00000134697, ENSG00000135763, ENSG00000085721, ENSG00000167721, ENSG00000145414, ENSG00000117174, ENSG00000159111, ENSG00000100029, ENSG00000109475, ENSG00000084092, ENSG00000125485, ENSG00000148303, ENSG00000184967, ENSG00000185917, ENSG00000101181, ENSG00000137876, ENSG00000170854, ENSG00000275700, ENSG00000041802, ENSG00000113360, ENSG0000…	8369	36	16792	1.50484	1	0.183793	0.180081	2.27478
GOTERM_BP_DIRECT	GO:0017148~negative regulation of translation	40	0.405186	0.00548138	ENSG00000129245, ENSG00000149273, ENSG00000215301, ENSG00000172071, ENSG00000099622, ENSG00000102081, ENSG00000144580, ENSG00000110888, ENSG00000135387, ENSG00000111596, ENSG00000073792, ENSG00000116001, ENSG00000142541, ENSG00000136231, ENSG00000171617, ENSG00000055332, ENSG00000125107, ENSG00000107864, ENSG00000136628, ENSG00000135316, ENSG00000129351, ENSG00000184708, ENSG00000141738, ENSG0000…	8369	58	16792	1.38376	1	0.188939	0.185123	2.26111
GOTERM_BP_DIRECT	GO:0090630~activation of GTPase activity	52	0.526742	0.00579517	ENSG00000065491, ENSG00000109436, ENSG00000152061, ENSG00000174373, ENSG00000198863, ENSG00000114346, ENSG00000095383, ENSG00000116641, ENSG00000141376, ENSG00000204634, ENSG00000167202, ENSG00000145979, ENSG00000169221, ENSG00000142627, ENSG00000100664, ENSG00000255104, ENSG00000141258, ENSG00000143398, ENSG00000130762, ENSG00000156299, ENSG00000167291, ENSG00000067208, ENSG00000131374, ENSG0000…	8369	79	16792	1.3207	1	0.19899	0.194971	2.23693
GOTERM_BP_DIRECT	GO:0048568~embryonic organ development	15	0.151945	0.00610368	ENSG00000071655, ENSG00000107779, ENSG00000012061, ENSG00000066468, ENSG00000134046, ENSG00000117614, ENSG00000114742, ENSG00000119318, ENSG00000163161, ENSG00000063245, ENSG00000083093, ENSG00000106571, ENSG00000177084, ENSG00000122257, ENSG00000185920	8369	17	16792	1.7704	1	0.207989	0.203789	2.21441
GOTERM_BP_DIRECT	GO:2000114~regulation of establishment of cell polarity	15	0.151945	0.00610368	ENSG00000134318, ENSG00000181852, ENSG00000107104, ENSG00000179776, ENSG00000018189, ENSG00000067900, ENSG00000066777, ENSG00000001631, ENSG00000187164, ENSG00000141376, ENSG00000143951, ENSG00000138182, ENSG00000164327, ENSG00000204628, ENSG00000127314	8369	17	16792	1.7704	1	0.207989	0.203789	2.21441
GOTERM_BP_DIRECT	GO:0006355~regulation of transcription, DNA-templated	797	8.07334	0.00619153	ENSG00000185947, ENSG00000184619, ENSG00000113658, ENSG00000114744, ENSG00000009307, ENSG00000112561, ENSG00000197933, ENSG00000075292, ENSG00000197935, ENSG00000189079, ENSG00000100109, ENSG00000029153, ENSG00000100105, ENSG00000023608, ENSG00000213020, ENSG00000112319, ENSG00000159885, ENSG00000172888, ENSG00000122386, ENSG00000126746, ENSG00000183765, ENSG00000163939, ENSG00000104960, ENSG0000…	8369	1504	16792	1.06326	1	0.210013	0.205771	2.2082
GOTERM_BP_DIRECT	GO:0032968~positive regulation of transcription elongation from RNA polymerase II promoter	13	0.131686	0.00623336	ENSG00000154582, ENSG00000105656, ENSG00000092201, ENSG00000137815, ENSG00000198730, ENSG00000006712, ENSG00000166477, ENSG00000140395, ENSG00000134371, ENSG00000109111, ENSG00000141867, ENSG00000129518, ENSG00000125651	8369	14	16792	1.86313	1	0.210013	0.205771	2.20528
GOTERM_BP_DIRECT	GO:0042176~regulation of protein catabolic process	13	0.131686	0.00623336	ENSG00000135679, ENSG00000173692, ENSG00000173960, ENSG00000082898, ENSG00000049759, ENSG00000159210, ENSG00000101447, ENSG00000185104, ENSG00000070831, ENSG00000183765, ENSG00000185359, ENSG00000108344, ENSG00000140564	8369	14	16792	1.86313	1	0.210013	0.205771	2.20528
GOTERM_BP_DIRECT	GO:0006383~transcription from RNA polymerase III promoter	25	0.253241	0.00637129	ENSG00000241258, ENSG00000119041, ENSG00000116747, ENSG00000077235, ENSG00000148606, ENSG00000186141, ENSG00000166478, ENSG00000186184, ENSG00000148308, ENSG00000163882, ENSG00000058600, ENSG00000168495, ENSG00000122034, ENSG00000099817, ENSG00000164975, ENSG00000100142, ENSG00000104976, ENSG00000115207, ENSG00000116679, ENSG00000171453, ENSG00000132664, ENSG00000013503, ENSG00000112592, ENSG0000…	8369	33	16792	1.52004	1	0.213132	0.208827	2.19577
GOTERM_BP_DIRECT	GO:0043525~positive regulation of neuron apoptotic process	31	0.314019	0.00639729	ENSG00000068024, ENSG00000099804, ENSG00000128272, ENSG00000097007, ENSG00000173327, ENSG00000065559, ENSG00000213949, ENSG00000137203, ENSG00000168036, ENSG00000087088, ENSG00000153094, ENSG00000132906, ENSG00000164418, ENSG00000149311, ENSG00000106144, ENSG00000070831, ENSG00000181019, ENSG00000141510, ENSG00000092969, ENSG00000127445, ENSG00000175197, ENSG00000115966, ENSG00000169174, ENSG0000…	8369	43	16792	1.44651	1	0.213132	0.208827	2.194
GOTERM_BP_DIRECT	GO:0031338~regulation of vesicle fusion	31	0.314019	0.00639729	ENSG00000065491, ENSG00000109436, ENSG00000152061, ENSG00000198863, ENSG00000136111, ENSG00000095383, ENSG00000204634, ENSG00000148429, ENSG00000167202, ENSG00000121749, ENSG00000169221, ENSG00000255104, ENSG00000141258, ENSG00000011454, ENSG00000108239, ENSG00000068354, ENSG00000133138, ENSG00000132405, ENSG00000065882, ENSG00000099992, ENSG00000197226, ENSG00000139835, ENSG00000132881, ENSG0000…	8369	43	16792	1.44651	1	0.213132	0.208827	2.194
GOTERM_BP_DIRECT	GO:0007257~activation of JUN kinase activity	28	0.28363	0.0064915	ENSG00000109458, ENSG00000076984, ENSG00000130758, ENSG00000138834, ENSG00000006432, ENSG00000173327, ENSG00000065559, ENSG00000225830, ENSG00000008294, ENSG00000091436, ENSG00000123143, ENSG00000101197, ENSG00000143674, ENSG00000012983, ENSG00000169967, ENSG00000136848, ENSG00000196396, ENSG00000197442, ENSG00000112559, ENSG00000074696, ENSG00000104814, ENSG00000137275, ENSG00000114251, ENSG0000…	8369	38	16792	1.47844	1	0.214675	0.210339	2.18766
GOTERM_BP_DIRECT	GO:0006695~cholesterol biosynthetic process	28	0.28363	0.0064915	ENSG00000110921, ENSG00000162409, ENSG00000132196, ENSG00000104549, ENSG00000132356, ENSG00000125629, ENSG00000186480, ENSG00000143815, ENSG00000167508, ENSG00000160211, ENSG00000147155, ENSG00000100243, ENSG00000160752, ENSG00000067064, ENSG00000052802, ENSG00000147383, ENSG00000112972, ENSG00000131473, ENSG00000001630, ENSG00000113161, ENSG00000173409, ENSG00000116133, ENSG00000160285, ENSG0000…	8369	38	16792	1.47844	1	0.214675	0.210339	2.18766
GOTERM_BP_DIRECT	GO:0000070~mitotic sister chromatid segregation	20	0.202593	0.00695422	ENSG00000072501, ENSG00000154473, ENSG00000137804, ENSG00000080986, ENSG00000135476, ENSG00000237649, ENSG00000113810, ENSG00000076382, ENSG00000117697, ENSG00000086827, ENSG00000186185, ENSG00000167842, ENSG00000115163, ENSG00000117650, ENSG00000166037, ENSG00000128908, ENSG00000164109, ENSG00000128944, ENSG00000183137, ENSG00000149636	8369	25	16792	1.60516	1	0.228292	0.223681	2.15775
GOTERM_BP_DIRECT	GO:0034198~cellular response to amino acid starvation	20	0.202593	0.00695422	ENSG00000100150, ENSG00000154059, ENSG00000172071, ENSG00000128272, ENSG00000127580, ENSG00000134001, ENSG00000103091, ENSG00000175567, ENSG00000114388, ENSG00000097033, ENSG00000083750, ENSG00000085415, ENSG00000134294, ENSG00000128829, ENSG00000055332, ENSG00000103148, ENSG00000089154, ENSG00000162772, ENSG00000164654, ENSG00000124762	8369	25	16792	1.60516	1	0.228292	0.223681	2.15775
GOTERM_BP_DIRECT	GO:0008152~metabolic process	101	1.0231	0.00708764	ENSG00000153395, ENSG00000068366, ENSG00000151093, ENSG00000196562, ENSG00000104823, ENSG00000164291, ENSG00000084207, ENSG00000176715, ENSG00000137106, ENSG00000083123, ENSG00000186480, ENSG00000005187, ENSG00000123983, ENSG00000186642, ENSG00000167969, ENSG00000141337, ENSG00000102125, ENSG00000180801, ENSG00000151240, ENSG00000100294, ENSG00000120915, ENSG00000137992, ENSG00000133313, ENSG0000…	8369	168	16792	1.20626	1	0.231823	0.227141	2.1495
GOTERM_BP_DIRECT	GO:0050852~T cell receptor signaling pathway	90	0.911669	0.0073152	ENSG00000185627, ENSG00000074966, ENSG00000107338, ENSG00000149177, ENSG00000157837, ENSG00000159377, ENSG00000129084, ENSG00000174775, ENSG00000180370, ENSG00000175104, ENSG00000244687, ENSG00000171862, ENSG00000136930, ENSG00000095261, ENSG00000115233, ENSG00000177889, ENSG00000008018, ENSG00000099341, ENSG00000055130, ENSG00000100902, ENSG00000268173, ENSG00000082074, ENSG00000213341, ENSG0000…	8369	148	16792	1.22014	1	0.238396	0.233581	2.13577
GOTERM_BP_DIRECT	GO:0030968~endoplasmic reticulum unfolded protein response	32	0.324149	0.00750288	ENSG00000113739, ENSG00000172071, ENSG00000138617, ENSG00000044574, ENSG00000116406, ENSG00000165280, ENSG00000197930, ENSG00000137522, ENSG00000136731, ENSG00000116761, ENSG00000060566, ENSG00000143578, ENSG00000116044, ENSG00000118217, ENSG00000055332, ENSG00000088298, ENSG00000108465, ENSG00000134109, ENSG00000124164, ENSG00000196396, ENSG00000106638, ENSG00000090861, ENSG00000136986, ENSG0000…	8369	45	16792	1.42681	1	0.243626	0.238706	2.12477
GOTERM_BP_DIRECT	GO:0002474~antigen processing and presentation of peptide antigen via MHC class I	23	0.232982	0.00762632	ENSG00000127022, ENSG00000185825, ENSG00000113615, ENSG00000168394, ENSG00000152700, ENSG00000138802, ENSG00000179218, ENSG00000138674, ENSG00000153029, ENSG00000176986, ENSG00000150961, ENSG00000204592, ENSG00000231925, ENSG00000100934, ENSG00000167004, ENSG00000150967, ENSG00000204642, ENSG00000206503, ENSG00000204267, ENSG00000157020, ENSG00000234745, ENSG00000010704, ENSG00000164307	8369	30	16792	1.53828	1	0.24674	0.241757	2.11768
GOTERM_BP_DIRECT	GO:0007346~regulation of mitotic cell cycle	29	0.29376	0.00777088	ENSG00000112029, ENSG00000151414, ENSG00000064102, ENSG00000137103, ENSG00000139687, ENSG00000119408, ENSG00000234602, ENSG00000089685, ENSG00000275993, ENSG00000102096, ENSG00000131931, ENSG00000151465, ENSG00000137575, ENSG00000142178, ENSG00000275700, ENSG00000083799, ENSG00000142230, ENSG00000123975, ENSG00000103549, ENSG00000096717, ENSG00000129757, ENSG00000090612, ENSG00000100154, ENSG0000…	8369	40	16792	1.45468	1	0.249615	0.244574	2.10953
GOTERM_BP_DIRECT	GO:0008654~phospholipid biosynthetic process	29	0.29376	0.00777088	ENSG00000105655, ENSG00000176454, ENSG00000153395, ENSG00000049860, ENSG00000134255, ENSG00000133027, ENSG00000143797, ENSG00000125505, ENSG00000119927, ENSG00000011198, ENSG00000122335, ENSG00000160216, ENSG00000143398, ENSG00000185813, ENSG00000123684, ENSG00000155189, ENSG00000111666, ENSG00000176485, ENSG00000111684, ENSG00000169692, ENSG00000026652, ENSG00000112033, ENSG00000097033, ENSG0000…	8369	40	16792	1.45468	1	0.249615	0.244574	2.10953
GOTERM_BP_DIRECT	GO:0071902~positive regulation of protein serine/threonine kinase activity	26	0.263371	0.00784825	ENSG00000114209, ENSG00000138617, ENSG00000198668, ENSG00000113575, ENSG00000100726, ENSG00000151726, ENSG00000143933, ENSG00000266173, ENSG00000126934, ENSG00000134072, ENSG00000160014, ENSG00000106462, ENSG00000145335, ENSG00000136848, ENSG00000067560, ENSG00000104872, ENSG00000135932, ENSG00000130304, ENSG00000169032, ENSG00000096384, ENSG00000144118, ENSG00000101109, ENSG00000185043, ENSG0000…	8369	35	16792	1.49051	1	0.2512	0.246127	2.10523
GOTERM_BP_DIRECT	GO:0090316~positive regulation of intracellular protein transport	18	0.182334	0.0080669	ENSG00000198363, ENSG00000149541, ENSG00000018189, ENSG00000047410, ENSG00000104904, ENSG00000141376, ENSG00000198707, ENSG00000173846, ENSG00000138182, ENSG00000135362, ENSG00000164151, ENSG00000078674, ENSG00000170759, ENSG00000117280, ENSG00000160299, ENSG00000070831, ENSG00000141577, ENSG00000180304	8369	22	16792	1.64164	1	0.25728	0.252083	2.09329
GOTERM_BP_DIRECT	GO:0032259~methylation	48	0.486224	0.00850106	ENSG00000176890, ENSG00000038274, ENSG00000116984, ENSG00000152784, ENSG00000133027, ENSG00000150540, ENSG00000137364, ENSG00000010165, ENSG00000198917, ENSG00000158483, ENSG00000123427, ENSG00000160172, ENSG00000186523, ENSG00000141956, ENSG00000057657, ENSG00000123600, ENSG00000165644, ENSG00000132423, ENSG00000181038, ENSG00000155542, ENSG00000130005, ENSG00000140905, ENSG00000067365, ENSG0000…	8369	73	16792	1.31931	1	0.270165	0.264709	2.07053
GOTERM_BP_DIRECT	GO:0050790~regulation of catalytic activity	44	0.445705	0.00856362	ENSG00000047249, ENSG00000154001, ENSG00000073711, ENSG00000104643, ENSG00000109519, ENSG00000154845, ENSG00000038274, ENSG00000169083, ENSG00000112640, ENSG00000151929, ENSG00000118515, ENSG00000141570, ENSG00000108061, ENSG00000136908, ENSG00000221914, ENSG00000185515, ENSG00000164733, ENSG00000092529, ENSG00000126581, ENSG00000130147, ENSG00000175470, ENSG00000156475, ENSG00000163605, ENSG0000…	8369	66	16792	1.33763	1	0.271191	0.265714	2.06734
GOTERM_BP_DIRECT	GO:0032728~positive regulation of interferon-beta production	21	0.212723	0.00910038	ENSG00000185507, ENSG00000183735, ENSG00000136869, ENSG00000215301, ENSG00000104312, ENSG00000181481, ENSG00000113356, ENSG00000105939, ENSG00000137312, ENSG00000132664, ENSG00000013503, ENSG00000148606, ENSG00000186141, ENSG00000142166, ENSG00000088888, ENSG00000168495, ENSG00000125347, ENSG00000189403, ENSG00000126456, ENSG00000107201, ENSG00000181722	8369	27	16792	1.56057	1	0.286167	0.280387	2.04094
GOTERM_BP_DIRECT	GO:0032008~positive regulation of TOR signaling	21	0.212723	0.00910038	ENSG00000177058, ENSG00000106615, ENSG00000127580, ENSG00000154803, ENSG00000103091, ENSG00000171720, ENSG00000134248, ENSG00000025039, ENSG00000116586, ENSG00000113384, ENSG00000083750, ENSG00000100219, ENSG00000085415, ENSG00000188186, ENSG00000109270, ENSG00000157020, ENSG00000183087, ENSG00000164327, ENSG00000164654, ENSG00000141564, ENSG00000167965	8369	27	16792	1.56057	1	0.286167	0.280387	2.04094
GOTERM_BP_DIRECT	GO:0006895~Golgi to endosome transport	16	0.162075	0.00920959	ENSG00000129003, ENSG00000262246, ENSG00000204070, ENSG00000134243, ENSG00000196961, ENSG00000131381, ENSG00000076321, ENSG00000119396, ENSG00000061987, ENSG00000197969, ENSG00000085832, ENSG00000117280, ENSG00000083097, ENSG00000089177, ENSG00000107862, ENSG00000221838	8369	19	16792	1.68964	1	0.288589	0.28276	2.03576
GOTERM_BP_DIRECT	GO:0045892~negative regulation of transcription, DNA-templated	276	2.79579	0.00940127	ENSG00000143190, ENSG00000144161, ENSG00000175104, ENSG00000137504, ENSG00000196843, ENSG00000114861, ENSG00000061455, ENSG00000089902, ENSG00000132170, ENSG00000123349, ENSG00000100105, ENSG00000078699, ENSG00000032219, ENSG00000012048, ENSG00000108854, ENSG00000156374, ENSG00000105229, ENSG00000112559, ENSG00000112312, ENSG00000155846, ENSG00000152455, ENSG00000116478, ENSG00000163374, ENSG0000…	8369	499	16792	1.10978	1	0.293569	0.28764	2.02681
GOTERM_BP_DIRECT	GO:0006270~DNA replication initiation	24	0.243112	0.00948457	ENSG00000099804, ENSG00000091651, ENSG00000112118, ENSG00000198056, ENSG00000115947, ENSG00000164815, ENSG00000073111, ENSG00000076003, ENSG00000115942, ENSG00000104738, ENSG00000097046, ENSG00000135336, ENSG00000133302, ENSG00000065328, ENSG00000163781, ENSG00000101868, ENSG00000085840, ENSG00000100479, ENSG00000146143, ENSG00000105173, ENSG00000177084, ENSG00000093009, ENSG00000100297, ENSG0000…	8369	32	16792	1.50484	1	0.29412	0.28818	2.02298
GOTERM_BP_DIRECT	GO:0009306~protein secretion	24	0.243112	0.00948457	ENSG00000127022, ENSG00000259024, ENSG00000242247, ENSG00000174695, ENSG00000155660, ENSG00000175106, ENSG00000115107, ENSG00000177868, ENSG00000215717, ENSG00000119681, ENSG00000173267, ENSG00000164077, ENSG00000113384, ENSG00000166676, ENSG00000007168, ENSG00000125967, ENSG00000138073, ENSG00000089248, ENSG00000167461, ENSG00000103227, ENSG00000166128, ENSG00000105088, ENSG00000071537, ENSG0000…	8369	32	16792	1.50484	1	0.29412	0.28818	2.02298
GOTERM_BP_DIRECT	GO:0006120~mitochondrial electron transport, NADH to ubiquinone	34	0.344408	0.00992038	ENSG00000091140, ENSG00000137806, ENSG00000183648, ENSG00000004779, ENSG00000130414, ENSG00000119421, ENSG00000158864, ENSG00000109390, ENSG00000168653, ENSG00000166136, ENSG00000165264, ENSG00000160194, ENSG00000170906, ENSG00000145494, ENSG00000164258, ENSG00000267855, ENSG00000178127, ENSG00000090266, ENSG00000136521, ENSG00000174886, ENSG00000119013, ENSG00000151366, ENSG00000023228, ENSG0000…	8369	49	16792	1.39223	1	0.306574	0.300382	2.00347
GOTERM_BP_DIRECT	GO:0007099~centriole replication	14	0.141815	0.0102414	ENSG00000075702, ENSG00000182923, ENSG00000112877, ENSG00000103995, ENSG00000046651, ENSG00000136861, ENSG00000198920, ENSG00000170037, ENSG00000156876, ENSG00000174799, ENSG00000151849, ENSG00000123374, ENSG00000142731, ENSG00000103540	8369	16	16792	1.75565	1	0.311714	0.305418	1.98964
GOTERM_BP_DIRECT	GO:0006275~regulation of DNA replication	14	0.141815	0.0102414	ENSG00000177311, ENSG00000069275, ENSG00000132646, ENSG00000105568, ENSG00000171320, ENSG00000136982, ENSG00000113575, ENSG00000132466, ENSG00000204371, ENSG00000115355, ENSG00000234602, ENSG00000108055, ENSG00000141446, ENSG00000122257	8369	16	16792	1.75565	1	0.311714	0.305418	1.98964
GOTERM_BP_DIRECT	GO:1904355~positive regulation of telomere capping	14	0.141815	0.0102414	ENSG00000100030, ENSG00000107854, ENSG00000076984, ENSG00000173273, ENSG00000039650, ENSG00000151414, ENSG00000181085, ENSG00000178999, ENSG00000139579, ENSG00000117650, ENSG00000085511, ENSG00000258366, ENSG00000089022, ENSG00000102882	8369	16	16792	1.75565	1	0.311714	0.305418	1.98964
GOTERM_BP_DIRECT	GO:0031647~regulation of protein stability	46	0.465964	0.0103045	ENSG00000147099, ENSG00000133703, ENSG00000196683, ENSG00000130119, ENSG00000094631, ENSG00000254093, ENSG00000171720, ENSG00000064601, ENSG00000171148, ENSG00000158941, ENSG00000171862, ENSG00000099341, ENSG00000122779, ENSG00000163162, ENSG00000100225, ENSG00000160695, ENSG00000087586, ENSG00000136908, ENSG00000070831, ENSG00000109971, ENSG00000048028, ENSG00000100030, ENSG00000130348, ENSG0000…	8369	70	16792	1.31853	1	0.311714	0.305418	1.98697
GOTERM_BP_DIRECT	GO:0021987~cerebral cortex development	38	0.384927	0.0103086	ENSG00000106689, ENSG00000128573, ENSG00000072864, ENSG00000118193, ENSG00000002330, ENSG00000130396, ENSG00000084676, ENSG00000140463, ENSG00000013810, ENSG00000007168, ENSG00000157193, ENSG00000134294, ENSG00000159131, ENSG00000100644, ENSG00000125863, ENSG00000087088, ENSG00000123384, ENSG00000182621, ENSG00000070018, ENSG00000147316, ENSG00000125124, ENSG00000075702, ENSG00000108953, ENSG0000…	8369	56	16792	1.36152	1	0.311714	0.305418	1.9868
GOTERM_BP_DIRECT	GO:0048280~vesicle fusion with Golgi apparatus	10	0.101297	0.0104345	ENSG00000262633, ENSG00000100568, ENSG00000265808, ENSG00000138768, ENSG00000108433, ENSG00000105829, ENSG00000093183, ENSG00000121542, ENSG00000151532, ENSG00000162236, ENSG00000124333	8369	10	16792	2.00645	1	0.311714	0.305418	1.98153
GOTERM_BP_DIRECT	GO:0006517~protein deglycosylation	10	0.101297	0.0104345	ENSG00000116288, ENSG00000104774, ENSG00000038002, ENSG00000151092, ENSG00000013288, ENSG00000140400, ENSG00000167280, ENSG00000196547, ENSG00000198408, ENSG00000112893	8369	10	16792	2.00645	1	0.311714	0.305418	1.98153
GOTERM_BP_DIRECT	GO:0007084~mitotic nuclear envelope reassembly	10	0.101297	0.0104345	ENSG00000100749, ENSG00000160789, ENSG00000165476, ENSG00000176915, ENSG00000105568, ENSG00000168476, ENSG00000102119, ENSG00000175334, ENSG00000113575, ENSG00000221914	8369	10	16792	2.00645	1	0.311714	0.305418	1.98153
GOTERM_BP_DIRECT	GO:0010762~regulation of fibroblast migration	10	0.101297	0.0104345	ENSG00000143951, ENSG00000149480, ENSG00000135362, ENSG00000092871, ENSG00000179051, ENSG00000136238, ENSG00000146535, ENSG00000124145, ENSG00000151422, ENSG00000110880	8369	10	16792	2.00645	1	0.311714	0.305418	1.98153
GOTERM_BP_DIRECT	GO:0034063~stress granule assembly	10	0.101297	0.0104345	ENSG00000055917, ENSG00000215301, ENSG00000168488, ENSG00000099622, ENSG00000141738, ENSG00000204842, ENSG00000197102, ENSG00000151746, ENSG00000102103, ENSG00000087263	8369	10	16792	2.00645	1	0.311714	0.305418	1.98153
GOTERM_BP_DIRECT	GO:0010501~RNA secondary structure unwinding	31	0.314019	0.0105929	ENSG00000213782, ENSG00000215301, ENSG00000123064, ENSG00000198563, ENSG00000118197, ENSG00000126070, ENSG00000110367, ENSG00000134698, ENSG00000174953, ENSG00000064703, ENSG00000145833, ENSG00000168872, ENSG00000079785, ENSG00000161960, ENSG00000100201, ENSG00000092847, ENSG00000183258, ENSG00000125485, ENSG00000105671, ENSG00000157349, ENSG00000198231, ENSG00000174243, ENSG00000107625, ENSG0000…	8369	44	16792	1.41364	1	0.315393	0.309023	1.97499
GOTERM_BP_DIRECT	GO:0055114~oxidation-reduction process	324	3.28201	0.0106827	ENSG00000139921, ENSG00000197930, ENSG00000077232, ENSG00000151376, ENSG00000116005, ENSG00000115159, ENSG00000196715, ENSG00000143753, ENSG00000083123, ENSG00000167600, ENSG00000165661, ENSG00000143512, ENSG00000128918, ENSG00000085662, ENSG00000117450, ENSG00000059377, ENSG00000100348, ENSG00000087842, ENSG00000255346, ENSG00000122378, ENSG00000092621, ENSG00000267673, ENSG00000099377, ENSG0000…	8369	592	16792	1.09813	1	0.317014	0.310611	1.97132
GOTERM_BP_DIRECT	GO:0007088~regulation of mitotic nuclear division	19	0.192464	0.0108092	ENSG00000105971, ENSG00000180198, ENSG00000112029, ENSG00000112659, ENSG00000065883, ENSG00000136122, ENSG00000158402, ENSG00000130177, ENSG00000117650, ENSG00000138182, ENSG00000044090, ENSG00000124006, ENSG00000148773, ENSG00000070831, ENSG00000100462, ENSG00000127564, ENSG00000185513, ENSG00000167657, ENSG00000127445	8369	24	16792	1.58844	1	0.317068	0.310664	1.96621
GOTERM_BP_DIRECT	GO:0031146~SCF-dependent proteasomal ubiquitin-dependent protein catabolic process	19	0.192464	0.0108092	ENSG00000103264, ENSG00000113558, ENSG00000118193, ENSG00000151876, ENSG00000112146, ENSG00000153558, ENSG00000107829, ENSG00000005812, ENSG00000153832, ENSG00000114125, ENSG00000118564, ENSG00000162063, ENSG00000166167, ENSG00000055130, ENSG00000018408, ENSG00000100387, ENSG00000109670, ENSG00000072803, ENSG00000107872	8369	24	16792	1.58844	1	0.317068	0.310664	1.96621
GOTERM_BP_DIRECT	GO:0046685~response to arsenic-containing substance	12	0.121556	0.0108614	ENSG00000080819, ENSG00000066926, ENSG00000164761, ENSG00000001084, ENSG00000023839, ENSG00000171862, ENSG00000173933, ENSG00000148218, ENSG00000087087, ENSG00000124762, ENSG00000140465, ENSG00000063978	8369	13	16792	1.85211	1	0.317068	0.310664	1.96411
GOTERM_BP_DIRECT	GO:0000956~nuclear-transcribed mRNA catabolic process	12	0.121556	0.0108614	ENSG00000123737, ENSG00000130520, ENSG00000053372, ENSG00000171824, ENSG00000134815, ENSG00000135870, ENSG00000151779, ENSG00000114127, ENSG00000092847, ENSG00000054118, ENSG00000005007, ENSG00000106355	8369	13	16792	1.85211	1	0.317068	0.310664	1.96411
GOTERM_BP_DIRECT	GO:0034453~microtubule anchoring	12	0.121556	0.0108614	ENSG00000135968, ENSG00000166037, ENSG00000163539, ENSG00000133393, ENSG00000078674, ENSG00000135837, ENSG00000074054, ENSG00000183137, ENSG00000142655, ENSG00000213066, ENSG00000173402, ENSG00000076826	8369	13	16792	1.85211	1	0.317068	0.310664	1.96411
GOTERM_BP_DIRECT	GO:0006605~protein targeting	28	0.28363	0.0111486	ENSG00000135506, ENSG00000069974, ENSG00000197892, ENSG00000170296, ENSG00000119681, ENSG00000152520, ENSG00000115993, ENSG00000197879, ENSG00000132432, ENSG00000172728, ENSG00000166913, ENSG00000140464, ENSG00000131016, ENSG00000151320, ENSG00000129354, ENSG00000152056, ENSG00000108953, ENSG00000182606, ENSG00000134308, ENSG00000112851, ENSG00000173726, ENSG00000166263, ENSG00000123159, ENSG0000…	8369	39	16792	1.44053	1	0.324395	0.317843	1.95278
GOTERM_BP_DIRECT	GO:0000281~mitotic cytokinesis	22	0.222853	0.0114529	ENSG00000021574, ENSG00000137807, ENSG00000136108, ENSG00000137804, ENSG00000151150, ENSG00000115306, ENSG00000112984, ENSG00000158411, ENSG00000130340, ENSG00000133026, ENSG00000134982, ENSG00000140463, ENSG00000115163, ENSG00000011426, ENSG00000145715, ENSG00000138592, ENSG00000124356, ENSG00000044090, ENSG00000138180, ENSG00000101421, ENSG00000161800, ENSG00000090889	8369	29	16792	1.52214	1	0.332172	0.325463	1.94108
GOTERM_BP_DIRECT	GO:0042981~regulation of apoptotic process	124	1.25608	0.0119456	ENSG00000204397, ENSG00000088808, ENSG00000115310, ENSG00000122779, ENSG00000138794, ENSG00000143514, ENSG00000127946, ENSG00000055332, ENSG00000012048, ENSG00000100065, ENSG00000164733, ENSG00000072110, ENSG00000169230, ENSG00000165392, ENSG00000104419, ENSG00000176720, ENSG00000158796, ENSG00000005339, ENSG00000196954, ENSG00000198218, ENSG00000137752, ENSG00000118960, ENSG00000140350, ENSG0000…	8369	213	16792	1.16808	1	0.345344	0.33837	1.92279
GOTERM_BP_DIRECT	GO:0006919~activation of cysteine-type endopeptidase activity involved in apoptotic process	53	0.536872	0.0125553	ENSG00000129521, ENSG00000172071, ENSG00000166949, ENSG00000136938, ENSG00000103811, ENSG00000114023, ENSG00000079387, ENSG00000132170, ENSG00000127946, ENSG00000087088, ENSG00000015475, ENSG00000145335, ENSG00000165949, ENSG00000064012, ENSG00000169031, ENSG00000127191, ENSG00000176720, ENSG00000117525, ENSG00000115541, ENSG00000137752, ENSG00000137275, ENSG00000141682, ENSG00000166681, ENSG0000…	8369	83	16792	1.28123	1	0.358134	0.350901	1.90117
GOTERM_BP_DIRECT	GO:0000165~MAPK cascade	150	1.51945	0.0126665	ENSG00000177885, ENSG00000129682, ENSG00000133703, ENSG00000198223, ENSG00000159377, ENSG00000066468, ENSG00000105639, ENSG00000174775, ENSG00000136930, ENSG00000138798, ENSG00000036257, ENSG00000100902, ENSG00000109270, ENSG00000141736, ENSG00000160014, ENSG00000166913, ENSG00000130829, ENSG00000102882, ENSG00000108984, ENSG00000108344, ENSG00000162434, ENSG00000126067, ENSG00000114738, ENSG0000…	8369	262	16792	1.14873	1	0.358134	0.350901	1.89735
GOTERM_BP_DIRECT	GO:0051403~stress-activated MAPK cascade	17	0.172204	0.0127477	ENSG00000104365, ENSG00000113558, ENSG00000076984, ENSG00000107968, ENSG00000135341, ENSG00000173933, ENSG00000269335, ENSG00000166167, ENSG00000170315, ENSG00000168884, ENSG00000136280, ENSG00000055130, ENSG00000221983, ENSG00000143947, ENSG00000109320, ENSG00000213341, ENSG00000072803	8369	21	16792	1.62427	1	0.358134	0.350901	1.89457
GOTERM_BP_DIRECT	GO:0035307~positive regulation of protein dephosphorylation	17	0.172204	0.0127477	ENSG00000157837, ENSG00000105329, ENSG00000119383, ENSG00000066027, ENSG00000198668, ENSG00000177628, ENSG00000115685, ENSG00000166311, ENSG00000163485, ENSG00000143933, ENSG00000176915, ENSG00000205423, ENSG00000184661, ENSG00000160014, ENSG00000163932, ENSG00000125755, ENSG00000127445	8369	21	16792	1.62427	1	0.358134	0.350901	1.89457
GOTERM_BP_DIRECT	GO:0005980~glycogen catabolic process	17	0.172204	0.0127477	ENSG00000067177, ENSG00000156873, ENSG00000171298, ENSG00000198668, ENSG00000044446, ENSG00000152556, ENSG00000143933, ENSG00000100504, ENSG00000169299, ENSG00000021826, ENSG00000160014, ENSG00000100994, ENSG00000056998, ENSG00000162688, ENSG00000102893, ENSG00000079739, ENSG00000163754	8369	21	16792	1.62427	1	0.358134	0.350901	1.89457
GOTERM_BP_DIRECT	GO:0048025~negative regulation of mRNA splicing, via spliceosome	17	0.172204	0.0127477	ENSG00000136527, ENSG00000126254, ENSG00000147274, ENSG00000124193, ENSG00000157540, ENSG00000061936, ENSG00000150459, ENSG00000115875, ENSG00000100813, ENSG00000116350, ENSG00000063244, ENSG00000108561, ENSG00000165119, ENSG00000182872, ENSG00000205937, ENSG00000122566, ENSG00000188529	8369	21	16792	1.62427	1	0.358134	0.350901	1.89457
GOTERM_BP_DIRECT	GO:0000132~establishment of mitotic spindle orientation	17	0.172204	0.0127477	ENSG00000072864, ENSG00000197386, ENSG00000040275, ENSG00000080986, ENSG00000136861, ENSG00000137497, ENSG00000086827, ENSG00000116584, ENSG00000115163, ENSG00000007168, ENSG00000121957, ENSG00000007372, ENSG00000163811, ENSG00000167716, ENSG00000166579, ENSG00000147316, ENSG00000146425	8369	21	16792	1.62427	1	0.358134	0.350901	1.89457
GOTERM_BP_DIRECT	GO:0042776~mitochondrial ATP synthesis coupled proton transport	17	0.172204	0.0127477	ENSG00000110955, ENSG00000165629, ENSG00000241468, ENSG00000099624, ENSG00000167283, ENSG00000154518, ENSG00000116459, ENSG00000169020, ENSG00000154723, ENSG00000152234, ENSG00000135940, ENSG00000167863, ENSG00000135390, ENSG00000165283, ENSG00000159199, ENSG00000241837, ENSG00000125375	8369	21	16792	1.62427	1	0.358134	0.350901	1.89457
GOTERM_BP_DIRECT	GO:0070932~histone H3 deacetylation	17	0.172204	0.0127477	ENSG00000196591, ENSG00000068024, ENSG00000132326, ENSG00000163517, ENSG00000147099, ENSG00000094631, ENSG00000171720, ENSG00000068903, ENSG00000116478, ENSG00000158711, ENSG00000116560, ENSG00000100429, ENSG00000187531, ENSG00000061273, ENSG00000096717, ENSG00000108840, ENSG00000163104	8369	21	16792	1.62427	1	0.358134	0.350901	1.89457
GOTERM_BP_DIRECT	GO:0010467~gene expression	33	0.334279	0.0137088	ENSG00000092199, ENSG00000105258, ENSG00000147274, ENSG00000197111, ENSG00000165819, ENSG00000136937, ENSG00000104824, ENSG00000114503, ENSG00000135486, ENSG00000099783, ENSG00000073792, ENSG00000026103, ENSG00000163882, ENSG00000136231, ENSG00000125944, ENSG00000169045, ENSG00000099817, ENSG00000100142, ENSG00000047315, ENSG00000153187, ENSG00000138668, ENSG00000113384, ENSG00000168002, ENSG0000…	8369	48	16792	1.37944	1	0.383932	0.376178	1.863
GOTERM_BP_DIRECT	GO:0045070~positive regulation of viral genome replication	20	0.202593	0.0138106	ENSG00000197381, ENSG00000215301, ENSG00000124164, ENSG00000196262, ENSG00000065243, ENSG00000074696, ENSG00000131747, ENSG00000096063, ENSG00000171960, ENSG00000155506, ENSG00000171497, ENSG00000139546, ENSG00000135250, ENSG00000271503, ENSG00000124214, ENSG00000179262, ENSG00000185745, ENSG00000160710, ENSG00000167986, ENSG00000084072	8369	26	16792	1.54342	1	0.385579	0.377792	1.85979
GOTERM_BP_DIRECT	GO:0036258~multivesicular body assembly	23	0.232982	0.0139781	ENSG00000136738, ENSG00000160948, ENSG00000136100, ENSG00000119541, ENSG00000131165, ENSG00000115145, ENSG00000155975, ENSG00000083937, ENSG00000170248, ENSG00000139722, ENSG00000009844, ENSG00000115561, ENSG00000159210, ENSG00000103769, ENSG00000254505, ENSG00000086065, ENSG00000101421, ENSG00000185359, ENSG00000182149, ENSG00000147457, ENSG00000167987, ENSG00000074319, ENSG00000141971	8369	31	16792	1.48866	1	0.386642	0.378833	1.85455
GOTERM_BP_DIRECT	GO:0043967~histone H4 acetylation	23	0.232982	0.0139781	ENSG00000183207, ENSG00000109911, ENSG00000136518, ENSG00000178028, ENSG00000139618, ENSG00000071243, ENSG00000122390, ENSG00000175792, ENSG00000112983, ENSG00000196367, ENSG00000138795, ENSG00000171148, ENSG00000134014, ENSG00000084676, ENSG00000121579, ENSG00000128708, ENSG00000120616, ENSG00000183495, ENSG00000124422, ENSG00000127337, ENSG00000185787, ENSG00000123562, ENSG00000221926	8369	31	16792	1.48866	1	0.386642	0.378833	1.85455
GOTERM_BP_DIRECT	GO:0030032~lamellipodium assembly	23	0.232982	0.0139781	ENSG00000077549, ENSG00000129474, ENSG00000182957, ENSG00000125450, ENSG00000173210, ENSG00000099204, ENSG00000178188, ENSG00000273749, ENSG00000071051, ENSG00000136002, ENSG00000134215, ENSG00000136238, ENSG00000132254, ENSG00000079691, ENSG00000115355, ENSG00000139132, ENSG00000158092, ENSG00000113384, ENSG00000102606, ENSG00000158195, ENSG00000160293, ENSG00000188677, ENSG00000035403	8369	31	16792	1.48866	1	0.386642	0.378833	1.85455
GOTERM_BP_DIRECT	GO:0031293~membrane protein intracellular domain proteolysis	15	0.151945	0.0148623	ENSG00000101294, ENSG00000151694, ENSG00000162736, ENSG00000105329, ENSG00000138613, ENSG00000175104, ENSG00000005206, ENSG00000173039, ENSG00000138600, ENSG00000144468, ENSG00000143801, ENSG00000117362, ENSG00000012174, ENSG00000109320, ENSG00000140943	8369	18	16792	1.67204	1	0.40485	0.396673	1.82791
GOTERM_BP_DIRECT	GO:0010971~positive regulation of G2/M transition of mitotic cell cycle	15	0.151945	0.0148623	ENSG00000142192, ENSG00000119541, ENSG00000097046, ENSG00000135446, ENSG00000169884, ENSG00000161692, ENSG00000182185, ENSG00000103769, ENSG00000082014, ENSG00000169375, ENSG00000179051, ENSG00000141867, ENSG00000185630, ENSG00000108384, ENSG00000057935	8369	18	16792	1.67204	1	0.40485	0.396673	1.82791
GOTERM_BP_DIRECT	GO:0006414~translational elongation	15	0.151945	0.0148623	ENSG00000137818, ENSG00000114626, ENSG00000112339, ENSG00000114942, ENSG00000172432, ENSG00000156508, ENSG00000104529, ENSG00000177600, ENSG00000103319, ENSG00000124802, ENSG00000100226, ENSG00000167658, ENSG00000123297, ENSG00000101210, ENSG00000254772	8369	18	16792	1.67204	1	0.40485	0.396673	1.82791
GOTERM_BP_DIRECT	GO:0045022~early endosome to late endosome transport	15	0.151945	0.0148623	ENSG00000051009, ENSG00000104497, ENSG00000075785, ENSG00000170310, ENSG00000168172, ENSG00000095066, ENSG00000078142, ENSG00000166971, ENSG00000159210, ENSG00000134709, ENSG00000167705, ENSG00000105186, ENSG00000102189, ENSG00000089177, ENSG00000144566	8369	18	16792	1.67204	1	0.40485	0.396673	1.82791
GOTERM_BP_DIRECT	GO:0006103~2-oxoglutarate metabolic process	15	0.151945	0.0148623	ENSG00000091140, ENSG00000126561, ENSG00000105953, ENSG00000134056, ENSG00000137944, ENSG00000173757, ENSG00000138413, ENSG00000166123, ENSG00000182054, ENSG00000120053, ENSG00000147576, ENSG00000180902, ENSG00000087299, ENSG00000125166, ENSG00000101365	8369	18	16792	1.67204	1	0.40485	0.396673	1.82791
GOTERM_BP_DIRECT	GO:0019827~stem cell population maintenance	34	0.344408	0.015357	ENSG00000072501, ENSG00000107779, ENSG00000165819, ENSG00000152944, ENSG00000164190, ENSG00000006712, ENSG00000175324, ENSG00000110367, ENSG00000119403, ENSG00000118579, ENSG00000166477, ENSG00000042429, ENSG00000134371, ENSG00000134250, ENSG00000168036, ENSG00000164758, ENSG00000143033, ENSG00000103037, ENSG00000134744, ENSG00000128342, ENSG00000184708, ENSG00000137815, ENSG00000198730, ENSG0000…	8369	50	16792	1.36439	1	0.417059	0.408636	1.81369
GOTERM_BP_DIRECT	GO:0016197~endosomal transport	43	0.435575	0.0164673	ENSG00000111737, ENSG00000136738, ENSG00000242802, ENSG00000160948, ENSG00000131381, ENSG00000135441, ENSG00000116127, ENSG00000119541, ENSG00000155975, ENSG00000083937, ENSG00000009844, ENSG00000139722, ENSG00000115234, ENSG00000136051, ENSG00000084733, ENSG00000053770, ENSG00000159210, ENSG00000143376, ENSG00000185359, ENSG00000100284, ENSG00000147457, ENSG00000167987, ENSG00000165029, ENSG0000…	8369	66	16792	1.30723	1	0.439504	0.430627	1.78338
GOTERM_BP_DIRECT	GO:0016239~positive regulation of macroautophagy	18	0.182334	0.0166146	ENSG00000177169, ENSG00000153130, ENSG00000130766, ENSG00000104765, ENSG00000112425, ENSG00000095787, ENSG00000162409, ENSG00000196235, ENSG00000177628, ENSG00000155506, ENSG00000197548, ENSG00000168092, ENSG00000204977, ENSG00000161011, ENSG00000100644, ENSG00000096717, ENSG00000176171, ENSG00000011465	8369	23	16792	1.57027	1	0.439504	0.430627	1.77951
GOTERM_BP_DIRECT	GO:0070536~protein K63-linked deubiquitination	18	0.182334	0.0166146	ENSG00000155313, ENSG00000264522, ENSG00000136878, ENSG00000077254, ENSG00000068308, ENSG00000066427, ENSG00000115233, ENSG00000158019, ENSG00000058056, ENSG00000118503, ENSG00000083799, ENSG00000165660, ENSG00000138592, ENSG00000169918, ENSG00000182199, ENSG00000105393, ENSG00000019995, ENSG00000185515	8369	23	16792	1.57027	1	0.439504	0.430627	1.77951
GOTERM_BP_DIRECT	GO:0006479~protein methylation	18	0.182334	0.0166146	ENSG00000132600, ENSG00000114735, ENSG00000203880, ENSG00000120705, ENSG00000156239, ENSG00000142453, ENSG00000125835, ENSG00000168300, ENSG00000100028, ENSG00000160310, ENSG00000126457, ENSG00000146476, ENSG00000164169, ENSG00000205629, ENSG00000185238, ENSG00000120265, ENSG00000103342, ENSG00000144401	8369	23	16792	1.57027	1	0.439504	0.430627	1.77951
GOTERM_BP_DIRECT	GO:0046835~carbohydrate phosphorylation	18	0.182334	0.0166146	ENSG00000090581, ENSG00000156110, ENSG00000171174, ENSG00000159399, ENSG00000157353, ENSG00000156958, ENSG00000111670, ENSG00000156515, ENSG00000114268, ENSG00000152556, ENSG00000159921, ENSG00000123836, ENSG00000170525, ENSG00000138030, ENSG00000093217, ENSG00000124357, ENSG00000149476, ENSG00000185900	8369	23	16792	1.57027	1	0.439504	0.430627	1.77951
GOTERM_BP_DIRECT	GO:0070059~intrinsic apoptotic signaling pathway in response to endoplasmic reticulum stress	24	0.243112	0.0166451	ENSG00000136848, ENSG00000175197, ENSG00000196296, ENSG00000174672, ENSG00000113811, ENSG00000197442, ENSG00000128272, ENSG00000150995, ENSG00000197930, ENSG00000082701, ENSG00000204463, ENSG00000127191, ENSG00000077232, ENSG00000196954, ENSG00000139644, ENSG00000078140, ENSG00000100219, ENSG00000141682, ENSG00000120868, ENSG00000156709, ENSG00000120889, ENSG00000087088, ENSG00000101255, ENSG0000…	8369	33	16792	1.45924	1	0.439504	0.430627	1.77871
GOTERM_BP_DIRECT	GO:0009060~aerobic respiration	24	0.243112	0.0166451	ENSG00000156467, ENSG00000155463, ENSG00000173660, ENSG00000239900, ENSG00000066855, ENSG00000135441, ENSG00000117118, ENSG00000105819, ENSG00000148290, ENSG00000151376, ENSG00000240230, ENSG00000010256, ENSG00000203667, ENSG00000117640, ENSG00000006695, ENSG00000125779, ENSG00000165792, ENSG00000167792, ENSG00000125611, ENSG00000121691, ENSG00000143252, ENSG00000146410, ENSG00000102078, ENSG0000…	8369	33	16792	1.45924	1	0.439504	0.430627	1.77871
GOTERM_BP_DIRECT	GO:0051974~negative regulation of telomerase activity	13	0.131686	0.0169909	ENSG00000178971, ENSG00000092330, ENSG00000254093, ENSG00000133895, ENSG00000257949, ENSG00000140451, ENSG00000132170, ENSG00000187778, ENSG00000147601, ENSG00000128513, ENSG00000141510, ENSG00000140464, ENSG00000107960	8369	15	16792	1.73893	1	0.439504	0.430627	1.76978
GOTERM_BP_DIRECT	GO:0048490~anterograde synaptic vesicle transport	13	0.131686	0.0169909	ENSG00000132842, ENSG00000157823, ENSG00000047579, ENSG00000065000, ENSG00000177879, ENSG00000135441, ENSG00000070718, ENSG00000189114, ENSG00000103723, ENSG00000104164, ENSG00000143553, ENSG00000188428, ENSG00000185009	8369	15	16792	1.73893	1	0.439504	0.430627	1.76978
GOTERM_BP_DIRECT	GO:0000729~DNA double-strand break processing	13	0.131686	0.0169909	ENSG00000197299, ENSG00000020922, ENSG00000170364, ENSG00000138346, ENSG00000177889, ENSG00000169139, ENSG00000081177, ENSG00000172977, ENSG00000138376, ENSG00000149311, ENSG00000012048, ENSG00000163104, ENSG00000104320	8369	15	16792	1.73893	1	0.439504	0.430627	1.76978
GOTERM_BP_DIRECT	GO:0006839~mitochondrial transport	13	0.131686	0.0169909	ENSG00000162769, ENSG00000131748, ENSG00000174032, ENSG00000175567, ENSG00000198954, ENSG00000080815, ENSG00000080824, ENSG00000164933, ENSG00000183048, ENSG00000085491, ENSG00000100372, ENSG00000102078, ENSG00000128654	8369	15	16792	1.73893	1	0.439504	0.430627	1.76978
GOTERM_BP_DIRECT	GO:0007095~mitotic G2 DNA damage checkpoint	13	0.131686	0.0169909	ENSG00000197299, ENSG00000117614, ENSG00000020922, ENSG00000170312, ENSG00000133302, ENSG00000172732, ENSG00000163781, ENSG00000053254, ENSG00000140525, ENSG00000145386, ENSG00000135090, ENSG00000104320, ENSG00000108465	8369	15	16792	1.73893	1	0.439504	0.430627	1.76978
GOTERM_BP_DIRECT	GO:1904874~positive regulation of telomerase RNA localization to Cajal body	13	0.131686	0.0169909	ENSG00000183207, ENSG00000135624, ENSG00000175792, ENSG00000150753, ENSG00000115484, ENSG00000145414, ENSG00000145912, ENSG00000144736, ENSG00000120438, ENSG00000156261, ENSG00000146731, ENSG00000166226, ENSG00000163468	8369	15	16792	1.73893	1	0.439504	0.430627	1.76978
GOTERM_BP_DIRECT	GO:0007076~mitotic chromosome condensation	13	0.131686	0.0169909	ENSG00000136824, ENSG00000105127, ENSG00000109805, ENSG00000137804, ENSG00000146670, ENSG00000010292, ENSG00000113810, ENSG00000112941, ENSG00000151503, ENSG00000131165, ENSG00000121152, ENSG00000145730, ENSG00000011243	8369	15	16792	1.73893	1	0.439504	0.430627	1.76978
GOTERM_BP_DIRECT	GO:0032469~endoplasmic reticulum calcium ion homeostasis	13	0.131686	0.0169909	ENSG00000051108, ENSG00000113811, ENSG00000143183, ENSG00000150995, ENSG00000080815, ENSG00000139644, ENSG00000174437, ENSG00000145349, ENSG00000178719, ENSG00000087088, ENSG00000100379, ENSG00000109501, ENSG00000140464	8369	15	16792	1.73893	1	0.439504	0.430627	1.76978
GOTERM_BP_DIRECT	GO:0090503~RNA phosphodiester bond hydrolysis, exonucleolytic	21	0.212723	0.0170172	ENSG00000172183, ENSG00000198791, ENSG00000166938, ENSG00000077348, ENSG00000172795, ENSG00000155508, ENSG00000111596, ENSG00000138767, ENSG00000135473, ENSG00000076043, ENSG00000113300, ENSG00000152520, ENSG00000132773, ENSG00000083520, ENSG00000140694, ENSG00000144535, ENSG00000138035, ENSG00000171824, ENSG00000088930, ENSG00000103005, ENSG00000125107	8369	28	16792	1.50484	1	0.439504	0.430627	1.76911
GOTERM_BP_DIRECT	GO:0035666~TRIF-dependent toll-like receptor signaling pathway	21	0.212723	0.0170172	ENSG00000023445, ENSG00000185507, ENSG00000183735, ENSG00000072401, ENSG00000104365, ENSG00000131323, ENSG00000136869, ENSG00000064012, ENSG00000263528, ENSG00000269335, ENSG00000110330, ENSG00000170315, ENSG00000137275, ENSG00000251201, ENSG00000136560, ENSG00000221983, ENSG00000143947, ENSG00000131508, ENSG00000109332, ENSG00000213341, ENSG00000126456	8369	28	16792	1.50484	1	0.439504	0.430627	1.76911
GOTERM_BP_DIRECT	GO:0000122~negative regulation of transcription from RNA polymerase II promoter	388	3.93031	0.0173831	ENSG00000144161, ENSG00000066468, ENSG00000111596, ENSG00000114861, ENSG00000023734, ENSG00000170448, ENSG00000132170, ENSG00000113648, ENSG00000112679, ENSG00000162714, ENSG00000113649, ENSG00000156374, ENSG00000112559, ENSG00000113645, ENSG00000115942, ENSG00000151917, ENSG00000008441, ENSG00000196705, ENSG00000173846, ENSG00000100219, ENSG00000148516, ENSG00000102878, ENSG00000122386, ENSG0000…	8369	720	16792	1.08125	1	0.447665	0.438624	1.75987
GOTERM_BP_DIRECT	GO:0043124~negative regulation of I-kappaB kinase/NF-kappaB signaling	28	0.28363	0.0181638	ENSG00000015171, ENSG00000160703, ENSG00000123240, ENSG00000103194, ENSG00000196781, ENSG00000097007, ENSG00000115415, ENSG00000084207, ENSG00000138032, ENSG00000145414, ENSG00000101997, ENSG00000213186, ENSG00000167604, ENSG00000136848, ENSG00000264522, ENSG00000069667, ENSG00000064012, ENSG00000116539, ENSG00000165233, ENSG00000145901, ENSG00000137275, ENSG00000118503, ENSG00000136560, ENSG0000…	8369	40	16792	1.40452	1	0.461819	0.452492	1.74079
GOTERM_BP_DIRECT	GO:0018279~protein N-linked glycosylation via asparagine	28	0.28363	0.0181638	ENSG00000129562, ENSG00000180398, ENSG00000134910, ENSG00000183828, ENSG00000000419, ENSG00000160408, ENSG00000165280, ENSG00000064225, ENSG00000126091, ENSG00000008513, ENSG00000136731, ENSG00000120697, ENSG00000157350, ENSG00000110080, ENSG00000136908, ENSG00000163527, ENSG00000184787, ENSG00000070731, ENSG00000163902, ENSG00000136840, ENSG00000033170, ENSG00000115525, ENSG00000198833, ENSG0000…	8369	40	16792	1.40452	1	0.461819	0.452492	1.74079
GOTERM_BP_DIRECT	GO:0045184~establishment of protein localization	28	0.28363	0.0181638	ENSG00000107679, ENSG00000108424, ENSG00000132535, ENSG00000118193, ENSG00000172273, ENSG00000097007, ENSG00000151150, ENSG00000132471, ENSG00000165280, ENSG00000159753, ENSG00000164171, ENSG00000134874, ENSG00000110880, ENSG00000143951, ENSG00000144824, ENSG00000186862, ENSG00000182149, ENSG00000095397, ENSG00000135679, ENSG00000137710, ENSG00000136986, ENSG00000131871, ENSG00000196924, ENSG0000…	8369	40	16792	1.40452	1	0.461819	0.452492	1.74079
GOTERM_BP_DIRECT	GO:0045454~cell redox homeostasis	49	0.496353	0.0181954	ENSG00000091140, ENSG00000211448, ENSG00000115514, ENSG00000139921, ENSG00000197930, ENSG00000077232, ENSG00000136810, ENSG00000165661, ENSG00000116044, ENSG00000167004, ENSG00000117450, ENSG00000100823, ENSG00000100348, ENSG00000143870, ENSG00000166479, ENSG00000175197, ENSG00000153066, ENSG00000197763, ENSG00000112992, ENSG00000167693, ENSG00000239264, ENSG00000108010, ENSG00000167815, ENSG0000…	8369	77	16792	1.27683	1	0.461819	0.452492	1.74004
GOTERM_BP_DIRECT	GO:0032869~cellular response to insulin stimulus	49	0.496353	0.0181954	ENSG00000197535, ENSG00000137145, ENSG00000084207, ENSG00000132376, ENSG00000171105, ENSG00000142784, ENSG00000079385, ENSG00000084733, ENSG00000185591, ENSG00000116285, ENSG00000132170, ENSG00000268173, ENSG00000119729, ENSG00000168461, ENSG00000198931, ENSG00000134324, ENSG00000100219, ENSG00000142330, ENSG00000100650, ENSG00000105221, ENSG00000140992, ENSG00000214575, ENSG00000115415, ENSG0000…	8369	77	16792	1.27683	1	0.461819	0.452492	1.74004
GOTERM_BP_DIRECT	GO:0048013~ephrin receptor signaling pathway	54	0.547002	0.0182419	ENSG00000134318, ENSG00000196961, ENSG00000174775, ENSG00000071051, ENSG00000205726, ENSG00000102606, ENSG00000160293, ENSG00000142627, ENSG00000130429, ENSG00000108262, ENSG00000138071, ENSG00000070831, ENSG00000184349, ENSG00000067560, ENSG00000075624, ENSG00000214944, ENSG00000156299, ENSG00000111229, ENSG00000117362, ENSG00000169398, ENSG00000254087, ENSG00000169242, ENSG00000138613, ENSG0000…	8369	86	16792	1.25987	1	0.461819	0.452492	1.73893
GOTERM_BP_DIRECT	GO:0032211~negative regulation of telomere maintenance via telomerase	11	0.111426	0.018723	ENSG00000140451, ENSG00000153187, ENSG00000092199, ENSG00000092330, ENSG00000135372, ENSG00000102977, ENSG00000130119, ENSG00000254093, ENSG00000135486, ENSG00000147601, ENSG00000140464	8369	12	16792	1.83925	1	0.462483	0.453143	1.72762
GOTERM_BP_DIRECT	GO:0051382~kinetochore assembly	11	0.111426	0.018723	ENSG00000169689, ENSG00000167842, ENSG00000115163, ENSG00000153044, ENSG00000102901, ENSG00000251503, ENSG00000145241, ENSG00000138778, ENSG00000117724, ENSG00000175279, ENSG00000143442	8369	12	16792	1.83925	1	0.462483	0.453143	1.72762
GOTERM_BP_DIRECT	GO:0007041~lysosomal transport	11	0.111426	0.018723	ENSG00000113273, ENSG00000143952, ENSG00000165102, ENSG00000141252, ENSG00000223501, ENSG00000069869, ENSG00000169174, ENSG00000053501, ENSG00000141458, ENSG00000106460, ENSG00000149823	8369	12	16792	1.83925	1	0.462483	0.453143	1.72762
GOTERM_BP_DIRECT	GO:0036499~PERK-mediated unfolded protein response	11	0.111426	0.018723	ENSG00000175197, ENSG00000051108, ENSG00000116044, ENSG00000172071, ENSG00000044574, ENSG00000128272, ENSG00000134001, ENSG00000162772, ENSG00000169429, ENSG00000146678, ENSG00000070669	8369	12	16792	1.83925	1	0.462483	0.453143	1.72762
GOTERM_BP_DIRECT	GO:0010458~exit from mitosis	11	0.111426	0.018723	ENSG00000021574, ENSG00000175470, ENSG00000175063, ENSG00000060069, ENSG00000108106, ENSG00000163539, ENSG00000114391, ENSG00000151491, ENSG00000101421, ENSG00000074054, ENSG00000147457	8369	12	16792	1.83925	1	0.462483	0.453143	1.72762
GOTERM_BP_DIRECT	GO:0031532~actin cytoskeleton reorganization	32	0.324149	0.0187812	ENSG00000174672, ENSG00000151491, ENSG00000135046, ENSG00000197555, ENSG00000006451, ENSG00000143776, ENSG00000171219, ENSG00000160691, ENSG00000100345, ENSG00000092820, ENSG00000164877, ENSG00000143398, ENSG00000169604, ENSG00000128585, ENSG00000067560, ENSG00000047579, ENSG00000154310, ENSG00000017260, ENSG00000196396, ENSG00000198752, ENSG00000006607, ENSG00000154639, ENSG00000197702, ENSG0000…	8369	47	16792	1.3661	1	0.462483	0.453143	1.72628
GOTERM_BP_DIRECT	GO:0006853~carnitine shuttle	9	0.0911669	0.0190422	ENSG00000157184, ENSG00000076555, ENSG00000110090, ENSG00000162409, ENSG00000278540, ENSG00000106617, ENSG00000131791, ENSG00000178537, ENSG00000205560	8369	9	16792	2.00645	1	0.462483	0.453143	1.72028
GOTERM_BP_DIRECT	GO:0042921~glucocorticoid receptor signaling pathway	9	0.0911669	0.0190422	ENSG00000128245, ENSG00000110958, ENSG00000113580, ENSG00000239306, ENSG00000069869, ENSG00000117713, ENSG00000198646, ENSG00000179218, ENSG00000248643	8369	9	16792	2.00645	1	0.462483	0.453143	1.72028
GOTERM_BP_DIRECT	GO:0051561~positive regulation of mitochondrial calcium ion concentration	9	0.0911669	0.0190422	ENSG00000185825, ENSG00000198959, ENSG00000156026, ENSG00000107745, ENSG00000165487, ENSG00000196296, ENSG00000050393, ENSG00000214253, ENSG00000138698	8369	9	16792	2.00645	1	0.462483	0.453143	1.72028
GOTERM_BP_DIRECT	GO:2000786~positive regulation of autophagosome assembly	9	0.0911669	0.0190422	ENSG00000116299, ENSG00000144118, ENSG00000115839, ENSG00000150867, ENSG00000276293, ENSG00000166908, ENSG00000148356, ENSG00000097033, ENSG00000118873	8369	9	16792	2.00645	1	0.462483	0.453143	1.72028
GOTERM_BP_DIRECT	GO:0050684~regulation of mRNA processing	9	0.0911669	0.0190422	ENSG00000163166, ENSG00000049883, ENSG00000137776, ENSG00000096063, ENSG00000109111, ENSG00000160633, ENSG00000130254, ENSG00000248333, ENSG00000008128	8369	9	16792	2.00645	1	0.462483	0.453143	1.72028
GOTERM_BP_DIRECT	GO:0045047~protein targeting to ER	9	0.0911669	0.0190422	ENSG00000140650, ENSG00000100417, ENSG00000167881, ENSG00000114902, ENSG00000140319, ENSG00000100883, ENSG00000118363, ENSG00000058262, ENSG00000132432	8369	9	16792	2.00645	1	0.462483	0.453143	1.72028
GOTERM_BP_DIRECT	GO:0000733~DNA strand renaturation	9	0.0911669	0.0190422	ENSG00000160957, ENSG00000138375, ENSG00000085999, ENSG00000197299, ENSG00000121988, ENSG00000135046, ENSG00000102038, ENSG00000004700, ENSG00000141510	8369	9	16792	2.00645	1	0.462483	0.453143	1.72028
GOTERM_BP_DIRECT	GO:0010388~cullin deneddylation	9	0.0911669	0.0190422	ENSG00000168090, ENSG00000144524, ENSG00000166200, ENSG00000141030, ENSG00000121022, ENSG00000111652, ENSG00000198612, ENSG00000138663, ENSG00000169727	8369	9	16792	2.00645	1	0.462483	0.453143	1.72028
GOTERM_BP_DIRECT	GO:0007097~nuclear migration	9	0.0911669	0.0190422	ENSG00000135723, ENSG00000007168, ENSG00000132912, ENSG00000163811, ENSG00000167716, ENSG00000054654, ENSG00000100242, ENSG00000133026, ENSG00000070831	8369	9	16792	2.00645	1	0.462483	0.453143	1.72028
GOTERM_BP_DIRECT	GO:0031648~protein destabilization	25	0.253241	0.0194262	ENSG00000105677, ENSG00000103811, ENSG00000151876, ENSG00000007944, ENSG00000148180, ENSG00000164751, ENSG00000134371, ENSG00000125845, ENSG00000015133, ENSG00000145335, ENSG00000135679, ENSG00000132109, ENSG00000163904, ENSG00000253729, ENSG00000077463, ENSG00000005812, ENSG00000136986, ENSG00000166167, ENSG00000147889, ENSG00000100219, ENSG00000125912, ENSG00000096717, ENSG00000063241, ENSG0000…	8369	35	16792	1.43318	1	0.470535	0.461032	1.71161
GOTERM_BP_DIRECT	GO:0008361~regulation of cell size	16	0.162075	0.019908	ENSG00000183856, ENSG00000132359, ENSG00000147065, ENSG00000118260, ENSG00000141968, ENSG00000137710, ENSG00000134248, ENSG00000134215, ENSG00000136238, ENSG00000142784, ENSG00000188186, ENSG00000168685, ENSG00000172819, ENSG00000160293, ENSG00000092820, ENSG00000141564	8369	20	16792	1.60516	1	0.478327	0.468666	1.70097
GOTERM_BP_DIRECT	GO:0051568~histone H3-K4 methylation	16	0.162075	0.019908	ENSG00000147050, ENSG00000055609, ENSG00000196363, ENSG00000139718, ENSG00000129691, ENSG00000116539, ENSG00000157212, ENSG00000170364, ENSG00000154832, ENSG00000118058, ENSG00000005483, ENSG00000117222, ENSG00000183576, ENSG00000167548, ENSG00000162961, ENSG00000272333	8369	20	16792	1.60516	1	0.478327	0.468666	1.70097
GOTERM_BP_DIRECT	GO:0018345~protein palmitoylation	16	0.162075	0.019908	ENSG00000155368, ENSG00000156599, ENSG00000184307, ENSG00000175893, ENSG00000186908, ENSG00000104219, ENSG00000175048, ENSG00000204160, ENSG00000153786, ENSG00000054392, ENSG00000171307, ENSG00000023041, ENSG00000163812, ENSG00000188706, ENSG00000160446, ENSG00000180776	8369	20	16792	1.60516	1	0.478327	0.468666	1.70097
GOTERM_BP_DIRECT	GO:0006979~response to oxidative stress	67	0.678687	0.0202538	ENSG00000136936, ENSG00000151012, ENSG00000113739, ENSG00000049167, ENSG00000113811, ENSG00000174099, ENSG00000097007, ENSG00000095303, ENSG00000169220, ENSG00000157110, ENSG00000114026, ENSG00000088812, ENSG00000188786, ENSG00000163161, ENSG00000164294, ENSG00000142185, ENSG00000103415, ENSG00000100983, ENSG00000130508, ENSG00000048392, ENSG00000161544, ENSG00000165392, ENSG00000198736, ENSG0000…	8369	110	16792	1.22211	1	0.484714	0.474925	1.69349
GOTERM_BP_DIRECT	GO:0032480~negative regulation of type I interferon production	22	0.222853	0.0203817	ENSG00000183735, ENSG00000131323, ENSG00000160703, ENSG00000197111, ENSG00000263528, ENSG00000181481, ENSG00000068308, ENSG00000170315, ENSG00000118503, ENSG00000083799, ENSG00000088888, ENSG00000221983, ENSG00000204104, ENSG00000143947, ENSG00000106052, ENSG00000108771, ENSG00000140853, ENSG00000011275, ENSG00000078747, ENSG00000126456, ENSG00000107201, ENSG00000127445	8369	30	16792	1.4714	1	0.484714	0.474925	1.69076
GOTERM_BP_DIRECT	GO:0045739~positive regulation of DNA repair	22	0.222853	0.0203817	ENSG00000149273, ENSG00000112319, ENSG00000132646, ENSG00000049167, ENSG00000064545, ENSG00000170485, ENSG00000177889, ENSG00000158019, ENSG00000087206, ENSG00000169139, ENSG00000112130, ENSG00000146648, ENSG00000158161, ENSG00000141570, ENSG00000100823, ENSG00000130726, ENSG00000096717, ENSG00000105393, ENSG00000163322, ENSG00000163961, ENSG00000012048, ENSG00000185515	8369	30	16792	1.4714	1	0.484714	0.474925	1.69076
GOTERM_BP_DIRECT	GO:0007264~small GTPase mediated signal transduction	140	1.41815	0.0203902	ENSG00000175582, ENSG00000130158, ENSG00000104388, ENSG00000069974, ENSG00000133703, ENSG00000175220, ENSG00000141968, ENSG00000137502, ENSG00000174775, ENSG00000164292, ENSG00000171700, ENSG00000116641, ENSG00000124839, ENSG00000084733, ENSG00000080371, ENSG00000126858, ENSG00000168256, ENSG00000168374, ENSG00000134909, ENSG00000273217, ENSG00000133818, ENSG00000104140, ENSG00000128512, ENSG0000…	8369	246	16792	1.14188	1	0.484714	0.474925	1.69058
GOTERM_BP_DIRECT	GO:0021766~hippocampus development	37	0.374797	0.0205781	ENSG00000170390, ENSG00000070785, ENSG00000145191, ENSG00000105953, ENSG00000129682, ENSG00000118193, ENSG00000082701, ENSG00000040199, ENSG00000132510, ENSG00000073050, ENSG00000084676, ENSG00000140463, ENSG00000138772, ENSG00000007168, ENSG00000136352, ENSG00000119508, ENSG00000088930, ENSG00000125863, ENSG00000130827, ENSG00000058668, ENSG00000239672, ENSG00000106462, ENSG00000125124, ENSG0000…	8369	56	16792	1.32569	1	0.487886	0.478032	1.68659
GOTERM_BP_DIRECT	GO:0022604~regulation of cell morphogenesis	19	0.192464	0.0207221	ENSG00000077549, ENSG00000161813, ENSG00000157827, ENSG00000143093, ENSG00000130559, ENSG00000147130, ENSG00000134698, ENSG00000198218, ENSG00000136238, ENSG00000186174, ENSG00000165650, ENSG00000172757, ENSG00000146463, ENSG00000163867, ENSG00000019995, ENSG00000121741, ENSG00000146247, ENSG00000109686, ENSG00000184349	8369	25	16792	1.5249	1	0.488713	0.478843	1.68357
GOTERM_BP_DIRECT	GO:0006913~nucleocytoplasmic transport	19	0.192464	0.0207221	ENSG00000110713, ENSG00000155561, ENSG00000132507, ENSG00000174891, ENSG00000113569, ENSG00000181163, ENSG00000169220, ENSG00000132382, ENSG00000167196, ENSG00000132341, ENSG00000169062, ENSG00000119335, ENSG00000143401, ENSG00000139496, ENSG00000140350, ENSG00000134072, ENSG00000100124, ENSG00000164885, ENSG00000094914	8369	25	16792	1.5249	1	0.488713	0.478843	1.68357
GOTERM_BP_DIRECT	GO:0021762~substantia nigra development	33	0.334279	0.0208399	ENSG00000127561, ENSG00000069535, ENSG00000044574, ENSG00000197971, ENSG00000173786, ENSG00000198668, ENSG00000113456, ENSG00000068903, ENSG00000119487, ENSG00000154723, ENSG00000134333, ENSG00000143933, ENSG00000160014, ENSG00000160211, ENSG00000070831, ENSG00000111707, ENSG00000067560, ENSG00000108515, ENSG00000128245, ENSG00000108953, ENSG00000075624, ENSG00000148396, ENSG00000163848, ENSG0000…	8369	49	16792	1.35128	1	0.490204	0.480303	1.6811
GOTERM_BP_DIRECT	GO:0001889~liver development	47	0.476094	0.0219074	ENSG00000103494, ENSG00000105699, ENSG00000075239, ENSG00000198563, ENSG00000166949, ENSG00000133703, ENSG00000049883, ENSG00000105516, ENSG00000150347, ENSG00000130175, ENSG00000025796, ENSG00000136877, ENSG00000151552, ENSG00000081760, ENSG00000172845, ENSG00000128918, ENSG00000196839, ENSG00000117054, ENSG00000084774, ENSG00000100522, ENSG00000130707, ENSG00000162433, ENSG00000182985, ENSG0000…	8369	74	16792	1.27437	1	0.513963	0.503583	1.65941
GOTERM_BP_DIRECT	GO:0051259~protein oligomerization	38	0.384927	0.0223901	ENSG00000102780, ENSG00000105971, ENSG00000140939, ENSG00000172175, ENSG00000243678, ENSG00000148660, ENSG00000197299, ENSG00000181163, ENSG00000083635, ENSG00000111450, ENSG00000004975, ENSG00000169083, ENSG00000137106, ENSG00000170348, ENSG00000100209, ENSG00000165102, ENSG00000117174, ENSG00000165283, ENSG00000011052, ENSG00000130726, ENSG00000087088, ENSG00000106100, ENSG00000163026, ENSG0000…	8369	58	16792	1.31457	1	0.523917	0.513336	1.64994
GOTERM_BP_DIRECT	GO:0010923~negative regulation of phosphatase activity	34	0.344408	0.0229404	ENSG00000160208, ENSG00000110925, ENSG00000198089, ENSG00000105656, ENSG00000104866, ENSG00000152767, ENSG00000137501, ENSG00000196422, ENSG00000139746, ENSG00000119321, ENSG00000155438, ENSG00000101639, ENSG00000165861, ENSG00000100982, ENSG00000127564, ENSG00000105176, ENSG00000166897, ENSG00000162852, ENSG00000160813, ENSG00000124383, ENSG00000131732, ENSG00000134668, ENSG00000104611, ENSG0000…	8369	51	16792	1.33763	1	0.535395	0.524582	1.6394
GOTERM_BP_DIRECT	GO:0034644~cellular response to UV	30	0.30389	0.0230046	ENSG00000183207, ENSG00000102081, ENSG00000128272, ENSG00000064545, ENSG00000178999, ENSG00000144468, ENSG00000062822, ENSG00000168078, ENSG00000102921, ENSG00000087088, ENSG00000147133, ENSG00000109670, ENSG00000132906, ENSG00000141510, ENSG00000175054, ENSG00000048028, ENSG00000132646, ENSG00000175595, ENSG00000134001, ENSG00000170242, ENSG00000171792, ENSG00000004487, ENSG00000069869, ENSG0000…	8369	44	16792	1.36804	1	0.5355	0.524685	1.63818
GOTERM_BP_DIRECT	GO:0006337~nucleosome disassembly	14	0.141815	0.023689	ENSG00000099956, ENSG00000173473, ENSG00000092201, ENSG00000073584, ENSG00000108604, ENSG00000137309, ENSG00000139613, ENSG00000117713, ENSG00000066117, ENSG00000119335, ENSG00000189079, ENSG00000127616, ENSG00000123405, ENSG00000082014	8369	17	16792	1.65237	1	0.549792	0.538688	1.62545
GOTERM_BP_DIRECT	GO:0033209~tumor necrosis factor-mediated signaling pathway	71	0.719206	0.0238441	ENSG00000131323, ENSG00000185627, ENSG00000151694, ENSG00000159377, ENSG00000129084, ENSG00000136930, ENSG00000095261, ENSG00000115233, ENSG00000008018, ENSG00000099341, ENSG00000100902, ENSG00000125726, ENSG00000141655, ENSG00000054967, ENSG00000239697, ENSG00000197170, ENSG00000108344, ENSG00000087191, ENSG00000101182, ENSG00000126067, ENSG00000173692, ENSG00000041357, ENSG00000173530, ENSG0000…	8369	118	16792	1.20727	1	0.549792	0.538688	1.62262
GOTERM_BP_DIRECT	GO:0000462~maturation of SSU-rRNA from tricistronic rRNA transcript (SSU-rRNA, 5.8S rRNA, LSU-rRNA)	23	0.232982	0.023864	ENSG00000184967, ENSG00000111615, ENSG00000181991, ENSG00000142937, ENSG00000011260, ENSG00000129460, ENSG00000138326, ENSG00000119285, ENSG00000112578, ENSG00000135972, ENSG00000133773, ENSG00000117597, ENSG00000167721, ENSG00000087269, ENSG00000120800, ENSG00000126749, ENSG00000105193, ENSG00000105372, ENSG00000164934, ENSG00000164587, ENSG00000147679, ENSG00000108651, ENSG00000165733	8369	32	16792	1.44214	1	0.549792	0.538688	1.62226
GOTERM_BP_DIRECT	GO:1900026~positive regulation of substrate adhesion-dependent cell spreading	23	0.232982	0.023864	ENSG00000158856, ENSG00000179820, ENSG00000099942, ENSG00000179218, ENSG00000157764, ENSG00000150760, ENSG00000136238, ENSG00000197747, ENSG00000079691, ENSG00000173848, ENSG00000196924, ENSG00000169756, ENSG00000102606, ENSG00000092929, ENSG00000185043, ENSG00000100106, ENSG00000108561, ENSG00000124126, ENSG00000070831, ENSG00000147459, ENSG00000163466, ENSG00000124782, ENSG00000079805	8369	32	16792	1.44214	1	0.549792	0.538688	1.62226
GOTERM_BP_DIRECT	GO:0043001~Golgi to plasma membrane protein transport	20	0.202593	0.0249975	ENSG00000135968, ENSG00000204070, ENSG00000123240, ENSG00000151150, ENSG00000174483, ENSG00000049245, ENSG00000115306, ENSG00000168461, ENSG00000143457, ENSG00000117475, ENSG00000113384, ENSG00000084733, ENSG00000137177, ENSG00000256349, ENSG00000101246, ENSG00000127603, ENSG00000144674, ENSG00000125124, ENSG00000073969, ENSG00000167964, ENSG00000124333	8369	27	16792	1.48626	1	0.574429	0.562828	1.6021
GOTERM_BP_DIRECT	GO:0040008~regulation of growth	35	0.354538	0.0250747	ENSG00000136518, ENSG00000183207, ENSG00000111859, ENSG00000104964, ENSG00000112983, ENSG00000180370, ENSG00000137103, ENSG00000114646, ENSG00000170035, ENSG00000113575, ENSG00000100916, ENSG00000170632, ENSG00000160691, ENSG00000120616, ENSG00000147650, ENSG00000180008, ENSG00000123562, ENSG00000136848, ENSG00000178028, ENSG00000105568, ENSG00000071243, ENSG00000175792, ENSG00000172667, ENSG0000…	8369	53	16792	1.32502	1	0.574731	0.563123	1.60076
GOTERM_BP_DIRECT	GO:0032435~negative regulation of proteasomal ubiquitin-dependent protein catabolic process	17	0.172204	0.0252298	ENSG00000173473, ENSG00000095787, ENSG00000171100, ENSG00000204463, ENSG00000162191, ENSG00000158941, ENSG00000137575, ENSG00000096384, ENSG00000116288, ENSG00000079387, ENSG00000038532, ENSG00000168078, ENSG00000102921, ENSG00000010704, ENSG00000123159, ENSG00000146872, ENSG00000273841	8369	22	16792	1.55044	1	0.575341	0.563721	1.59809
GOTERM_BP_DIRECT	GO:0006509~membrane protein ectodomain proteolysis	17	0.172204	0.0252298	ENSG00000101294, ENSG00000151694, ENSG00000157837, ENSG00000147274, ENSG00000162736, ENSG00000137845, ENSG00000005206, ENSG00000080815, ENSG00000173402, ENSG00000138600, ENSG00000143801, ENSG00000117362, ENSG00000182240, ENSG00000100345, ENSG00000164307, ENSG00000186318, ENSG00000168615	8369	22	16792	1.55044	1	0.575341	0.563721	1.59809
GOTERM_BP_DIRECT	GO:0000186~activation of MAPKK activity	31	0.314019	0.0255002	ENSG00000099942, ENSG00000099860, ENSG00000135341, ENSG00000134313, ENSG00000132155, ENSG00000116586, ENSG00000138798, ENSG00000163485, ENSG00000146648, ENSG00000109270, ENSG00000055332, ENSG00000091436, ENSG00000168615, ENSG00000143674, ENSG00000169967, ENSG00000095015, ENSG00000106799, ENSG00000124181, ENSG00000197442, ENSG00000107968, ENSG00000080815, ENSG00000157764, ENSG00000114353, ENSG0000…	8369	46	16792	1.35217	1	0.580033	0.568318	1.59346
GOTERM_BP_DIRECT	GO:0045787~positive regulation of cell cycle	24	0.243112	0.0274301	ENSG00000071564, ENSG00000175592, ENSG00000132109, ENSG00000131759, ENSG00000134419, ENSG00000198663, ENSG00000066468, ENSG00000135111, ENSG00000077782, ENSG00000158555, ENSG00000179218, ENSG00000135446, ENSG00000132466, ENSG00000119401, ENSG00000172534, ENSG00000135250, ENSG00000119508, ENSG00000090554, ENSG00000153094, ENSG00000164219, ENSG00000101213, ENSG00000257365, ENSG00000070018, ENSG0000…	8369	34	16792	1.41632	1	0.620449	0.607919	1.56177
GOTERM_BP_DIRECT	GO:0031122~cytoplasmic microtubule organization	24	0.243112	0.0274301	ENSG00000021574, ENSG00000110318, ENSG00000132436, ENSG00000037042, ENSG00000168172, ENSG00000137822, ENSG00000065613, ENSG00000119541, ENSG00000131462, ENSG00000138138, ENSG00000130640, ENSG00000173846, ENSG00000138002, ENSG00000275835, ENSG00000078674, ENSG00000185043, ENSG00000109171, ENSG00000182263, ENSG00000126216, ENSG00000103126, ENSG00000187446, ENSG00000167216, ENSG00000186625, ENSG0000…	8369	34	16792	1.41632	1	0.620449	0.607919	1.56177
GOTERM_BP_DIRECT	GO:0071044~histone mRNA catabolic process	12	0.121556	0.0278309	ENSG00000083223, ENSG00000134744, ENSG00000171824, ENSG00000149016, ENSG00000172795, ENSG00000104626, ENSG00000121274, ENSG00000164329, ENSG00000175324, ENSG00000114127, ENSG00000149311, ENSG00000005007	8369	14	16792	1.71982	1	0.620449	0.607919	1.55547
GOTERM_BP_DIRECT	GO:0008299~isoprenoid biosynthetic process	12	0.121556	0.0278309	ENSG00000173085, ENSG00000113161, ENSG00000067064, ENSG00000214960, ENSG00000152904, ENSG00000164494, ENSG00000110921, ENSG00000112972, ENSG00000167508, ENSG00000079459, ENSG00000148459, ENSG00000160752	8369	14	16792	1.71982	1	0.620449	0.607919	1.55547
GOTERM_BP_DIRECT	GO:2001241~positive regulation of extrinsic apoptotic signaling pathway in absence of ligand	12	0.121556	0.0278309	ENSG00000186153, ENSG00000105568, ENSG00000101955, ENSG00000172531, ENSG00000087088, ENSG00000115317, ENSG00000026103, ENSG00000044115, ENSG00000137713, ENSG00000196712, ENSG00000092969, ENSG00000167657	8369	14	16792	1.71982	1	0.620449	0.607919	1.55547
GOTERM_BP_DIRECT	GO:0008610~lipid biosynthetic process	12	0.121556	0.0278309	ENSG00000158669, ENSG00000151726, ENSG00000068366, ENSG00000072310, ENSG00000162409, ENSG00000110107, ENSG00000167130, ENSG00000079459, ENSG00000018510, ENSG00000131473, ENSG00000132356, ENSG00000131069	8369	14	16792	1.71982	1	0.620449	0.607919	1.55547
GOTERM_BP_DIRECT	GO:1990126~retrograde transport, endosome to plasma membrane	12	0.121556	0.0278309	ENSG00000111237, ENSG00000122958, ENSG00000100139, ENSG00000069329, ENSG00000151458, ENSG00000172661, ENSG00000185236, ENSG00000166887, ENSG00000105186, ENSG00000143376, ENSG00000165689, ENSG00000115234	8369	14	16792	1.71982	1	0.620449	0.607919	1.55547
GOTERM_BP_DIRECT	GO:0006744~ubiquinone biosynthetic process	12	0.121556	0.0278309	ENSG00000173085, ENSG00000120942, ENSG00000132423, ENSG00000123815, ENSG00000119723, ENSG00000167113, ENSG00000167186, ENSG00000164494, ENSG00000110871, ENSG00000148459, ENSG00000088682, ENSG00000115520	8369	14	16792	1.71982	1	0.620449	0.607919	1.55547
GOTERM_BP_DIRECT	GO:0034599~cellular response to oxidative stress	41	0.415316	0.0279689	ENSG00000153234, ENSG00000091164, ENSG00000243678, ENSG00000196365, ENSG00000097007, ENSG00000115317, ENSG00000158169, ENSG00000137449, ENSG00000109819, ENSG00000064545, ENSG00000002016, ENSG00000068903, ENSG00000174437, ENSG00000006534, ENSG00000116288, ENSG00000196715, ENSG00000116044, ENSG00000138035, ENSG00000162430, ENSG00000135362, ENSG00000107290, ENSG00000183010, ENSG00000100348, ENSG0000…	8369	64	16792	1.28538	1	0.621979	0.609417	1.55332
GOTERM_BP_DIRECT	GO:0044255~cellular lipid metabolic process	28	0.28363	0.0282275	ENSG00000177200, ENSG00000177565, ENSG00000116906, ENSG00000198721, ENSG00000198646, ENSG00000006757, ENSG00000171720, ENSG00000115159, ENSG00000025434, ENSG00000084676, ENSG00000113790, ENSG00000082014, ENSG00000125686, ENSG00000242612, ENSG00000196498, ENSG00000115425, ENSG00000005339, ENSG00000137574, ENSG00000140396, ENSG00000186350, ENSG00000142453, ENSG00000101849, ENSG00000082269, ENSG0000…	8369	41	16792	1.37026	1	0.626175	0.613528	1.54933
GOTERM_BP_DIRECT	GO:0007163~establishment or maintenance of cell polarity	21	0.212723	0.0293821	ENSG00000131236, ENSG00000103494, ENSG00000075711, ENSG00000135525, ENSG00000163539, ENSG00000198752, ENSG00000124171, ENSG00000083857, ENSG00000159753, ENSG00000074054, ENSG00000044115, ENSG00000112186, ENSG00000113971, ENSG00000197702, ENSG00000115694, ENSG00000167642, ENSG00000115091, ENSG00000148498, ENSG00000138071, ENSG00000054654, ENSG00000070831	8369	29	16792	1.45295	1	0.650179	0.637048	1.53192
GOTERM_BP_DIRECT	GO:0008156~negative regulation of DNA replication	15	0.151945	0.0306897	ENSG00000175054, ENSG00000125482, ENSG00000105329, ENSG00000112312, ENSG00000107937, ENSG00000152942, ENSG00000119699, ENSG00000186575, ENSG00000136273, ENSG00000062650, ENSG00000140326, ENSG00000147601, ENSG00000184205, ENSG00000094804, ENSG00000121892	8369	19	16792	1.58404	1	0.668088	0.654595	1.51301
GOTERM_BP_DIRECT	GO:0000028~ribosomal small subunit assembly	15	0.151945	0.0306897	ENSG00000181991, ENSG00000270800, ENSG00000132591, ENSG00000083845, ENSG00000115268, ENSG00000177954, ENSG00000168028, ENSG00000185088, ENSG00000124614, ENSG00000125445, ENSG00000189306, ENSG00000105372, ENSG00000164587, ENSG00000182774, ENSG00000182841	8369	19	16792	1.58404	1	0.668088	0.654595	1.51301
GOTERM_BP_DIRECT	GO:0043536~positive regulation of blood vessel endothelial cell migration	15	0.151945	0.0306897	ENSG00000112715, ENSG00000154188, ENSG00000126561, ENSG00000124181, ENSG00000105329, ENSG00000154229, ENSG00000137801, ENSG00000150630, ENSG00000112062, ENSG00000166025, ENSG00000116044, ENSG00000142208, ENSG00000100311, ENSG00000105287, ENSG00000106211	8369	19	16792	1.58404	1	0.668088	0.654595	1.51301
GOTERM_BP_DIRECT	GO:0008637~apoptotic mitochondrial changes	15	0.151945	0.0306897	ENSG00000104695, ENSG00000196296, ENSG00000144381, ENSG00000042286, ENSG00000159399, ENSG00000023228, ENSG00000147889, ENSG00000023909, ENSG00000001084, ENSG00000087088, ENSG00000142208, ENSG00000143384, ENSG00000015475, ENSG00000143543, ENSG00000108179	8369	19	16792	1.58404	1	0.668088	0.654595	1.51301
GOTERM_BP_DIRECT	GO:0070584~mitochondrion morphogenesis	15	0.151945	0.0306897	ENSG00000106028, ENSG00000171100, ENSG00000151413, ENSG00000153823, ENSG00000156502, ENSG00000113163, ENSG00000138035, ENSG00000256525, ENSG00000125779, ENSG00000119705, ENSG00000087088, ENSG00000145494, ENSG00000168958, ENSG00000087470, ENSG00000214253	8369	19	16792	1.58404	1	0.668088	0.654595	1.51301
GOTERM_BP_DIRECT	GO:0032456~endocytic recycling	18	0.182334	0.0307132	ENSG00000111737, ENSG00000213047, ENSG00000135823, ENSG00000024422, ENSG00000119396, ENSG00000114520, ENSG00000004766, ENSG00000152223, ENSG00000119522, ENSG00000085832, ENSG00000124839, ENSG00000141252, ENSG00000159210, ENSG00000223501, ENSG00000100139, ENSG00000090565, ENSG00000164877, ENSG00000149823	8369	24	16792	1.50484	1	0.668088	0.654595	1.51267
GOTERM_BP_DIRECT	GO:0046856~phosphatidylinositol dephosphorylation	18	0.182334	0.0307132	ENSG00000155099, ENSG00000211456, ENSG00000078269, ENSG00000171100, ENSG00000139505, ENSG00000204084, ENSG00000132376, ENSG00000171862, ENSG00000198825, ENSG00000159082, ENSG00000165782, ENSG00000063601, ENSG00000185133, ENSG00000100330, ENSG00000122126, ENSG00000068383, ENSG00000087053, ENSG00000165458	8369	24	16792	1.50484	1	0.668088	0.654595	1.51267
GOTERM_BP_DIRECT	GO:0032206~positive regulation of telomere maintenance	10	0.101297	0.0318743	ENSG00000092330, ENSG00000132604, ENSG00000085224, ENSG00000163938, ENSG00000020922, ENSG00000077463, ENSG00000258366, ENSG00000140464, ENSG00000174953, ENSG00000104320	8369	11	16792	1.82405	1	0.670557	0.657014	1.49656
GOTERM_BP_DIRECT	GO:0006048~UDP-N-acetylglucosamine biosynthetic process	10	0.101297	0.0318743	ENSG00000117143, ENSG00000163281, ENSG00000131459, ENSG00000162066, ENSG00000197355, ENSG00000124357, ENSG00000100522, ENSG00000013375, ENSG00000113552, ENSG00000198380	8369	11	16792	1.82405	1	0.670557	0.657014	1.49656
GOTERM_BP_DIRECT	GO:0034497~protein localization to pre-autophagosomal structure	10	0.101297	0.0318743	ENSG00000157954, ENSG00000179364, ENSG00000141580, ENSG00000070540, ENSG00000153339, ENSG00000116688, ENSG00000196998, ENSG00000198925, ENSG00000078142, ENSG00000136874	8369	11	16792	1.82405	1	0.670557	0.657014	1.49656
GOTERM_BP_DIRECT	GO:0034067~protein localization to Golgi apparatus	10	0.101297	0.0318743	ENSG00000135968, ENSG00000175582, ENSG00000141551, ENSG00000168434, ENSG00000109083, ENSG00000124006, ENSG00000101246, ENSG00000120805, ENSG00000163291, ENSG00000107862	8369	11	16792	1.82405	1	0.670557	0.657014	1.49656
GOTERM_BP_DIRECT	GO:0046710~GDP metabolic process	10	0.101297	0.0318743	ENSG00000119139, ENSG00000130830, ENSG00000075711, ENSG00000161647, ENSG00000132535, ENSG00000081026, ENSG00000147044, ENSG00000082458, ENSG00000108852, ENSG00000150672	8369	11	16792	1.82405	1	0.670557	0.657014	1.49656
GOTERM_BP_DIRECT	GO:0051168~nuclear export	10	0.101297	0.0318743	ENSG00000041802, ENSG00000172175, ENSG00000136937, ENSG00000114503, ENSG00000139405, ENSG00000135486, ENSG00000107816, ENSG00000164902, ENSG00000124788, ENSG00000165525	8369	11	16792	1.82405	1	0.670557	0.657014	1.49656
GOTERM_BP_DIRECT	GO:0031065~positive regulation of histone deacetylation	10	0.101297	0.0318743	ENSG00000140044, ENSG00000113916, ENSG00000105127, ENSG00000159692, ENSG00000072310, ENSG00000105329, ENSG00000164190, ENSG00000011243, ENSG00000141510, ENSG00000140464	8369	11	16792	1.82405	1	0.670557	0.657014	1.49656
GOTERM_BP_DIRECT	GO:0090557~establishment of endothelial intestinal barrier	10	0.101297	0.0318743	ENSG00000158769, ENSG00000119139, ENSG00000172936, ENSG00000123728, ENSG00000174903, ENSG00000109756, ENSG00000273217, ENSG00000138069, ENSG00000130396, ENSG00000158987, ENSG00000104067	8369	11	16792	1.82405	1	0.670557	0.657014	1.49656
GOTERM_BP_DIRECT	GO:0042770~signal transduction in response to DNA damage	10	0.101297	0.0318743	ENSG00000112062, ENSG00000182923, ENSG00000072501, ENSG00000177885, ENSG00000116717, ENSG00000097007, ENSG00000132906, ENSG00000015475, ENSG00000183765, ENSG00000148985	8369	11	16792	1.82405	1	0.670557	0.657014	1.49656
GOTERM_BP_DIRECT	GO:0035970~peptidyl-threonine dephosphorylation	10	0.101297	0.0318743	ENSG00000120875, ENSG00000138032, ENSG00000138166, ENSG00000115241, ENSG00000100614, ENSG00000170836, ENSG00000167065, ENSG00000120129, ENSG00000164951, ENSG00000100034	8369	11	16792	1.82405	1	0.670557	0.657014	1.49656
GOTERM_BP_DIRECT	GO:0033169~histone H3-K9 demethylation	10	0.101297	0.0318743	ENSG00000171988, ENSG00000120733, ENSG00000168453, ENSG00000102878, ENSG00000004487, ENSG00000006459, ENSG00000115548, ENSG00000107077, ENSG00000197724, ENSG00000172943	8369	11	16792	1.82405	1	0.670557	0.657014	1.49656
GOTERM_BP_DIRECT	GO:0090161~Golgi ribbon formation	10	0.101297	0.0318743	ENSG00000135968, ENSG00000113384, ENSG00000135823, ENSG00000123240, ENSG00000167110, ENSG00000196535, ENSG00000100462, ENSG00000124222, ENSG00000117500, ENSG00000151532	8369	11	16792	1.82405	1	0.670557	0.657014	1.49656
GOTERM_BP_DIRECT	GO:0051292~nuclear pore complex assembly	10	0.101297	0.0318743	ENSG00000110713, ENSG00000124789, ENSG00000155561, ENSG00000047410, ENSG00000102900, ENSG00000109133, ENSG00000153207, ENSG00000111581, ENSG00000115310, ENSG00000058804	8369	11	16792	1.82405	1	0.670557	0.657014	1.49656
GOTERM_BP_DIRECT	GO:0045945~positive regulation of transcription from RNA polymerase III promoter	10	0.101297	0.0318743	ENSG00000100888, ENSG00000105656, ENSG00000164151, ENSG00000198793, ENSG00000185024, ENSG00000144161, ENSG00000128915, ENSG00000141736, ENSG00000169083, ENSG00000141564	8369	11	16792	1.82405	1	0.670557	0.657014	1.49656
GOTERM_BP_DIRECT	GO:0033138~positive regulation of peptidyl-serine phosphorylation	44	0.445705	0.0336761	ENSG00000154188, ENSG00000026508, ENSG00000114209, ENSG00000217128, ENSG00000114867, ENSG00000110888, ENSG00000082701, ENSG00000137486, ENSG00000131023, ENSG00000132155, ENSG00000136810, ENSG00000116641, ENSG00000116288, ENSG00000134072, ENSG00000142208, ENSG00000058668, ENSG00000070831, ENSG00000143575, ENSG00000145335, ENSG00000183735, ENSG00000112715, ENSG00000104312, ENSG00000128342, ENSG0000…	8369	70	16792	1.2612	1	0.694366	0.680342	1.47268
GOTERM_BP_DIRECT	GO:0006950~response to stress	39	0.395057	0.0338237	ENSG00000104205, ENSG00000162409, ENSG00000181163, ENSG00000099860, ENSG00000198648, ENSG00000080824, ENSG00000118217, ENSG00000146648, ENSG00000116285, ENSG00000085662, ENSG00000118515, ENSG00000182165, ENSG00000091436, ENSG00000086232, ENSG00000168439, ENSG00000175274, ENSG00000100030, ENSG00000107643, ENSG00000100591, ENSG00000050748, ENSG00000198793, ENSG00000116717, ENSG00000114738, ENSG0000…	8369	61	16792	1.28281	1	0.694366	0.680342	1.47078
GOTERM_BP_DIRECT	GO:0042771~intrinsic apoptotic signaling pathway in response to DNA damage by p53 class mediator	22	0.222853	0.0338292	ENSG00000048028, ENSG00000095002, ENSG00000139618, ENSG00000176046, ENSG00000197579, ENSG00000204463, ENSG00000141682, ENSG00000185088, ENSG00000100603, ENSG00000164054, ENSG00000096717, ENSG00000163349, ENSG00000078304, ENSG00000089486, ENSG00000127334, ENSG00000183765, ENSG00000163565, ENSG00000168209, ENSG00000148985, ENSG00000141510, ENSG00000140464, ENSG00000124762	8369	31	16792	1.42393	1	0.694366	0.680342	1.47071
GOTERM_BP_DIRECT	GO:0032147~activation of protein kinase activity	30	0.30389	0.0342998	ENSG00000075711, ENSG00000129682, ENSG00000118193, ENSG00000175104, ENSG00000114346, ENSG00000018280, ENSG00000171105, ENSG00000141198, ENSG00000266173, ENSG00000072518, ENSG00000092969, ENSG00000137818, ENSG00000092020, ENSG00000112715, ENSG00000135932, ENSG00000106617, ENSG00000060237, ENSG00000161692, ENSG00000121879, ENSG00000082146, ENSG00000088325, ENSG00000163513, ENSG00000101126, ENSG0000…	8369	45	16792	1.33763	1	0.694366	0.680342	1.46471
GOTERM_BP_DIRECT	GO:0044829~positive regulation by host of viral genome replication	8	0.0810373	0.0344006	ENSG00000166794, ENSG00000069275, ENSG00000124164, ENSG00000047188, ENSG00000101558, ENSG00000148175, ENSG00000125875, ENSG00000109971	8369	8	16792	2.00645	1	0.694366	0.680342	1.46343
GOTERM_BP_DIRECT	GO:0042753~positive regulation of circadian rhythm	8	0.0810373	0.0344006	ENSG00000166167, ENSG00000029153, ENSG00000136352, ENSG00000069667, ENSG00000143365, ENSG00000054118, ENSG00000133794, ENSG00000072803	8369	8	16792	2.00645	1	0.694366	0.680342	1.46343
GOTERM_BP_DIRECT	GO:0018026~peptidyl-lysine monomethylation	8	0.0810373	0.0344006	ENSG00000183955, ENSG00000145391, ENSG00000185917, ENSG00000183576, ENSG00000103037, ENSG00000118058, ENSG00000181090, ENSG00000143499	8369	8	16792	2.00645	1	0.694366	0.680342	1.46343
GOTERM_BP_DIRECT	GO:0001514~selenocysteine incorporation	8	0.0810373	0.0344006	ENSG00000138593, ENSG00000109618, ENSG00000180098, ENSG00000211448, ENSG00000132394, ENSG00000187742, ENSG00000198843, ENSG00000179988	8369	8	16792	2.00645	1	0.694366	0.680342	1.46343
GOTERM_BP_DIRECT	GO:0010457~centriole-centriole cohesion	8	0.0810373	0.0344006	ENSG00000058453, ENSG00000204843, ENSG00000011523, ENSG00000126001, ENSG00000131437, ENSG00000044459, ENSG00000129810, ENSG00000174799	8369	8	16792	2.00645	1	0.694366	0.680342	1.46343
GOTERM_BP_DIRECT	GO:2000643~positive regulation of early endosome to late endosome transport	8	0.0810373	0.0344006	ENSG00000080371, ENSG00000147065, ENSG00000153071, ENSG00000137710, ENSG00000076201, ENSG00000092820, ENSG00000160695, ENSG00000087053	8369	8	16792	2.00645	1	0.694366	0.680342	1.46343
GOTERM_BP_DIRECT	GO:0046825~regulation of protein export from nucleus	8	0.0810373	0.0344006	ENSG00000147889, ENSG00000152332, ENSG00000124571, ENSG00000165949, ENSG00000047410, ENSG00000179295, ENSG00000082898, ENSG00000152104	8369	8	16792	2.00645	1	0.694366	0.680342	1.46343
GOTERM_BP_DIRECT	GO:0010591~regulation of lamellipodium assembly	8	0.0810373	0.0344006	ENSG00000158856, ENSG00000141298, ENSG00000077549, ENSG00000147439, ENSG00000084112, ENSG00000142627, ENSG00000172830, ENSG00000151422	8369	8	16792	2.00645	1	0.694366	0.680342	1.46343
GOTERM_BP_DIRECT	GO:0016926~protein desumoylation	8	0.0810373	0.0344006	ENSG00000132952, ENSG00000161956, ENSG00000079387, ENSG00000112701, ENSG00000009780, ENSG00000077458, ENSG00000277957, ENSG00000163904, ENSG00000119231	8369	8	16792	2.00645	1	0.694366	0.680342	1.46343
GOTERM_BP_DIRECT	GO:0000467~exonucleolytic trimming to generate mature 3'-end of 5.8S rRNA from tricistronic rRNA transcript (SSU-rRNA, 5.8S rRNA, LSU-rRNA)	8	0.0810373	0.0344006	ENSG00000123737, ENSG00000120699, ENSG00000130713, ENSG00000117419, ENSG00000104626, ENSG00000107371, ENSG00000196678, ENSG00000075914	8369	8	16792	2.00645	1	0.694366	0.680342	1.46343
GOTERM_BP_DIRECT	GO:0017183~peptidyl-diphthamide biosynthetic process from peptidyl-histidine	8	0.0810373	0.0344006	ENSG00000108963, ENSG00000132768, ENSG00000170946, ENSG00000154813, ENSG00000148399, ENSG00000167658, ENSG00000134146, ENSG00000117543	8369	8	16792	2.00645	1	0.694366	0.680342	1.46343
GOTERM_BP_DIRECT	GO:0006623~protein targeting to vacuole	8	0.0810373	0.0344006	ENSG00000129003, ENSG00000197969, ENSG00000262633, ENSG00000006715, ENSG00000100568, ENSG00000048707, ENSG00000196455, ENSG00000108433, ENSG00000151532	8369	8	16792	2.00645	1	0.694366	0.680342	1.46343
GOTERM_BP_DIRECT	GO:0035196~production of miRNAs involved in gene silencing by miRNA	8	0.0810373	0.0344006	ENSG00000100697, ENSG00000163877, ENSG00000126070, ENSG00000092847, ENSG00000134698, ENSG00000180228, ENSG00000123908, ENSG00000139546	8369	8	16792	2.00645	1	0.694366	0.680342	1.46343
GOTERM_BP_DIRECT	GO:1904871~positive regulation of protein localization to Cajal body	8	0.0810373	0.0344006	ENSG00000115484, ENSG00000135624, ENSG00000120438, ENSG00000150753, ENSG00000156261, ENSG00000146731, ENSG00000166226, ENSG00000163468	8369	8	16792	2.00645	1	0.694366	0.680342	1.46343
GOTERM_BP_DIRECT	GO:0001568~blood vessel development	26	0.263371	0.034706	ENSG00000106546, ENSG00000109756, ENSG00000137868, ENSG00000162769, ENSG00000130635, ENSG00000162407, ENSG00000112769, ENSG00000099942, ENSG00000079385, ENSG00000128918, ENSG00000172889, ENSG00000165240, ENSG00000063176, ENSG00000101752, ENSG00000169604, ENSG00000176170, ENSG00000135679, ENSG00000138448, ENSG00000135111, ENSG00000080815, ENSG00000148737, ENSG00000198909, ENSG00000007372, ENSG0000…	8369	38	16792	1.37284	1	0.698955	0.684839	1.4596
GOTERM_BP_DIRECT	GO:0006303~double-strand break repair via nonhomologous end joining	40	0.405186	0.0360376	ENSG00000110107, ENSG00000173120, ENSG00000148362, ENSG00000157212, ENSG00000076242, ENSG00000020922, ENSG00000198887, ENSG00000115233, ENSG00000177889, ENSG00000087206, ENSG00000118655, ENSG00000196419, ENSG00000166896, ENSG00000138376, ENSG00000079246, ENSG00000140382, ENSG00000105393, ENSG00000149311, ENSG00000163322, ENSG00000163961, ENSG00000012048, ENSG00000104320, ENSG00000185515, ENSG0000…	8369	63	16792	1.27394	1	0.720675	0.70612	1.44324
GOTERM_BP_DIRECT	GO:0046487~glyoxylate metabolic process	19	0.192464	0.0362728	ENSG00000091140, ENSG00000004779, ENSG00000241935, ENSG00000140905, ENSG00000105953, ENSG00000144182, ENSG00000110435, ENSG00000145020, ENSG00000181192, ENSG00000168291, ENSG00000137992, ENSG00000137106, ENSG00000119689, ENSG00000083123, ENSG00000121897, ENSG00000248098, ENSG00000150768, ENSG00000203797, ENSG00000131828	8369	26	16792	1.46625	1	0.720675	0.70612	1.44042
GOTERM_BP_DIRECT	GO:0008089~anterograde axonal transport	19	0.192464	0.0362728	ENSG00000132842, ENSG00000021574, ENSG00000157823, ENSG00000047579, ENSG00000065000, ENSG00000177879, ENSG00000135441, ENSG00000197912, ENSG00000142168, ENSG00000080371, ENSG00000070718, ENSG00000189114, ENSG00000054523, ENSG00000103723, ENSG00000090889, ENSG00000104164, ENSG00000143553, ENSG00000188428, ENSG00000185009	8369	26	16792	1.46625	1	0.720675	0.70612	1.44042
GOTERM_BP_DIRECT	GO:0005978~glycogen biosynthetic process	19	0.192464	0.0362728	ENSG00000156873, ENSG00000132326, ENSG00000110958, ENSG00000112425, ENSG00000104812, ENSG00000170315, ENSG00000169764, ENSG00000117054, ENSG00000114480, ENSG00000169299, ENSG00000221983, ENSG00000143947, ENSG00000056998, ENSG00000162688, ENSG00000142208, ENSG00000126368, ENSG00000105221, ENSG00000079739, ENSG00000163754	8369	26	16792	1.46625	1	0.720675	0.70612	1.44042
GOTERM_BP_DIRECT	GO:0006904~vesicle docking involved in exocytosis	19	0.192464	0.0362728	ENSG00000076944, ENSG00000136933, ENSG00000106636, ENSG00000131558, ENSG00000049245, ENSG00000136631, ENSG00000137501, ENSG00000136854, ENSG00000116266, ENSG00000184056, ENSG00000167461, ENSG00000100568, ENSG00000184178, ENSG00000138190, ENSG00000160695, ENSG00000092108, ENSG00000166128, ENSG00000144036, ENSG00000104142	8369	26	16792	1.46625	1	0.720675	0.70612	1.44042
GOTERM_BP_DIRECT	GO:0030488~tRNA methylation	19	0.192464	0.0362728	ENSG00000089195, ENSG00000066651, ENSG00000107614, ENSG00000162639, ENSG00000068438, ENSG00000241058, ENSG00000135297, ENSG00000134077, ENSG00000136932, ENSG00000160193, ENSG00000059588, ENSG00000037897, ENSG00000122435, ENSG00000137760, ENSG00000087995, ENSG00000138050, ENSG00000165055, ENSG00000037474, ENSG00000145331	8369	26	16792	1.46625	1	0.720675	0.70612	1.44042
GOTERM_BP_DIRECT	GO:0006887~exocytosis	51	0.516613	0.0363474	ENSG00000102362, ENSG00000101152, ENSG00000070367, ENSG00000104863, ENSG00000069974, ENSG00000099940, ENSG00000049245, ENSG00000073350, ENSG00000120509, ENSG00000137501, ENSG00000243156, ENSG00000197535, ENSG00000133026, ENSG00000141295, ENSG00000084652, ENSG00000124198, ENSG00000180104, ENSG00000131899, ENSG00000181031, ENSG00000011405, ENSG00000103528, ENSG00000205436, ENSG00000265808, ENSG0000…	8369	83	16792	1.23288	1	0.720675	0.70612	1.43953
GOTERM_BP_DIRECT	GO:1902187~negative regulation of viral release from host cell	13	0.131686	0.0372396	ENSG00000132109, ENSG00000104228, ENSG00000119401, ENSG00000132256, ENSG00000115561, ENSG00000171206, ENSG00000080561, ENSG00000204713, ENSG00000204977, ENSG00000204610, ENSG00000130726, ENSG00000234127, ENSG00000140464	8369	16	16792	1.63024	1	0.731888	0.717107	1.429
GOTERM_BP_DIRECT	GO:0010569~regulation of double-strand break repair via homologous recombination	13	0.131686	0.0372396	ENSG00000164808, ENSG00000132436, ENSG00000163605, ENSG00000117748, ENSG00000004487, ENSG00000111247, ENSG00000026036, ENSG00000077463, ENSG00000051180, ENSG00000182263, ENSG00000149554, ENSG00000258366, ENSG00000149923	8369	16	16792	1.63024	1	0.731888	0.717107	1.429
GOTERM_BP_DIRECT	GO:1900006~positive regulation of dendrite development	13	0.131686	0.0372396	ENSG00000136848, ENSG00000196083, ENSG00000130779, ENSG00000097007, ENSG00000112175, ENSG00000198836, ENSG00000157193, ENSG00000106460, ENSG00000106078, ENSG00000106462, ENSG00000147852, ENSG00000105662, ENSG00000140575	8369	16	16792	1.63024	1	0.731888	0.717107	1.429
GOTERM_BP_DIRECT	GO:0016226~iron-sulfur cluster assembly	13	0.131686	0.0372396	ENSG00000103274, ENSG00000136003, ENSG00000155229, ENSG00000005194, ENSG00000166797, ENSG00000100209, ENSG00000169599, ENSG00000188566, ENSG00000166595, ENSG00000144021, ENSG00000095906, ENSG00000103245, ENSG00000165898	8369	16	16792	1.63024	1	0.731888	0.717107	1.429
GOTERM_BP_DIRECT	GO:0032402~melanosome transport	16	0.162075	0.037809	ENSG00000069974, ENSG00000113966, ENSG00000175203, ENSG00000197535, ENSG00000163093, ENSG00000138069, ENSG00000204843, ENSG00000140463, ENSG00000124839, ENSG00000189114, ENSG00000103769, ENSG00000125863, ENSG00000185236, ENSG00000104164, ENSG00000125124, ENSG00000188428	8369	21	16792	1.52873	1	0.739834	0.724892	1.42241
GOTERM_BP_DIRECT	GO:0006783~heme biosynthetic process	16	0.162075	0.037809	ENSG00000110911, ENSG00000080819, ENSG00000126088, ENSG00000111843, ENSG00000023330, ENSG00000014919, ENSG00000188690, ENSG00000066926, ENSG00000006695, ENSG00000013306, ENSG00000144659, ENSG00000082641, ENSG00000256269, ENSG00000100300, ENSG00000148218, ENSG00000143224	8369	21	16792	1.52873	1	0.739834	0.724892	1.42241
GOTERM_BP_DIRECT	GO:0010508~positive regulation of autophagy	27	0.273501	0.0383731	ENSG00000198382, ENSG00000177169, ENSG00000186815, ENSG00000116209, ENSG00000162409, ENSG00000154803, ENSG00000002330, ENSG00000112561, ENSG00000114388, ENSG00000132356, ENSG00000176171, ENSG00000145632, ENSG00000126581, ENSG00000130147, ENSG00000102096, ENSG00000132109, ENSG00000197548, ENSG00000131374, ENSG00000097033, ENSG00000147649, ENSG00000171206, ENSG00000080561, ENSG00000100219, ENSG0000…	8369	40	16792	1.35436	1	0.749238	0.734106	1.41597
GOTERM_BP_DIRECT	GO:0006006~glucose metabolic process	42	0.425446	0.0404684	ENSG00000183208, ENSG00000106009, ENSG00000067992, ENSG00000108528, ENSG00000137700, ENSG00000172331, ENSG00000113552, ENSG00000168291, ENSG00000005882, ENSG00000004799, ENSG00000132356, ENSG00000112062, ENSG00000010322, ENSG00000142784, ENSG00000140263, ENSG00000163281, ENSG00000142208, ENSG00000160211, ENSG00000143891, ENSG00000095794, ENSG00000159322, ENSG00000171298, ENSG00000111640, ENSG0000…	8369	67	16792	1.25778	1	0.788429	0.772506	1.39288
GOTERM_BP_DIRECT	GO:0090200~positive regulation of release of cytochrome c from mitochondria	20	0.202593	0.0418448	ENSG00000256053, ENSG00000002330, ENSG00000136305, ENSG00000135116, ENSG00000114023, ENSG00000164850, ENSG00000141682, ENSG00000184381, ENSG00000121858, ENSG00000104081, ENSG00000153094, ENSG00000087088, ENSG00000168958, ENSG00000105185, ENSG00000015475, ENSG00000087470, ENSG00000176171, ENSG00000141510, ENSG00000011422, ENSG00000108179	8369	28	16792	1.43318	1	0.813478	0.797049	1.37836
GOTERM_BP_DIRECT	GO:0060348~bone development	28	0.28363	0.0420378	ENSG00000157637, ENSG00000198682, ENSG00000196562, ENSG00000141627, ENSG00000113658, ENSG00000066468, ENSG00000078246, ENSG00000171522, ENSG00000159899, ENSG00000167522, ENSG00000166794, ENSG00000148343, ENSG00000145431, ENSG00000147316, ENSG00000102024, ENSG00000120693, ENSG00000087460, ENSG00000114439, ENSG00000170365, ENSG00000171456, ENSG00000137573, ENSG00000117385, ENSG00000138002, ENSG0000…	8369	42	16792	1.33763	1	0.813699	0.797265	1.37636
GOTERM_BP_DIRECT	GO:0045740~positive regulation of DNA replication	28	0.28363	0.0420378	ENSG00000178971, ENSG00000074047, ENSG00000181163, ENSG00000174775, ENSG00000170312, ENSG00000065559, ENSG00000136238, ENSG00000171105, ENSG00000146648, ENSG00000101439, ENSG00000160691, ENSG00000116161, ENSG00000123268, ENSG00000109079, ENSG00000145431, ENSG00000070831, ENSG00000140443, ENSG00000132646, ENSG00000197461, ENSG00000136244, ENSG00000179218, ENSG00000138346, ENSG00000119699, ENSG0000…	8369	42	16792	1.33763	1	0.813699	0.797265	1.37636
GOTERM_BP_DIRECT	GO:0006298~mismatch repair	24	0.243112	0.0427709	ENSG00000174371, ENSG00000181555, ENSG00000132646, ENSG00000255152, ENSG00000095002, ENSG00000113318, ENSG00000097007, ENSG00000132383, ENSG00000117748, ENSG00000106628, ENSG00000132781, ENSG00000076242, ENSG00000119684, ENSG00000154767, ENSG00000064933, ENSG00000062822, ENSG00000122512, ENSG00000204410, ENSG00000127957, ENSG00000116062, ENSG00000139372, ENSG00000187953, ENSG00000106399, ENSG0000…	8369	35	16792	1.37585	1	0.82256	0.805947	1.36885
GOTERM_BP_DIRECT	GO:0033572~transferrin transport	24	0.243112	0.0427709	ENSG00000071553, ENSG00000110911, ENSG00000047249, ENSG00000106327, ENSG00000090674, ENSG00000155097, ENSG00000113732, ENSG00000115107, ENSG00000159720, ENSG00000072274, ENSG00000136888, ENSG00000131100, ENSG00000114573, ENSG00000117410, ENSG00000147416, ENSG00000250565, ENSG00000100554, ENSG00000185344, ENSG00000185236, ENSG00000128524, ENSG00000143882, ENSG00000110719, ENSG00000079805, ENSG0000…	8369	35	16792	1.37585	1	0.82256	0.805947	1.36885
GOTERM_BP_DIRECT	GO:0006654~phosphatidic acid biosynthetic process	24	0.243112	0.0427709	ENSG00000158669, ENSG00000116906, ENSG00000155189, ENSG00000130304, ENSG00000176454, ENSG00000153395, ENSG00000065357, ENSG00000075651, ENSG00000169692, ENSG00000026652, ENSG00000116711, ENSG00000159337, ENSG00000152642, ENSG00000172954, ENSG00000097033, ENSG00000085788, ENSG00000123739, ENSG00000168970, ENSG00000100523, ENSG00000119927, ENSG00000129219, ENSG00000011198, ENSG00000243708, ENSG0000…	8369	35	16792	1.37585	1	0.82256	0.805947	1.36885
GOTERM_BP_DIRECT	GO:0007249~I-kappaB kinase/NF-kappaB signaling	38	0.384927	0.0434991	ENSG00000104365, ENSG00000092098, ENSG00000134318, ENSG00000162924, ENSG00000175104, ENSG00000135341, ENSG00000179526, ENSG00000134070, ENSG00000077150, ENSG00000251201, ENSG00000168256, ENSG00000204498, ENSG00000125826, ENSG00000213341, ENSG00000023445, ENSG00000183735, ENSG00000157625, ENSG00000136869, ENSG00000104312, ENSG00000104856, ENSG00000074696, ENSG00000067900, ENSG00000127191, ENSG0000…	8369	60	16792	1.27075	1	0.834773	0.817913	1.36152
GOTERM_BP_DIRECT	GO:0048278~vesicle docking	17	0.172204	0.0449217	ENSG00000105971, ENSG00000070367, ENSG00000135823, ENSG00000171045, ENSG00000117758, ENSG00000173588, ENSG00000170310, ENSG00000104915, ENSG00000111450, ENSG00000136874, ENSG00000079950, ENSG00000106089, ENSG00000254995, ENSG00000124222, ENSG00000166900, ENSG00000103496, ENSG00000162236	8369	23	16792	1.48303	1	0.844125	0.827077	1.34754
GOTERM_BP_DIRECT	GO:0000083~regulation of transcription involved in G1/S transition of mitotic cell cycle	17	0.172204	0.0449217	ENSG00000132646, ENSG00000112029, ENSG00000176890, ENSG00000172273, ENSG00000205250, ENSG00000170312, ENSG00000139687, ENSG00000169016, ENSG00000149308, ENSG00000101868, ENSG00000228716, ENSG00000171848, ENSG00000085840, ENSG00000141867, ENSG00000105173, ENSG00000093009, ENSG00000094804	8369	23	16792	1.48303	1	0.844125	0.827077	1.34754
GOTERM_BP_DIRECT	GO:0000460~maturation of 5.8S rRNA	11	0.111426	0.0449283	ENSG00000198042, ENSG00000171824, ENSG00000047056, ENSG00000067533, ENSG00000162408, ENSG00000197223, ENSG00000039123, ENSG00000242372, ENSG00000164346, ENSG00000135698, ENSG00000001497	8369	13	16792	1.69777	1	0.844125	0.827077	1.34748
GOTERM_BP_DIRECT	GO:0045197~establishment or maintenance of epithelial cell apical/basal polarity	11	0.111426	0.0449283	ENSG00000166333, ENSG00000168502, ENSG00000075711, ENSG00000132535, ENSG00000151208, ENSG00000168374, ENSG00000112851, ENSG00000163558, ENSG00000072518, ENSG00000082458, ENSG00000150672	8369	13	16792	1.69777	1	0.844125	0.827077	1.34748
GOTERM_BP_DIRECT	GO:0006622~protein targeting to lysosome	11	0.111426	0.0449283	ENSG00000135968, ENSG00000132842, ENSG00000039319, ENSG00000104497, ENSG00000103174, ENSG00000138760, ENSG00000075785, ENSG00000069869, ENSG00000266412, ENSG00000185359, ENSG00000185009	8369	13	16792	1.69777	1	0.844125	0.827077	1.34748
GOTERM_BP_DIRECT	GO:0045088~regulation of innate immune response	11	0.111426	0.0449283	ENSG00000023445, ENSG00000101966, ENSG00000101347, ENSG00000125347, ENSG00000169918, ENSG00000181481, ENSG00000108771, ENSG00000164307, ENSG00000149476, ENSG00000150455, ENSG00000110330	8369	13	16792	1.69777	1	0.844125	0.827077	1.34748
GOTERM_BP_DIRECT	GO:0006119~oxidative phosphorylation	11	0.111426	0.0449283	ENSG00000010256, ENSG00000172171, ENSG00000156467, ENSG00000095002, ENSG00000173660, ENSG00000250479, ENSG00000165629, ENSG00000099624, ENSG00000146729, ENSG00000148290, ENSG00000140740	8369	13	16792	1.69777	1	0.844125	0.827077	1.34748
GOTERM_BP_DIRECT	GO:0001522~pseudouridine synthesis	11	0.111426	0.0449283	ENSG00000162927, ENSG00000145414, ENSG00000110060, ENSG00000007376, ENSG00000169972, ENSG00000167112, ENSG00000156990, ENSG00000177192, ENSG00000165526, ENSG00000091127, ENSG00000129317	8369	13	16792	1.69777	1	0.844125	0.827077	1.34748
GOTERM_BP_DIRECT	GO:0016180~snRNA processing	11	0.111426	0.0449283	ENSG00000149262, ENSG00000104299, ENSG00000164880, ENSG00000143624, ENSG00000104613, ENSG00000108506, ENSG00000149016, ENSG00000143493, ENSG00000102786, ENSG00000138785, ENSG00000164941	8369	13	16792	1.69777	1	0.844125	0.827077	1.34748
GOTERM_BP_DIRECT	GO:0006359~regulation of transcription from RNA polymerase III promoter	11	0.111426	0.0449283	ENSG00000145734, ENSG00000186141, ENSG00000166478, ENSG00000112592, ENSG00000119041, ENSG00000113356, ENSG00000065029, ENSG00000121851, ENSG00000012048, ENSG00000132664, ENSG00000104221	8369	13	16792	1.69777	1	0.844125	0.827077	1.34748
GOTERM_BP_DIRECT	GO:0007031~peroxisome organization	14	0.141815	0.0466385	ENSG00000127980, ENSG00000157911, ENSG00000117528, ENSG00000112357, ENSG00000166575, ENSG00000164751, ENSG00000116171, ENSG00000101986, ENSG00000034693, ENSG00000124587, ENSG00000121680, ENSG00000162735, ENSG00000166821, ENSG00000142655	8369	18	16792	1.56057	1	0.868969	0.851419	1.33126
GOTERM_BP_DIRECT	GO:0033539~fatty acid beta-oxidation using acyl-CoA dehydrogenase	14	0.141815	0.0466385	ENSG00000240303, ENSG00000105379, ENSG00000196177, ENSG00000105607, ENSG00000151498, ENSG00000177646, ENSG00000140374, ENSG00000087008, ENSG00000171503, ENSG00000111271, ENSG00000117054, ENSG00000128928, ENSG00000072778, ENSG00000161533	8369	18	16792	1.56057	1	0.868969	0.851419	1.33126
GOTERM_BP_DIRECT	GO:0035904~aorta development	14	0.141815	0.0466385	ENSG00000049323, ENSG00000004399, ENSG00000137834, ENSG00000133026, ENSG00000006125, ENSG00000118762, ENSG00000115234, ENSG00000113083, ENSG00000166847, ENSG00000057657, ENSG00000107882, ENSG00000129038, ENSG00000079805, ENSG00000070614	8369	18	16792	1.56057	1	0.868969	0.851419	1.33126
GOTERM_BP_DIRECT	GO:0006261~DNA-dependent DNA replication	14	0.141815	0.0466385	ENSG00000129197, ENSG00000197771, ENSG00000039650, ENSG00000035928, ENSG00000132383, ENSG00000106628, ENSG00000198604, ENSG00000009413, ENSG00000256525, ENSG00000100479, ENSG00000051341, ENSG00000108064, ENSG00000070501, ENSG00000140521	8369	18	16792	1.56057	1	0.868969	0.851419	1.33126
GOTERM_BP_DIRECT	GO:0061077~chaperone-mediated protein folding	25	0.253241	0.0472143	ENSG00000135924, ENSG00000127022, ENSG00000170275, ENSG00000173486, ENSG00000119782, ENSG00000004478, ENSG00000166794, ENSG00000170946, ENSG00000106080, ENSG00000141756, ENSG00000100442, ENSG00000162735, ENSG00000155660, ENSG00000105701, ENSG00000171497, ENSG00000096060, ENSG00000179218, ENSG00000079150, ENSG00000110172, ENSG00000117385, ENSG00000126602, ENSG00000162222, ENSG00000101266, ENSG0000…	8369	37	16792	1.35571	1	0.877873	0.860143	1.32593
GOTERM_BP_DIRECT	GO:0009058~biosynthetic process	21	0.212723	0.047383	ENSG00000070785, ENSG00000090054, ENSG00000172296, ENSG00000173540, ENSG00000023330, ENSG00000144591, ENSG00000171097, ENSG00000110455, ENSG00000137944, ENSG00000043514, ENSG00000166123, ENSG00000169710, ENSG00000103707, ENSG00000136010, ENSG00000100116, ENSG00000079459, ENSG00000161217, ENSG00000156170, ENSG00000125166, ENSG00000101474, ENSG00000185813	8369	30	16792	1.40452	1	0.879185	0.861428	1.32438
GOTERM_BP_DIRECT	GO:0005975~carbohydrate metabolic process	99	1.00284	0.0499104	ENSG00000130313, ENSG00000103174, ENSG00000130714, ENSG00000175066, ENSG00000118276, ENSG00000197417, ENSG00000067829, ENSG00000143512, ENSG00000085662, ENSG00000100504, ENSG00000013375, ENSG00000163521, ENSG00000104774, ENSG00000135454, ENSG00000110013, ENSG00000121578, ENSG00000086062, ENSG00000105220, ENSG00000149328, ENSG00000049860, ENSG00000169919, ENSG00000151116, ENSG00000113552, ENSG0000…	8369	174	16792	1.1416	1	0.924168	0.905503	1.30181
GOTERM_BP_DIRECT	GO:0001934~positive regulation of protein phosphorylation	74	0.749595	0.0502242	ENSG00000134318, ENSG00000074842, ENSG00000151694, ENSG00000106009, ENSG00000133703, ENSG00000182718, ENSG00000097007, ENSG00000154803, ENSG00000174775, ENSG00000179943, ENSG00000004975, ENSG00000171105, ENSG00000164850, ENSG00000184381, ENSG00000135362, ENSG00000125845, ENSG00000141736, ENSG00000153071, ENSG00000102882, ENSG00000184349, ENSG00000112715, ENSG00000154310, ENSG00000137312, ENSG0000…	8369	127	16792	1.16911	1	0.92806	0.909317	1.29909
GOTERM_BP_DIRECT	GO:0006487~protein N-linked glycosylation	26	0.263371	0.0516147	ENSG00000129562, ENSG00000000419, ENSG00000114745, ENSG00000152127, ENSG00000008513, ENSG00000134851, ENSG00000115275, ENSG00000120697, ENSG00000187097, ENSG00000172728, ENSG00000088035, ENSG00000013375, ENSG00000167889, ENSG00000027847, ENSG00000128242, ENSG00000033170, ENSG00000167130, ENSG00000244038, ENSG00000169193, ENSG00000172269, ENSG00000140650, ENSG00000159063, ENSG00000100417, ENSG0000…	8369	39	16792	1.33763	1	0.951792	0.932569	1.28723
GOTERM_BP_DIRECT	GO:0042273~ribosomal large subunit biogenesis	18	0.182334	0.0519445	ENSG00000133316, ENSG00000182899, ENSG00000073536, ENSG00000132603, ENSG00000198301, ENSG00000148296, ENSG00000173545, ENSG00000120314, ENSG00000149716, ENSG00000138442, ENSG00000147604, ENSG00000122406, ENSG00000100029, ENSG00000048162, ENSG00000188976, ENSG00000161970, ENSG00000142676, ENSG00000188846	8369	25	16792	1.44465	1	0.953948	0.934682	1.28446
GOTERM_BP_DIRECT	GO:2000134~negative regulation of G1/S transition of mitotic cell cycle	18	0.182334	0.0519445	ENSG00000022267, ENSG00000197343, ENSG00000197256, ENSG00000175215, ENSG00000077684, ENSG00000171862, ENSG00000139687, ENSG00000118762, ENSG00000144677, ENSG00000144579, ENSG00000134371, ENSG00000166164, ENSG00000127616, ENSG00000165891, ENSG00000100225, ENSG00000160310, ENSG00000106462, ENSG00000124762	8369	25	16792	1.44465	1	0.953948	0.934682	1.28446
GOTERM_BP_DIRECT	GO:0042177~negative regulation of protein catabolic process	22	0.222853	0.0528537	ENSG00000126583, ENSG00000147164, ENSG00000166949, ENSG00000167085, ENSG00000189091, ENSG00000158796, ENSG00000112335, ENSG00000172530, ENSG00000068903, ENSG00000198625, ENSG00000173039, ENSG00000196924, ENSG00000116288, ENSG00000146648, ENSG00000116670, ENSG00000155096, ENSG00000164109, ENSG00000135919, ENSG00000167705, ENSG00000010810, ENSG00000142920, ENSG00000127445	8369	32	16792	1.37944	1	0.954632	0.935352	1.27693
GOTERM_BP_DIRECT	GO:0061024~membrane organization	22	0.222853	0.0528537	ENSG00000128245, ENSG00000108953, ENSG00000127990, ENSG00000116906, ENSG00000261832, ENSG00000065882, ENSG00000134308, ENSG00000197971, ENSG00000119396, ENSG00000136111, ENSG00000113441, ENSG00000115355, ENSG00000006451, ENSG00000116133, ENSG00000084733, ENSG00000167461, ENSG00000166913, ENSG00000087253, ENSG00000163558, ENSG00000188603, ENSG00000164924, ENSG00000187446, ENSG00000163069	8369	32	16792	1.37944	1	0.954632	0.935352	1.27693
GOTERM_BP_DIRECT	GO:0006909~phagocytosis	31	0.314019	0.052901	ENSG00000179348, ENSG00000113712, ENSG00000135046, ENSG00000064687, ENSG00000241399, ENSG00000097046, ENSG00000018280, ENSG00000158985, ENSG00000110880, ENSG00000163485, ENSG00000122359, ENSG00000114383, ENSG00000092929, ENSG00000138772, ENSG00000101337, ENSG00000160255, ENSG00000092108, ENSG00000086232, ENSG00000143398, ENSG00000167601, ENSG00000079805, ENSG00000144566, ENSG00000105376, ENSG0000…	8369	48	16792	1.29583	1	0.954632	0.935352	1.27654
GOTERM_BP_DIRECT	GO:0035721~intraciliary retrograde transport	9	0.0911669	0.053473	ENSG00000123607, ENSG00000118965, ENSG00000187240, ENSG00000163913, ENSG00000088986, ENSG00000187535, ENSG00000119650, ENSG00000157796, ENSG00000112144	8369	10	16792	1.80581	1	0.954632	0.935352	1.27187
GOTERM_BP_DIRECT	GO:0010761~fibroblast migration	9	0.0911669	0.053473	ENSG00000166333, ENSG00000188807, ENSG00000166224, ENSG00000107372, ENSG00000150347, ENSG00000054654, ENSG00000079308, ENSG00000143398, ENSG00000140464	8369	10	16792	1.80581	1	0.954632	0.935352	1.27187
GOTERM_BP_DIRECT	GO:1904380~endoplasmic reticulum mannose trimming	9	0.0911669	0.053473	ENSG00000135506, ENSG00000134109, ENSG00000072849, ENSG00000116406, ENSG00000088298, ENSG00000071537, ENSG00000177239, ENSG00000102595, ENSG00000136731	8369	10	16792	1.80581	1	0.954632	0.935352	1.27187
GOTERM_BP_DIRECT	GO:0034501~protein localization to kinetochore	9	0.0911669	0.053473	ENSG00000167842, ENSG00000156970, ENSG00000040275, ENSG00000112742, ENSG00000137812, ENSG00000172167, ENSG00000170312, ENSG00000178999, ENSG00000086827	8369	10	16792	1.80581	1	0.954632	0.935352	1.27187
GOTERM_BP_DIRECT	GO:0031023~microtubule organizing center organization	9	0.0911669	0.053473	ENSG00000135968, ENSG00000141376, ENSG00000007168, ENSG00000163539, ENSG00000137814, ENSG00000163811, ENSG00000136861, ENSG00000074054, ENSG00000167716	8369	10	16792	1.80581	1	0.954632	0.935352	1.27187
GOTERM_BP_DIRECT	GO:0006476~protein deacetylation	9	0.0911669	0.053473	ENSG00000100429, ENSG00000094631, ENSG00000169375, ENSG00000096717, ENSG00000124523, ENSG00000068903, ENSG00000171720, ENSG00000108840, ENSG00000116478	8369	10	16792	1.80581	1	0.954632	0.935352	1.27187
GOTERM_BP_DIRECT	GO:0006983~ER overload response	9	0.0911669	0.053473	ENSG00000175197, ENSG00000172071, ENSG00000044574, ENSG00000143183, ENSG00000082701, ENSG00000109501, ENSG00000108588, ENSG00000141510, ENSG00000131871	8369	10	16792	1.80581	1	0.954632	0.935352	1.27187
GOTERM_BP_DIRECT	GO:0006613~cotranslational protein targeting to membrane	9	0.0911669	0.053473	ENSG00000182934, ENSG00000067167, ENSG00000140319, ENSG00000170540, ENSG00000008952, ENSG00000153037, ENSG00000124783, ENSG00000065308, ENSG00000163479	8369	10	16792	1.80581	1	0.954632	0.935352	1.27187
GOTERM_BP_DIRECT	GO:0045943~positive regulation of transcription from RNA polymerase I promoter	9	0.0911669	0.053473	ENSG00000172071, ENSG00000005100, ENSG00000128272, ENSG00000141736, ENSG00000119285, ENSG00000147133, ENSG00000108312, ENSG00000172943, ENSG00000122035	8369	10	16792	1.80581	1	0.954632	0.935352	1.27187
GOTERM_BP_DIRECT	GO:1902237~positive regulation of endoplasmic reticulum stress-induced intrinsic apoptotic signaling pathway	9	0.0911669	0.053473	ENSG00000175197, ENSG00000158092, ENSG00000141682, ENSG00000132824, ENSG00000175354, ENSG00000096717, ENSG00000153094, ENSG00000071051, ENSG00000176720	8369	10	16792	1.80581	1	0.954632	0.935352	1.27187
GOTERM_BP_DIRECT	GO:0051775~response to redox state	9	0.0911669	0.053473	ENSG00000197894, ENSG00000119782, ENSG00000170485, ENSG00000068903, ENSG00000198626, ENSG00000134852, ENSG00000114125, ENSG00000133794, ENSG00000131871	8369	10	16792	1.80581	1	0.954632	0.935352	1.27187
GOTERM_BP_DIRECT	GO:0043066~negative regulation of apoptotic process	245	2.48177	0.0555344	ENSG00000129562, ENSG00000213024, ENSG00000180370, ENSG00000175104, ENSG00000082701, ENSG00000134352, ENSG00000116127, ENSG00000084207, ENSG00000163485, ENSG00000151929, ENSG00000168374, ENSG00000055332, ENSG00000107643, ENSG00000169230, ENSG00000171310, ENSG00000172766, ENSG00000134248, ENSG00000116478, ENSG00000131652, ENSG00000060138, ENSG00000172757, ENSG00000137193, ENSG00000173846, ENSG0000…	8369	455	16792	1.0804	1	0.989463	0.969479	1.25544
GOTERM_BP_DIRECT	GO:0022904~respiratory electron transport chain	15	0.151945	0.055847	ENSG00000073578, ENSG00000105379, ENSG00000184903, ENSG00000132382, ENSG00000164182, ENSG00000109819, ENSG00000117118, ENSG00000140374, ENSG00000171503, ENSG00000112294, ENSG00000256525, ENSG00000128609, ENSG00000145494, ENSG00000180902, ENSG00000205707	8369	20	16792	1.50484	1	0.991091	0.971075	1.253
GOTERM_BP_DIRECT	GO:0043153~entrainment of circadian clock by photoperiod	15	0.151945	0.055847	ENSG00000134107, ENSG00000182979, ENSG00000172531, ENSG00000213639, ENSG00000005812, ENSG00000173933, ENSG00000173914, ENSG00000142178, ENSG00000036672, ENSG00000186298, ENSG00000121671, ENSG00000275993, ENSG00000141510, ENSG00000140464, ENSG00000105662	8369	20	16792	1.50484	1	0.991091	0.971075	1.253
GOTERM_BP_DIRECT	GO:0031167~rRNA methylation	12	0.121556	0.0576408	ENSG00000143303, ENSG00000105202, ENSG00000029639, ENSG00000071462, ENSG00000178694, ENSG00000162639, ENSG00000117481, ENSG00000164603, ENSG00000086189, ENSG00000122687, ENSG00000171103, ENSG00000162851	8369	15	16792	1.60516	1	1	0.979913	1.23927
GOTERM_BP_DIRECT	GO:0006488~dolichol-linked oligosaccharide biosynthetic process	12	0.121556	0.0576408	ENSG00000119523, ENSG00000172339, ENSG00000159063, ENSG00000129255, ENSG00000101901, ENSG00000033011, ENSG00000214160, ENSG00000162976, ENSG00000088035, ENSG00000086848, ENSG00000128039, ENSG00000172269	8369	15	16792	1.60516	1	1	0.979913	1.23927
GOTERM_BP_DIRECT	GO:0043122~regulation of I-kappaB kinase/NF-kappaB signaling	12	0.121556	0.0576408	ENSG00000136848, ENSG00000166167, ENSG00000154188, ENSG00000123240, ENSG00000125538, ENSG00000161011, ENSG00000086666, ENSG00000105483, ENSG00000214078, ENSG00000140992, ENSG00000106211, ENSG00000092529	8369	15	16792	1.60516	1	1	0.979913	1.23927
GOTERM_BP_DIRECT	GO:0034389~lipid particle organization	12	0.121556	0.0576408	ENSG00000214456, ENSG00000085788, ENSG00000113194, ENSG00000115839, ENSG00000196262, ENSG00000168000, ENSG00000125875, ENSG00000099246, ENSG00000171497, ENSG00000177666, ENSG00000134247, ENSG00000133104	8369	15	16792	1.60516	1	1	0.979913	1.23927
GOTERM_BP_DIRECT	GO:0097009~energy homeostasis	12	0.121556	0.0576408	ENSG00000137509, ENSG00000168610, ENSG00000133805, ENSG00000076555, ENSG00000121879, ENSG00000119508, ENSG00000127129, ENSG00000162600, ENSG00000116678, ENSG00000116337, ENSG00000140577, ENSG00000105662	8369	15	16792	1.60516	1	1	0.979913	1.23927
GOTERM_BP_DIRECT	GO:0006450~regulation of translational fidelity	12	0.121556	0.0576408	ENSG00000266967, ENSG00000133706, ENSG00000257218, ENSG00000090861, ENSG00000108825, ENSG00000083845, ENSG00000067704, ENSG00000196305, ENSG00000011376, ENSG00000137411, ENSG00000196449, ENSG00000204394	8369	15	16792	1.60516	1	1	0.979913	1.23927
GOTERM_BP_DIRECT	GO:0046037~GMP metabolic process	12	0.121556	0.0576408	ENSG00000119139, ENSG00000130830, ENSG00000075711, ENSG00000161647, ENSG00000132535, ENSG00000081026, ENSG00000147044, ENSG00000082458, ENSG00000108852, ENSG00000150672, ENSG00000100938, ENSG00000143774	8369	15	16792	1.60516	1	1	0.979913	1.23927
GOTERM_BP_DIRECT	GO:0016573~histone acetylation	23	0.232982	0.058233	ENSG00000153046, ENSG00000124151, ENSG00000135999, ENSG00000071655, ENSG00000156650, ENSG00000115966, ENSG00000196367, ENSG00000111653, ENSG00000134852, ENSG00000005339, ENSG00000115368, ENSG00000282034, ENSG00000080603, ENSG00000140396, ENSG00000083168, ENSG00000172977, ENSG00000148835, ENSG00000169057, ENSG00000147133, ENSG00000276234, ENSG00000101189, ENSG00000128510, ENSG00000163875, ENSG0000…	8369	34	16792	1.35731	1	1	0.979913	1.23483
GOTERM_BP_DIRECT	GO:0016485~protein processing	44	0.445705	0.0586589	ENSG00000181027, ENSG00000130734, ENSG00000138613, ENSG00000107959, ENSG00000137845, ENSG00000115257, ENSG00000105819, ENSG00000078142, ENSG00000117298, ENSG00000125703, ENSG00000168014, ENSG00000168397, ENSG00000188603, ENSG00000108582, ENSG00000106144, ENSG00000129667, ENSG00000140740, ENSG00000140564, ENSG00000109625, ENSG00000160613, ENSG00000165806, ENSG00000162736, ENSG00000261832, ENSG0000…	8369	72	16792	1.22617	1	1	0.979913	1.23167
GOTERM_BP_DIRECT	GO:0006400~tRNA modification	19	0.192464	0.0588233	ENSG00000089195, ENSG00000101391, ENSG00000174177, ENSG00000107614, ENSG00000090861, ENSG00000066654, ENSG00000213339, ENSG00000104907, ENSG00000151576, ENSG00000043514, ENSG00000160193, ENSG00000138385, ENSG00000124608, ENSG00000037897, ENSG00000113272, ENSG00000037474, ENSG00000162971, ENSG00000145996, ENSG00000165832	8369	27	16792	1.41195	1	1	0.979913	1.23045
GOTERM_BP_DIRECT	GO:0035058~nonmotile primary cilium assembly	19	0.192464	0.0588233	ENSG00000110318, ENSG00000126001, ENSG00000179029, ENSG00000048342, ENSG00000131437, ENSG00000174483, ENSG00000068885, ENSG00000198718, ENSG00000140463, ENSG00000141551, ENSG00000169379, ENSG00000083535, ENSG00000256349, ENSG00000078674, ENSG00000168014, ENSG00000151849, ENSG00000125863, ENSG00000011143, ENSG00000121289, ENSG00000125124	8369	27	16792	1.41195	1	1	0.979913	1.23045
GOTERM_BP_DIRECT	GO:0031047~gene silencing by RNA	65	0.658428	0.0593256	ENSG00000093000, ENSG00000213024, ENSG00000102081, ENSG00000133704, ENSG00000136937, ENSG00000104626, ENSG00000114503, ENSG00000111596, ENSG00000163882, ENSG00000163002, ENSG00000138750, ENSG00000099817, ENSG00000058804, ENSG00000100142, ENSG00000116918, ENSG00000125450, ENSG00000155561, ENSG00000047410, ENSG00000162639, ENSG00000113569, ENSG00000075188, ENSG00000138767, ENSG00000132341, ENSG0000…	8369	111	16792	1.17495	1	1	0.979913	1.22676
GOTERM_BP_DIRECT	GO:0032880~regulation of protein localization	33	0.334279	0.0599553	ENSG00000105993, ENSG00000133789, ENSG00000135924, ENSG00000135823, ENSG00000152061, ENSG00000115977, ENSG00000130396, ENSG00000116786, ENSG00000132256, ENSG00000143951, ENSG00000100625, ENSG00000134072, ENSG00000142208, ENSG00000109670, ENSG00000014123, ENSG00000108641, ENSG00000108960, ENSG00000107643, ENSG00000171490, ENSG00000073921, ENSG00000065882, ENSG00000119396, ENSG00000104915, ENSG0000…	8369	52	16792	1.27333	1	1	0.979913	1.22217
GOTERM_BP_DIRECT	GO:0000413~protein peptidyl-prolyl isomerization	28	0.28363	0.0602374	ENSG00000196262, ENSG00000240344, ENSG00000119383, ENSG00000171960, ENSG00000173486, ENSG00000119782, ENSG00000153015, ENSG00000004478, ENSG00000113593, ENSG00000166794, ENSG00000138398, ENSG00000102309, ENSG00000106080, ENSG00000141756, ENSG00000100442, ENSG00000100023, ENSG00000084072, ENSG00000127445, ENSG00000153201, ENSG00000105701, ENSG00000114857, ENSG00000171497, ENSG00000096060, ENSG0000…	8369	43	16792	1.30653	1	1	0.979913	1.22013
GOTERM_BP_DIRECT	GO:0034080~CENP-A containing nucleosome assembly	28	0.28363	0.0602374	ENSG00000102384, ENSG00000100162, ENSG00000104147, ENSG00000181163, ENSG00000169689, ENSG00000120334, ENSG00000151725, ENSG00000102901, ENSG00000166451, ENSG00000251503, ENSG00000159055, ENSG00000138092, ENSG00000123485, ENSG00000102054, ENSG00000153044, ENSG00000175792, ENSG00000175279, ENSG00000137812, ENSG00000153147, ENSG00000048649, ENSG00000115163, ENSG00000188312, ENSG00000123219, ENSG0000…	8369	43	16792	1.30653	1	1	0.979913	1.22013
GOTERM_BP_DIRECT	GO:0034260~negative regulation of GTPase activity	28	0.28363	0.0602374	ENSG00000065150, ENSG00000213465, ENSG00000158769, ENSG00000174775, ENSG00000137449, ENSG00000137486, ENSG00000141376, ENSG00000140463, ENSG00000086598, ENSG00000125863, ENSG00000169727, ENSG00000136848, ENSG00000156973, ENSG00000132522, ENSG00000130147, ENSG00000137710, ENSG00000061938, ENSG00000198753, ENSG00000197622, ENSG00000066777, ENSG00000114993, ENSG00000105808, ENSG00000089639, ENSG0000…	8369	43	16792	1.30653	1	1	0.979913	1.22013
GOTERM_BP_DIRECT	GO:0030001~metal ion transport	7	0.0709076	0.0613743	ENSG00000104442, ENSG00000102471, ENSG00000165240, ENSG00000123191, ENSG00000131507, ENSG00000173992, ENSG00000177556	8369	7	16792	2.00645	1	1	0.979913	1.21201
GOTERM_BP_DIRECT	GO:0051988~regulation of attachment of spindle microtubules to kinetochore	7	0.0709076	0.0613743	ENSG00000117650, ENSG00000114346, ENSG00000128944, ENSG00000070831, ENSG00000161800, ENSG00000134982, ENSG00000076382	8369	7	16792	2.00645	1	1	0.979913	1.21201
GOTERM_BP_DIRECT	GO:1900264~positive regulation of DNA-directed DNA polymerase activity	7	0.0709076	0.0613743	ENSG00000163918, ENSG00000133119, ENSG00000049541, ENSG00000136982, ENSG00000111445, ENSG00000168802, ENSG00000127586	8369	7	16792	2.00645	1	1	0.979913	1.21201
GOTERM_BP_DIRECT	GO:0032057~negative regulation of translational initiation in response to stress	7	0.0709076	0.0613743	ENSG00000070785, ENSG00000172071, ENSG00000145191, ENSG00000128829, ENSG00000128272, ENSG00000134001, ENSG00000115211	8369	7	16792	2.00645	1	1	0.979913	1.21201
GOTERM_BP_DIRECT	GO:0006013~mannose metabolic process	7	0.0709076	0.0613743	ENSG00000140650, ENSG00000100417, ENSG00000104774, ENSG00000013288, ENSG00000140400, ENSG00000196547, ENSG00000112893	8369	7	16792	2.00645	1	1	0.979913	1.21201
GOTERM_BP_DIRECT	GO:1903608~protein localization to cytoplasmic stress granule	7	0.0709076	0.0613743	ENSG00000116001, ENSG00000138385, ENSG00000215301, ENSG00000135829, ENSG00000079785, ENSG00000272886, ENSG00000065978	8369	7	16792	2.00645	1	1	0.979913	1.21201
GOTERM_BP_DIRECT	GO:0016255~attachment of GPI anchor to protein	7	0.0709076	0.0613743	ENSG00000142892, ENSG00000197121, ENSG00000087111, ENSG00000101464, ENSG00000124155, ENSG00000011422, ENSG00000197858	8369	7	16792	2.00645	1	1	0.979913	1.21201
GOTERM_BP_DIRECT	GO:0035280~miRNA loading onto RISC involved in gene silencing by miRNA	7	0.0709076	0.0613743	ENSG00000100697, ENSG00000126070, ENSG00000092847, ENSG00000134698, ENSG00000160710, ENSG00000123908, ENSG00000139546	8369	7	16792	2.00645	1	1	0.979913	1.21201
GOTERM_BP_DIRECT	GO:0090267~positive regulation of mitotic cell cycle spindle assembly checkpoint	7	0.0709076	0.0613743	ENSG00000144635, ENSG00000047410, ENSG00000080986, ENSG00000126226, ENSG00000126215, ENSG00000164109, ENSG00000178295	8369	7	16792	2.00645	1	1	0.979913	1.21201
GOTERM_BP_DIRECT	GO:0006501~C-terminal protein lipidation	7	0.0709076	0.0613743	ENSG00000125703, ENSG00000130734, ENSG00000101844, ENSG00000057663, ENSG00000168397, ENSG00000145782, ENSG00000197548	8369	7	16792	2.00645	1	1	0.979913	1.21201
GOTERM_BP_DIRECT	GO:0006333~chromatin assembly or disassembly	7	0.0709076	0.0613743	ENSG00000149480, ENSG00000147099, ENSG00000149929, ENSG00000170004, ENSG00000152455, ENSG00000105011, ENSG00000009954	8369	7	16792	2.00645	1	1	0.979913	1.21201
GOTERM_BP_DIRECT	GO:0060831~smoothened signaling pathway involved in dorsal/ventral neural tube patterning	7	0.0709076	0.0613743	ENSG00000163913, ENSG00000074047, ENSG00000146350, ENSG00000078246, ENSG00000106571, ENSG00000157796, ENSG00000185920	8369	7	16792	2.00645	1	1	0.979913	1.21201
GOTERM_BP_DIRECT	GO:0072711~cellular response to hydroxyurea	7	0.0709076	0.0613743	ENSG00000051180, ENSG00000164808, ENSG00000197299, ENSG00000085224, ENSG00000102081, ENSG00000111602, ENSG00000013573	8369	7	16792	2.00645	1	1	0.979913	1.21201
GOTERM_BP_DIRECT	GO:0043983~histone H4-K12 acetylation	7	0.0709076	0.0613743	ENSG00000136504, ENSG00000043143, ENSG00000077684, ENSG00000111653, ENSG00000102221, ENSG00000163875, ENSG00000108773	8369	7	16792	2.00645	1	1	0.979913	1.21201
GOTERM_BP_DIRECT	GO:0032933~SREBP signaling pathway	7	0.0709076	0.0613743	ENSG00000125629, ENSG00000107566, ENSG00000186480, ENSG00000074964, ENSG00000147475, ENSG00000144895, ENSG00000114650	8369	7	16792	2.00645	1	1	0.979913	1.21201
GOTERM_BP_DIRECT	GO:1901838~positive regulation of transcription of nuclear large rRNA transcript from RNA polymerase I promoter	7	0.0709076	0.0613743	ENSG00000104872, ENSG00000099956, ENSG00000115053, ENSG00000127616, ENSG00000198793, ENSG00000130935, ENSG00000013573	8369	7	16792	2.00645	1	1	0.979913	1.21201
GOTERM_BP_DIRECT	GO:0048146~positive regulation of fibroblast proliferation	34	0.344408	0.0634103	ENSG00000178971, ENSG00000105810, ENSG00000156860, ENSG00000182718, ENSG00000097007, ENSG00000134057, ENSG00000115414, ENSG00000135446, ENSG00000197956, ENSG00000146648, ENSG00000162733, ENSG00000145431, ENSG00000257365, ENSG00000164258, ENSG00000094804, ENSG00000176170, ENSG00000140464, ENSG00000197461, ENSG00000077942, ENSG00000105329, ENSG00000269897, ENSG00000253729, ENSG00000168283, ENSG0000…	8369	54	16792	1.26332	1	1	0.979913	1.19784
GOTERM_BP_DIRECT	GO:0006687~glycosphingolipid metabolic process	29	0.29376	0.0644427	ENSG00000104763, ENSG00000049860, ENSG00000160408, ENSG00000177628, ENSG00000164291, ENSG00000064601, ENSG00000136699, ENSG00000166311, ENSG00000113273, ENSG00000174607, ENSG00000100422, ENSG00000087088, ENSG00000141337, ENSG00000180801, ENSG00000162139, ENSG00000102393, ENSG00000070610, ENSG00000095794, ENSG00000148154, ENSG00000135454, ENSG00000213614, ENSG00000224051, ENSG00000170266, ENSG0000…	8369	45	16792	1.29305	1	1	0.979913	1.19083
GOTERM_BP_DIRECT	GO:0051443~positive regulation of ubiquitin-protein transferase activity	16	0.162075	0.0647644	ENSG00000269897, ENSG00000113369, ENSG00000150401, ENSG00000197579, ENSG00000168283, ENSG00000177889, ENSG00000137692, ENSG00000140450, ENSG00000109184, ENSG00000185651, ENSG00000109670, ENSG00000103126, ENSG00000101255, ENSG00000043093, ENSG00000103266, ENSG00000127445	8369	22	16792	1.45924	1	1	0.979913	1.18866
GOTERM_BP_DIRECT	GO:0031334~positive regulation of protein complex assembly	16	0.162075	0.0647644	ENSG00000104872, ENSG00000164808, ENSG00000112715, ENSG00000129474, ENSG00000150054, ENSG00000068971, ENSG00000217128, ENSG00000105329, ENSG00000165280, ENSG00000082701, ENSG00000133302, ENSG00000116030, ENSG00000164151, ENSG00000052795, ENSG00000119906, ENSG00000185104	8369	22	16792	1.45924	1	1	0.979913	1.18866
GOTERM_BP_DIRECT	GO:0015986~ATP synthesis coupled proton transport	16	0.162075	0.0647644	ENSG00000110955, ENSG00000165629, ENSG00000075399, ENSG00000099624, ENSG00000167283, ENSG00000154518, ENSG00000116459, ENSG00000154723, ENSG00000152234, ENSG00000061987, ENSG00000167863, ENSG00000135390, ENSG00000159199, ENSG00000185344, ENSG00000241837, ENSG00000110719	8369	22	16792	1.45924	1	1	0.979913	1.18866
GOTERM_BP_DIRECT	GO:0010165~response to X-ray	16	0.162075	0.0647644	ENSG00000095002, ENSG00000139618, ENSG00000012061, ENSG00000197299, ENSG00000049167, ENSG00000196584, ENSG00000135046, ENSG00000051180, ENSG00000141682, ENSG00000225830, ENSG00000166130, ENSG00000164305, ENSG00000166435, ENSG00000141510, ENSG00000124762, ENSG00000185515	8369	22	16792	1.45924	1	1	0.979913	1.18866
GOTERM_BP_DIRECT	GO:0051973~positive regulation of telomerase activity	20	0.202593	0.065524	ENSG00000100030, ENSG00000076984, ENSG00000173273, ENSG00000039650, ENSG00000151414, ENSG00000181085, ENSG00000178999, ENSG00000115484, ENSG00000117650, ENSG00000168036, ENSG00000102977, ENSG00000143748, ENSG00000120438, ENSG00000085511, ENSG00000147421, ENSG00000089022, ENSG00000166226, ENSG00000128513, ENSG00000102882, ENSG00000107960	8369	29	16792	1.38376	1	1	0.979913	1.1836
GOTERM_BP_DIRECT	GO:0001666~response to hypoxia	97	0.982577	0.0666817	ENSG00000091542, ENSG00000164171, ENSG00000198626, ENSG00000163485, ENSG00000196839, ENSG00000101439, ENSG00000100348, ENSG00000123104, ENSG00000092108, ENSG00000126581, ENSG00000112715, ENSG00000069509, ENSG00000005339, ENSG00000196712, ENSG00000137752, ENSG00000204305, ENSG00000121691, ENSG00000107159, ENSG00000107438, ENSG00000144381, ENSG00000198125, ENSG00000002330, ENSG00000132155, ENSG0000…	8369	172	16792	1.13155	1	1	0.979913	1.17599
GOTERM_BP_DIRECT	GO:0042733~embryonic digit morphogenesis	35	0.354538	0.066813	ENSG00000101052, ENSG00000179029, ENSG00000163913, ENSG00000162769, ENSG00000107779, ENSG00000074047, ENSG00000078246, ENSG00000143951, ENSG00000117298, ENSG00000168014, ENSG00000168036, ENSG00000162337, ENSG00000091436, ENSG00000144320, ENSG00000108641, ENSG00000105983, ENSG00000196591, ENSG00000134569, ENSG00000146350, ENSG00000135111, ENSG00000107829, ENSG00000171310, ENSG00000005339, ENSG0000…	8369	56	16792	1.25403	1	1	0.979913	1.17514
GOTERM_BP_DIRECT	GO:0051028~mRNA transport	30	0.30389	0.0685697	ENSG00000102081, ENSG00000136937, ENSG00000135486, ENSG00000073792, ENSG00000138757, ENSG00000265241, ENSG00000169062, ENSG00000111196, ENSG00000197879, ENSG00000162231, ENSG00000163166, ENSG00000136231, ENSG00000138095, ENSG00000160294, ENSG00000185650, ENSG00000109111, ENSG00000074356, ENSG00000130227, ENSG00000163904, ENSG00000173273, ENSG00000112531, ENSG00000082898, ENSG00000153207, ENSG0000…	8369	47	16792	1.28071	1	1	0.979913	1.16387
GOTERM_BP_DIRECT	GO:0008625~extrinsic apoptotic signaling pathway via death domain receptors	25	0.253241	0.0686572	ENSG00000213782, ENSG00000215301, ENSG00000104689, ENSG00000170296, ENSG00000026103, ENSG00000002330, ENSG00000003400, ENSG00000118412, ENSG00000151929, ENSG00000160570, ENSG00000184047, ENSG00000087088, ENSG00000015475, ENSG00000136848, ENSG00000134243, ENSG00000196730, ENSG00000173530, ENSG00000158796, ENSG00000196712, ENSG00000081791, ENSG00000166681, ENSG00000120889, ENSG00000067182, ENSG0000…	8369	38	16792	1.32003	1	1	0.979913	1.16331
GOTERM_BP_DIRECT	GO:0046847~filopodium assembly	13	0.131686	0.069761	ENSG00000182957, ENSG00000127084, ENSG00000180263, ENSG00000108819, ENSG00000136002, ENSG00000266028, ENSG00000139132, ENSG00000197959, ENSG00000091409, ENSG00000124839, ENSG00000092820, ENSG00000102302, ENSG00000070831	8369	17	16792	1.53435	1	1	0.979913	1.15639
GOTERM_BP_DIRECT	GO:1902041~regulation of extrinsic apoptotic signaling pathway via death domain receptors	13	0.131686	0.069761	ENSG00000067066, ENSG00000104689, ENSG00000064012, ENSG00000110514, ENSG00000026103, ENSG00000127191, ENSG00000003402, ENSG00000131981, ENSG00000137275, ENSG00000121858, ENSG00000120889, ENSG00000102871, ENSG00000103496	8369	17	16792	1.53435	1	1	0.979913	1.15639
GOTERM_BP_DIRECT	GO:0006672~ceramide metabolic process	13	0.131686	0.069761	ENSG00000103066, ENSG00000104763, ENSG00000105568, ENSG00000261832, ENSG00000115317, ENSG00000078124, ENSG00000113575, ENSG00000113163, ENSG00000166224, ENSG00000035681, ENSG00000100422, ENSG00000188603, ENSG00000128699, ENSG00000123353	8369	17	16792	1.53435	1	1	0.979913	1.15639
GOTERM_BP_DIRECT	GO:0051571~positive regulation of histone H3-K4 methylation	13	0.131686	0.069761	ENSG00000137815, ENSG00000198730, ENSG00000147162, ENSG00000158321, ENSG00000157212, ENSG00000118058, ENSG00000118513, ENSG00000140395, ENSG00000100603, ENSG00000168036, ENSG00000088305, ENSG00000130816, ENSG00000012048	8369	17	16792	1.53435	1	1	0.979913	1.15639
GOTERM_BP_DIRECT	GO:1901216~positive regulation of neuron death	13	0.131686	0.069761	ENSG00000073921, ENSG00000198793, ENSG00000106305, ENSG00000197442, ENSG00000097007, ENSG00000134001, ENSG00000082701, ENSG00000002330, ENSG00000088808, ENSG00000143514, ENSG00000126767, ENSG00000168209, ENSG00000204209	8369	17	16792	1.53435	1	1	0.979913	1.15639
GOTERM_BP_DIRECT	GO:0006376~mRNA splice site selection	13	0.131686	0.069761	ENSG00000140939, ENSG00000108848, ENSG00000147274, ENSG00000149187, ENSG00000124193, ENSG00000117569, ENSG00000007392, ENSG00000107290, ENSG00000136450, ENSG00000083896, ENSG00000188529, ENSG00000100650, ENSG00000146963	8369	17	16792	1.53435	1	1	0.979913	1.15639
GOTERM_BP_DIRECT	GO:0007224~smoothened signaling pathway	42	0.425446	0.0697992	ENSG00000101052, ENSG00000100360, ENSG00000103351, ENSG00000213420, ENSG00000130758, ENSG00000068885, ENSG00000074047, ENSG00000118096, ENSG00000116747, ENSG00000134874, ENSG00000138175, ENSG00000143951, ENSG00000123607, ENSG00000169884, ENSG00000151849, ENSG00000163349, ENSG00000168778, ENSG00000108641, ENSG00000070614, ENSG00000128881, ENSG00000048342, ENSG00000105701, ENSG00000131437, ENSG0000…	8369	69	16792	1.22132	1	1	0.979913	1.15615
GOTERM_BP_DIRECT	GO:0070373~negative regulation of ERK1 and ERK2 cascade	36	0.364668	0.0701612	ENSG00000075711, ENSG00000097007, ENSG00000154803, ENSG00000169220, ENSG00000119185, ENSG00000167085, ENSG00000084207, ENSG00000137486, ENSG00000171862, ENSG00000198947, ENSG00000120875, ENSG00000145414, ENSG00000164850, ENSG00000116285, ENSG00000174928, ENSG00000187678, ENSG00000092820, ENSG00000105053, ENSG00000162772, ENSG00000127445, ENSG00000108861, ENSG00000136848, ENSG00000136869, ENSG0000…	8369	58	16792	1.24538	1	1	0.979913	1.1539
GOTERM_BP_DIRECT	GO:0032727~positive regulation of interferon-alpha production	10	0.101297	0.071328	ENSG00000185507, ENSG00000183735, ENSG00000136869, ENSG00000104312, ENSG00000088888, ENSG00000144381, ENSG00000189403, ENSG00000105939, ENSG00000126456, ENSG00000107201	8369	12	16792	1.67204	1	1	0.979913	1.14674
GOTERM_BP_DIRECT	GO:0001833~inner cell mass cell proliferation	10	0.101297	0.071328	ENSG00000139618, ENSG00000110107, ENSG00000137413, ENSG00000126524, ENSG00000083093, ENSG00000146918, ENSG00000109917, ENSG00000149554, ENSG00000101003, ENSG00000166579	8369	12	16792	1.67204	1	1	0.979913	1.14674
GOTERM_BP_DIRECT	GO:0000002~mitochondrial genome maintenance	10	0.101297	0.071328	ENSG00000114120, ENSG00000140451, ENSG00000154719, ENSG00000158042, ENSG00000196365, ENSG00000068305, ENSG00000115204, ENSG00000125871, ENSG00000171612, ENSG00000198836	8369	12	16792	1.67204	1	1	0.979913	1.14674
GOTERM_BP_DIRECT	GO:0061014~positive regulation of mRNA catabolic process	10	0.101297	0.071328	ENSG00000138035, ENSG00000198791, ENSG00000135362, ENSG00000125944, ENSG00000100226, ENSG00000155508, ENSG00000135870, ENSG00000125107, ENSG00000105939, ENSG00000005007	8369	12	16792	1.67204	1	1	0.979913	1.14674
GOTERM_BP_DIRECT	GO:0008334~histone mRNA metabolic process	10	0.101297	0.071328	ENSG00000138385, ENSG00000139343, ENSG00000125835, ENSG00000143977, ENSG00000100028, ENSG00000136937, ENSG00000142528, ENSG00000114503, ENSG00000182004, ENSG00000163950	8369	12	16792	1.67204	1	1	0.979913	1.14674
GOTERM_BP_DIRECT	GO:0010939~regulation of necrotic cell death	10	0.101297	0.071328	ENSG00000023445, ENSG00000170315, ENSG00000137275, ENSG00000064012, ENSG00000221983, ENSG00000143947, ENSG00000127191, ENSG00000102871, ENSG00000110330, ENSG00000108179	8369	12	16792	1.67204	1	1	0.979913	1.14674
GOTERM_BP_DIRECT	GO:0048024~regulation of mRNA splicing, via spliceosome	10	0.101297	0.071328	ENSG00000116001, ENSG00000083896, ENSG00000070495, ENSG00000135250, ENSG00000112081, ENSG00000096063, ENSG00000121774, ENSG00000188529, ENSG00000163510, ENSG00000131773	8369	12	16792	1.67204	1	1	0.979913	1.14674
GOTERM_BP_DIRECT	GO:0051310~metaphase plate congression	10	0.101297	0.071328	ENSG00000101447, ENSG00000031691, ENSG00000080986, ENSG00000138778, ENSG00000142945, ENSG00000117724, ENSG00000079616, ENSG00000180336, ENSG00000171853, ENSG00000163611	8369	12	16792	1.67204	1	1	0.979913	1.14674
GOTERM_BP_DIRECT	GO:0043248~proteasome assembly	10	0.101297	0.071328	ENSG00000132963, ENSG00000183527, ENSG00000185627, ENSG00000136813, ENSG00000159352, ENSG00000108671, ENSG00000130706, ENSG00000180822, ENSG00000095261, ENSG00000099341	8369	12	16792	1.67204	1	1	0.979913	1.14674
GOTERM_BP_DIRECT	GO:0032434~regulation of proteasomal ubiquitin-dependent protein catabolic process	10	0.101297	0.071328	ENSG00000078140, ENSG00000130311, ENSG00000160803, ENSG00000169884, ENSG00000119318, ENSG00000174842, ENSG00000177628, ENSG00000014123, ENSG00000179262, ENSG00000146535	8369	12	16792	1.67204	1	1	0.979913	1.14674
GOTERM_BP_DIRECT	GO:0009303~rRNA transcription	10	0.101297	0.071328	ENSG00000107833, ENSG00000187531, ENSG00000106723, ENSG00000137054, ENSG00000185024, ENSG00000122034, ENSG00000077235, ENSG00000155438, ENSG00000219200, ENSG00000125630	8369	12	16792	1.67204	1	1	0.979913	1.14674
GOTERM_BP_DIRECT	GO:0015992~proton transport	31	0.314019	0.072615	ENSG00000071553, ENSG00000136856, ENSG00000155097, ENSG00000113732, ENSG00000175567, ENSG00000138459, ENSG00000131100, ENSG00000117410, ENSG00000088836, ENSG00000147416, ENSG00000255346, ENSG00000163406, ENSG00000110719, ENSG00000167700, ENSG00000102100, ENSG00000110955, ENSG00000241468, ENSG00000151229, ENSG00000159720, ENSG00000114573, ENSG00000112992, ENSG00000117620, ENSG00000169359, ENSG0000…	8369	49	16792	1.26939	1	1	0.979913	1.13897
GOTERM_BP_DIRECT	GO:0007254~JNK cascade	31	0.314019	0.072615	ENSG00000198001, ENSG00000076984, ENSG00000099942, ENSG00000130758, ENSG00000175104, ENSG00000135341, ENSG00000173327, ENSG00000171522, ENSG00000065559, ENSG00000134070, ENSG00000106100, ENSG00000169727, ENSG00000130829, ENSG00000107643, ENSG00000157625, ENSG00000132522, ENSG00000104312, ENSG00000050748, ENSG00000197442, ENSG00000169071, ENSG00000269335, ENSG00000011566, ENSG00000172936, ENSG0000…	8369	49	16792	1.26939	1	1	0.979913	1.13897
GOTERM_BP_DIRECT	GO:0046907~intracellular transport	17	0.172204	0.0733385	ENSG00000093000, ENSG00000099901, ENSG00000174695, ENSG00000215717, ENSG00000114646, ENSG00000119396, ENSG00000204991, ENSG00000163093, ENSG00000134278, ENSG00000062725, ENSG00000140463, ENSG00000119844, ENSG00000125863, ENSG00000031823, ENSG00000124243, ENSG00000140104, ENSG00000087460	8369	24	16792	1.42124	1	1	0.979913	1.13467
GOTERM_BP_DIRECT	GO:0030866~cortical actin cytoskeleton organization	17	0.172204	0.0733385	ENSG00000104365, ENSG00000134318, ENSG00000079819, ENSG00000075711, ENSG00000024422, ENSG00000157827, ENSG00000143093, ENSG00000131899, ENSG00000073350, ENSG00000067900, ENSG00000179218, ENSG00000170955, ENSG00000159023, ENSG00000119729, ENSG00000088367, ENSG00000164885, ENSG00000184922	8369	24	16792	1.42124	1	1	0.979913	1.13467
GOTERM_BP_DIRECT	GO:1903955~positive regulation of protein targeting to mitochondrion	51	0.516613	0.0752491	ENSG00000116809, ENSG00000084090, ENSG00000196683, ENSG00000115317, ENSG00000213625, ENSG00000175224, ENSG00000133027, ENSG00000116885, ENSG00000136930, ENSG00000099341, ENSG00000148606, ENSG00000086758, ENSG00000159055, ENSG00000160695, ENSG00000109670, ENSG00000148154, ENSG00000173210, ENSG00000070770, ENSG00000175792, ENSG00000198258, ENSG00000097033, ENSG00000116199, ENSG00000063244, ENSG0000…	8369	86	16792	1.18987	1	1	0.979913	1.1235
GOTERM_BP_DIRECT	GO:0009791~post-embryonic development	44	0.445705	0.0752598	ENSG00000153234, ENSG00000107679, ENSG00000104884, ENSG00000128573, ENSG00000175387, ENSG00000066468, ENSG00000159256, ENSG00000150347, ENSG00000138834, ENSG00000122729, ENSG00000117139, ENSG00000118058, ENSG00000117054, ENSG00000169762, ENSG00000163482, ENSG00000056586, ENSG00000057657, ENSG00000108588, ENSG00000104881, ENSG00000159307, ENSG00000106799, ENSG00000198198, ENSG00000198793, ENSG0000…	8369	73	16792	1.20937	1	1	0.979913	1.12344
GOTERM_BP_DIRECT	GO:0090305~nucleic acid phosphodiester bond hydrolysis	45	0.455835	0.0779298	ENSG00000187609, ENSG00000152684, ENSG00000197157, ENSG00000145907, ENSG00000114127, ENSG00000020922, ENSG00000157036, ENSG00000005189, ENSG00000113456, ENSG00000154920, ENSG00000172613, ENSG00000118655, ENSG00000034533, ENSG00000122512, ENSG00000187790, ENSG00000079785, ENSG00000169188, ENSG00000121988, ENSG00000177084, ENSG00000148300, ENSG00000178295, ENSG00000160117, ENSG00000140521, ENSG0000…	8369	75	16792	1.20387	1	1	0.979913	1.1083
GOTERM_BP_DIRECT	GO:0051402~neuron apoptotic process	22	0.222853	0.0783195	ENSG00000145390, ENSG00000065361, ENSG00000165806, ENSG00000111640, ENSG00000142192, ENSG00000176720, ENSG00000139687, ENSG00000080815, ENSG00000114023, ENSG00000159593, ENSG00000120868, ENSG00000156709, ENSG00000184047, ENSG00000125952, ENSG00000087088, ENSG00000164418, ENSG00000149311, ENSG00000015475, ENSG00000070501, ENSG00000164885, ENSG00000124155, ENSG00000176171	8369	33	16792	1.33763	1	1	0.979913	1.10613
GOTERM_BP_DIRECT	GO:0071526~semaphorin-plexin signaling pathway	22	0.222853	0.0783195	ENSG00000153993, ENSG00000001617, ENSG00000105976, ENSG00000075223, ENSG00000006607, ENSG00000075213, ENSG00000138623, ENSG00000196576, ENSG00000198753, ENSG00000004399, ENSG00000164050, ENSG00000099250, ENSG00000135622, ENSG00000136238, ENSG00000137872, ENSG00000143434, ENSG00000196924, ENSG00000185033, ENSG00000130827, ENSG00000187764, ENSG00000168758, ENSG00000141522	8369	33	16792	1.33763	1	1	0.979913	1.10613
GOTERM_BP_DIRECT	GO:0071364~cellular response to epidermal growth factor stimulus	22	0.222853	0.0783195	ENSG00000136848, ENSG00000126581, ENSG00000124181, ENSG00000108819, ENSG00000156508, ENSG00000109917, ENSG00000084207, ENSG00000132376, ENSG00000173757, ENSG00000156735, ENSG00000141441, ENSG00000146648, ENSG00000116285, ENSG00000185650, ENSG00000084774, ENSG00000127947, ENSG00000141736, ENSG00000142208, ENSG00000073417, ENSG00000125686, ENSG00000140992, ENSG00000140575	8369	33	16792	1.33763	1	1	0.979913	1.10613
GOTERM_BP_DIRECT	GO:0007026~negative regulation of microtubule depolymerization	14	0.141815	0.081194	ENSG00000136108, ENSG00000163539, ENSG00000129682, ENSG00000094631, ENSG00000074054, ENSG00000134982, ENSG00000116584, ENSG00000138100, ENSG00000166780, ENSG00000185340, ENSG00000185043, ENSG00000165175, ENSG00000101871, ENSG00000166503	8369	19	16792	1.47844	1	1	0.979913	1.09048
GOTERM_BP_DIRECT	GO:0045862~positive regulation of proteolysis	14	0.141815	0.081194	ENSG00000160867, ENSG00000196591, ENSG00000198363, ENSG00000064012, ENSG00000147162, ENSG00000099992, ENSG00000002330, ENSG00000119401, ENSG00000175756, ENSG00000166167, ENSG00000182149, ENSG00000072803, ENSG00000128973, ENSG00000092529	8369	19	16792	1.47844	1	1	0.979913	1.09048
GOTERM_BP_DIRECT	GO:0043393~regulation of protein binding	14	0.141815	0.081194	ENSG00000132600, ENSG00000106799, ENSG00000157978, ENSG00000154188, ENSG00000068024, ENSG00000072062, ENSG00000142192, ENSG00000069702, ENSG00000080815, ENSG00000064726, ENSG00000134072, ENSG00000082014, ENSG00000108840, ENSG00000143553	8369	19	16792	1.47844	1	1	0.979913	1.09048
GOTERM_BP_DIRECT	GO:0006892~post-Golgi vesicle-mediated transport	14	0.141815	0.081194	ENSG00000128641, ENSG00000070367, ENSG00000092531, ENSG00000197535, ENSG00000118640, ENSG00000116521, ENSG00000138175, ENSG00000085365, ENSG00000103723, ENSG00000092108, ENSG00000140497, ENSG00000107862, ENSG00000103496, ENSG00000124333	8369	19	16792	1.47844	1	1	0.979913	1.09048
GOTERM_BP_DIRECT	GO:0000266~mitochondrial fission	14	0.141815	0.081194	ENSG00000106976, ENSG00000066855, ENSG00000242114, ENSG00000198836, ENSG00000197959, ENSG00000117640, ENSG00000006695, ENSG00000100335, ENSG00000168958, ENSG00000146410, ENSG00000104381, ENSG00000087470, ENSG00000214253, ENSG00000079805	8369	19	16792	1.47844	1	1	0.979913	1.09048
GOTERM_BP_DIRECT	GO:0006998~nuclear envelope organization	14	0.141815	0.081194	ENSG00000113569, ENSG00000164828, ENSG00000161904, ENSG00000104936, ENSG00000174106, ENSG00000061656, ENSG00000175826, ENSG00000165476, ENSG00000168476, ENSG00000102900, ENSG00000054654, ENSG00000100242, ENSG00000160117, ENSG00000084073	8369	19	16792	1.47844	1	1	0.979913	1.09048
GOTERM_BP_DIRECT	GO:0006259~DNA metabolic process	18	0.182334	0.0815467	ENSG00000135318, ENSG00000108469, ENSG00000105612, ENSG00000175595, ENSG00000132341, ENSG00000165392, ENSG00000196535, ENSG00000155229, ENSG00000172732, ENSG00000163781, ENSG00000138375, ENSG00000187790, ENSG00000013563, ENSG00000148773, ENSG00000167900, ENSG00000140521, ENSG00000239672, ENSG00000105486	8369	26	16792	1.38908	1	1	0.979913	1.08859
GOTERM_BP_DIRECT	GO:0006506~GPI anchor biosynthetic process	18	0.182334	0.0815467	ENSG00000185808, ENSG00000197563, ENSG00000000419, ENSG00000154889, ENSG00000069943, ENSG00000165282, ENSG00000151665, ENSG00000174227, ENSG00000007541, ENSG00000120697, ENSG00000161395, ENSG00000165195, ENSG00000163964, ENSG00000108474, ENSG00000100564, ENSG00000136908, ENSG00000101464, ENSG00000148985	8369	26	16792	1.38908	1	1	0.979913	1.08859
GOTERM_BP_DIRECT	GO:0072661~protein targeting to plasma membrane	18	0.182334	0.0815467	ENSG00000172270, ENSG00000179820, ENSG00000179364, ENSG00000099864, ENSG00000182718, ENSG00000151150, ENSG00000198742, ENSG00000115306, ENSG00000175115, ENSG00000132376, ENSG00000101608, ENSG00000086598, ENSG00000145506, ENSG00000183087, ENSG00000145362, ENSG00000088992, ENSG00000143398, ENSG00000185920	8369	26	16792	1.38908	1	1	0.979913	1.08859
GOTERM_BP_DIRECT	GO:0006094~gluconeogenesis	28	0.28363	0.0833466	ENSG00000074800, ENSG00000108528, ENSG00000128272, ENSG00000111674, ENSG00000172331, ENSG00000109819, ENSG00000115159, ENSG00000146701, ENSG00000100889, ENSG00000120053, ENSG00000014641, ENSG00000162772, ENSG00000125166, ENSG00000102144, ENSG00000108515, ENSG00000132326, ENSG00000109107, ENSG00000173599, ENSG00000111640, ENSG00000115840, ENSG00000004864, ENSG00000149925, ENSG00000141349, ENSG0000…	8369	44	16792	1.27683	1	1	0.979913	1.07911
GOTERM_BP_DIRECT	GO:0006879~cellular iron ion homeostasis	28	0.28363	0.0833466	ENSG00000131269, ENSG00000178752, ENSG00000103274, ENSG00000162769, ENSG00000106327, ENSG00000115657, ENSG00000068724, ENSG00000122729, ENSG00000135766, ENSG00000018280, ENSG00000142168, ENSG00000118777, ENSG00000168079, ENSG00000100644, ENSG00000010704, ENSG00000103415, ENSG00000148346, ENSG00000071967, ENSG00000110911, ENSG00000047457, ENSG00000153162, ENSG00000136003, ENSG00000072274, ENSG0000…	8369	44	16792	1.27683	1	1	0.979913	1.07911
GOTERM_BP_DIRECT	GO:0072593~reactive oxygen species metabolic process	23	0.232982	0.0843996	ENSG00000130766, ENSG00000141968, ENSG00000080546, ENSG00000135002, ENSG00000120915, ENSG00000164182, ENSG00000156968, ENSG00000004799, ENSG00000023228, ENSG00000138356, ENSG00000112992, ENSG00000153246, ENSG00000213619, ENSG00000142168, ENSG00000142871, ENSG00000118523, ENSG00000186010, ENSG00000141682, ENSG00000100311, ENSG00000123131, ENSG00000168209, ENSG00000164258, ENSG00000176171	8369	35	16792	1.31853	1	1	0.979913	1.07366
GOTERM_BP_DIRECT	GO:0051016~barbed-end actin filament capping	11	0.111426	0.0876719	ENSG00000042493, ENSG00000077549, ENSG00000100106, ENSG00000151491, ENSG00000137710, ENSG00000151239, ENSG00000198898, ENSG00000148180, ENSG00000116489, ENSG00000247596, ENSG00000087274	8369	14	16792	1.5765	1	1	0.979913	1.05714
GOTERM_BP_DIRECT	GO:0016578~histone deubiquitination	11	0.111426	0.0876719	ENSG00000143258, ENSG00000196284, ENSG00000156256, ENSG00000120533, ENSG00000124422, ENSG00000196367, ENSG00000163635, ENSG00000140455, ENSG00000115464, ENSG00000108773, ENSG00000087152	8369	14	16792	1.5765	1	1	0.979913	1.05714
GOTERM_BP_DIRECT	GO:0030970~retrograde protein transport, ER to cytosol	11	0.111426	0.0876719	ENSG00000051108, ENSG00000113194, ENSG00000070010, ENSG00000115307, ENSG00000072849, ENSG00000165280, ENSG00000168936, ENSG00000136986, ENSG00000071537, ENSG00000182446, ENSG00000131871	8369	14	16792	1.5765	1	1	0.979913	1.05714
GOTERM_BP_DIRECT	GO:0047496~vesicle transport along microtubule	11	0.111426	0.0876719	ENSG00000072864, ENSG00000007168, ENSG00000261832, ENSG00000170759, ENSG00000197386, ENSG00000188603, ENSG00000163811, ENSG00000167716, ENSG00000138069, ENSG00000166579, ENSG00000067606, ENSG00000124333	8369	14	16792	1.5765	1	1	0.979913	1.05714
GOTERM_BP_DIRECT	GO:0031573~intra-S DNA damage checkpoint	11	0.111426	0.0876719	ENSG00000114670, ENSG00000095002, ENSG00000136273, ENSG00000115966, ENSG00000137337, ENSG00000075131, ENSG00000020922, ENSG00000154920, ENSG00000154767, ENSG00000172613, ENSG00000172732	8369	14	16792	1.5765	1	1	0.979913	1.05714
GOTERM_BP_DIRECT	GO:0006768~biotin metabolic process	11	0.111426	0.0876719	ENSG00000114054, ENSG00000078070, ENSG00000131844, ENSG00000076555, ENSG00000138074, ENSG00000175198, ENSG00000120509, ENSG00000159267, ENSG00000278540, ENSG00000173599, ENSG00000169814	8369	14	16792	1.5765	1	1	0.979913	1.05714
GOTERM_BP_DIRECT	GO:0030490~maturation of SSU-rRNA	11	0.111426	0.0876719	ENSG00000141101, ENSG00000124383, ENSG00000156697, ENSG00000007520, ENSG00000141076, ENSG00000087269, ENSG00000100138, ENSG00000151304, ENSG00000130935, ENSG00000105372, ENSG00000164587	8369	14	16792	1.5765	1	1	0.979913	1.05714
GOTERM_BP_DIRECT	GO:0000380~alternative mRNA splicing, via spliceosome	11	0.111426	0.0876719	ENSG00000116560, ENSG00000136450, ENSG00000174891, ENSG00000164609, ENSG00000065883, ENSG00000124193, ENSG00000004487, ENSG00000134453, ENSG00000099783, ENSG00000061936, ENSG00000102103	8369	14	16792	1.5765	1	1	0.979913	1.05714
GOTERM_BP_DIRECT	GO:0021591~ventricular system development	11	0.111426	0.0876719	ENSG00000140463, ENSG00000123607, ENSG00000169126, ENSG00000109756, ENSG00000125505, ENSG00000169057, ENSG00000136938, ENSG00000020426, ENSG00000117724, ENSG00000165115, ENSG00000137872	8369	14	16792	1.5765	1	1	0.979913	1.05714
GOTERM_BP_DIRECT	GO:0040029~regulation of gene expression, epigenetic	11	0.111426	0.0876719	ENSG00000068024, ENSG00000182979, ENSG00000113648, ENSG00000127528, ENSG00000139372, ENSG00000094631, ENSG00000198026, ENSG00000174842, ENSG00000102974, ENSG00000108840, ENSG00000163565	8369	14	16792	1.5765	1	1	0.979913	1.05714
GOTERM_BP_DIRECT	GO:0071243~cellular response to arsenic-containing substance	8	0.0810373	0.088155	ENSG00000215301, ENSG00000099875, ENSG00000178381, ENSG00000065621, ENSG00000137449, ENSG00000148834, ENSG00000188690, ENSG00000108179	8369	9	16792	1.78351	1	1	0.979913	1.05475
GOTERM_BP_DIRECT	GO:0032886~regulation of microtubule-based process	8	0.0810373	0.088155	ENSG00000087448, ENSG00000131504, ENSG00000163539, ENSG00000162959, ENSG00000141736, ENSG00000082701, ENSG00000127603, ENSG00000134982	8369	9	16792	1.78351	1	1	0.979913	1.05475
GOTERM_BP_DIRECT	GO:0019852~L-ascorbic acid metabolic process	8	0.0810373	0.088155	ENSG00000001084, ENSG00000117394, ENSG00000065621, ENSG00000089057, ENSG00000148834, ENSG00000166347, ENSG00000100243, ENSG00000059804	8369	9	16792	1.78351	1	1	0.979913	1.05475
GOTERM_BP_DIRECT	GO:0070102~interleukin-6-mediated signaling pathway	8	0.0810373	0.088155	ENSG00000109458, ENSG00000134744, ENSG00000160712, ENSG00000168610, ENSG00000198730, ENSG00000136244, ENSG00000134352, ENSG00000151422	8369	9	16792	1.78351	1	1	0.979913	1.05475
GOTERM_BP_DIRECT	GO:0060340~positive regulation of type I interferon-mediated signaling pathway	8	0.0810373	0.088155	ENSG00000185507, ENSG00000078140, ENSG00000114251, ENSG00000121236, ENSG00000088888, ENSG00000140853, ENSG00000257103, ENSG00000126456	8369	9	16792	1.78351	1	1	0.979913	1.05475
GOTERM_BP_DIRECT	GO:0008635~activation of cysteine-type endopeptidase activity involved in apoptotic process by cytochrome c	8	0.0810373	0.088155	ENSG00000165806, ENSG00000120868, ENSG00000164305, ENSG00000184047, ENSG00000087088, ENSG00000176720, ENSG00000132906, ENSG00000172115	8369	9	16792	1.78351	1	1	0.979913	1.05475
GOTERM_BP_DIRECT	GO:0006782~protoporphyrinogen IX biosynthetic process	8	0.0810373	0.088155	ENSG00000136381, ENSG00000080819, ENSG00000126088, ENSG00000023330, ENSG00000256269, ENSG00000148218, ENSG00000188690, ENSG00000143224	8369	9	16792	1.78351	1	1	0.979913	1.05475
GOTERM_BP_DIRECT	GO:0047497~mitochondrion transport along microtubule	8	0.0810373	0.088155	ENSG00000170315, ENSG00000130479, ENSG00000126858, ENSG00000138095, ENSG00000054523, ENSG00000126756, ENSG00000186868, ENSG00000140983	8369	9	16792	1.78351	1	1	0.979913	1.05475
GOTERM_BP_DIRECT	GO:0070198~protein localization to chromosome, telomeric region	8	0.0810373	0.088155	ENSG00000175054, ENSG00000092330, ENSG00000107854, ENSG00000132604, ENSG00000102977, ENSG00000085224, ENSG00000173273, ENSG00000254093	8369	9	16792	1.78351	1	1	0.979913	1.05475
GOTERM_BP_DIRECT	GO:0006264~mitochondrial DNA replication	8	0.0810373	0.088155	ENSG00000172171, ENSG00000164306, ENSG00000103423, ENSG00000140521, ENSG00000125871, ENSG00000171612, ENSG00000138346, ENSG00000048392	8369	9	16792	1.78351	1	1	0.979913	1.05475
GOTERM_BP_DIRECT	GO:0034629~cellular protein complex localization	8	0.0810373	0.088155	ENSG00000085415, ENSG00000075711, ENSG00000148411, ENSG00000092820, ENSG00000132341, ENSG00000164654, ENSG00000143553, ENSG00000106299	8369	9	16792	1.78351	1	1	0.979913	1.05475
GOTERM_BP_DIRECT	GO:0046475~glycerophospholipid catabolic process	8	0.0810373	0.088155	ENSG00000105499, ENSG00000168970, ENSG00000100997, ENSG00000006007, ENSG00000125772, ENSG00000032444, ENSG00000243708, ENSG00000136699	8369	9	16792	1.78351	1	1	0.979913	1.05475
GOTERM_BP_DIRECT	GO:0045899~positive regulation of RNA polymerase II transcriptional preinitiation complex assembly	8	0.0810373	0.088155	ENSG00000087191, ENSG00000100519, ENSG00000165916, ENSG00000169884, ENSG00000118260, ENSG00000100764, ENSG00000111530, ENSG00000161057	8369	9	16792	1.78351	1	1	0.979913	1.05475
GOTERM_BP_DIRECT	GO:0016070~RNA metabolic process	8	0.0810373	0.088155	ENSG00000119314, ENSG00000089737, ENSG00000123064, ENSG00000204842, ENSG00000088930, ENSG00000100320, ENSG00000144048, ENSG00000211460	8369	9	16792	1.78351	1	1	0.979913	1.05475
GOTERM_BP_DIRECT	GO:0006353~DNA-templated transcription, termination	8	0.0810373	0.088155	ENSG00000125482, ENSG00000172062, ENSG00000107290, ENSG00000088930, ENSG00000127989, ENSG00000100462, ENSG00000116830, ENSG00000205571	8369	9	16792	1.78351	1	1	0.979913	1.05475
GOTERM_BP_DIRECT	GO:0048096~chromatin-mediated maintenance of transcription	8	0.0810373	0.088155	ENSG00000168036, ENSG00000117713, ENSG00000149554, ENSG00000066117, ENSG00000130165, ENSG00000049618, ENSG00000009954, ENSG00000272333	8369	9	16792	1.78351	1	1	0.979913	1.05475
GOTERM_BP_DIRECT	GO:0043653~mitochondrial fragmentation involved in apoptotic process	8	0.0810373	0.088155	ENSG00000144848, ENSG00000069329, ENSG00000087088, ENSG00000168958, ENSG00000087470, ENSG00000214253, ENSG00000176171, ENSG00000158941	8369	9	16792	1.78351	1	1	0.979913	1.05475
GOTERM_BP_DIRECT	GO:0006307~DNA dealkylation involved in DNA repair	8	0.0810373	0.088155	ENSG00000189046, ENSG00000140718, ENSG00000103152, ENSG00000112249, ENSG00000166199, ENSG00000100325, ENSG00000100601, ENSG00000138303	8369	9	16792	1.78351	1	1	0.979913	1.05475
GOTERM_BP_DIRECT	GO:0032790~ribosome disassembly	8	0.0810373	0.088155	ENSG00000152684, ENSG00000148187, ENSG00000232119, ENSG00000112339, ENSG00000122033, ENSG00000085760, ENSG00000143486, ENSG00000164347	8369	9	16792	1.78351	1	1	0.979913	1.05475
GOTERM_BP_DIRECT	GO:0030071~regulation of mitotic metaphase/anaphase transition	8	0.0810373	0.088155	ENSG00000094880, ENSG00000175063, ENSG00000164162, ENSG00000119408, ENSG00000176386, ENSG00000138778, ENSG00000094804, ENSG00000053900	8369	9	16792	1.78351	1	1	0.979913	1.05475
GOTERM_BP_DIRECT	GO:0036444~calcium ion transmembrane import into mitochondrion	8	0.0810373	0.088155	ENSG00000156026, ENSG00000141385, ENSG00000107745, ENSG00000165487, ENSG00000183172, ENSG00000125648, ENSG00000050393, ENSG00000162972	8369	9	16792	1.78351	1	1	0.979913	1.05475
GOTERM_BP_DIRECT	GO:0061418~regulation of transcription from RNA polymerase II promoter in response to hypoxia	19	0.192464	0.0893846	ENSG00000103363, ENSG00000072401, ENSG00000107159, ENSG00000129521, ENSG00000112715, ENSG00000154582, ENSG00000005339, ENSG00000135766, ENSG00000166135, ENSG00000170315, ENSG00000143437, ENSG00000134086, ENSG00000221983, ENSG00000100644, ENSG00000108094, ENSG00000143947, ENSG00000131508, ENSG00000109332, ENSG00000100387	8369	28	16792	1.36152	1	1	0.979913	1.04874
GOTERM_BP_DIRECT	GO:0071407~cellular response to organic cyclic compound	36	0.364668	0.0915701	ENSG00000074047, ENSG00000113658, ENSG00000115415, ENSG00000180370, ENSG00000134057, ENSG00000150782, ENSG00000171700, ENSG00000172534, ENSG00000168610, ENSG00000144747, ENSG00000125845, ENSG00000184584, ENSG00000142208, ENSG00000120693, ENSG00000140465, ENSG00000108443, ENSG00000064012, ENSG00000130669, ENSG00000105329, ENSG00000134046, ENSG00000171631, ENSG00000096384, ENSG00000091409, ENSG0000…	8369	59	16792	1.22428	1	1	0.979913	1.03825
GOTERM_BP_DIRECT	GO:1900182~positive regulation of protein localization to nucleus	15	0.151945	0.0919232	ENSG00000075218, ENSG00000198087, ENSG00000136504, ENSG00000128342, ENSG00000172071, ENSG00000130766, ENSG00000170312, ENSG00000116288, ENSG00000171206, ENSG00000147889, ENSG00000142208, ENSG00000126603, ENSG00000010810, ENSG00000092969, ENSG00000108465	8369	21	16792	1.43318	1	1	0.979913	1.03658
GOTERM_BP_DIRECT	GO:0030162~regulation of proteolysis	15	0.151945	0.0919232	ENSG00000131323, ENSG00000183826, ENSG00000114626, ENSG00000133243, ENSG00000132640, ENSG00000064726, ENSG00000144228, ENSG00000166016, ENSG00000168014, ENSG00000186088, ENSG00000123444, ENSG00000090006, ENSG00000175193, ENSG00000011422, ENSG00000121067	8369	21	16792	1.43318	1	1	0.979913	1.03658
GOTERM_BP_DIRECT	GO:0006401~RNA catabolic process	15	0.151945	0.0919232	ENSG00000172183, ENSG00000197157, ENSG00000039123, ENSG00000204351, ENSG00000138668, ENSG00000171865, ENSG00000136104, ENSG00000156502, ENSG00000117751, ENSG00000172922, ENSG00000138035, ENSG00000088930, ENSG00000026297, ENSG00000090621, ENSG00000075914	8369	21	16792	1.43318	1	1	0.979913	1.03658
GOTERM_BP_DIRECT	GO:0000027~ribosomal large subunit assembly	15	0.151945	0.0919232	ENSG00000198242, ENSG00000073536, ENSG00000130810, ENSG00000197498, ENSG00000137876, ENSG00000112159, ENSG00000174547, ENSG00000197958, ENSG00000053372, ENSG00000114391, ENSG00000100316, ENSG00000089009, ENSG00000122406, ENSG00000147403, ENSG00000142676	8369	21	16792	1.43318	1	1	0.979913	1.03658
GOTERM_BP_DIRECT	GO:0045333~cellular respiration	15	0.151945	0.0919232	ENSG00000014919, ENSG00000164182, ENSG00000109819, ENSG00000138399, ENSG00000023228, ENSG00000004864, ENSG00000172115, ENSG00000118246, ENSG00000115520, ENSG00000136270, ENSG00000006695, ENSG00000119508, ENSG00000124279, ENSG00000148339, ENSG00000164258	8369	21	16792	1.43318	1	1	0.979913	1.03658
GOTERM_BP_DIRECT	GO:0030148~sphingolipid biosynthetic process	30	0.30389	0.0924851	ENSG00000172292, ENSG00000090054, ENSG00000172296, ENSG00000067113, ENSG00000162407, ENSG00000139624, ENSG00000078124, ENSG00000198964, ENSG00000006534, ENSG00000143753, ENSG00000101558, ENSG00000143418, ENSG00000141934, ENSG00000063176, ENSG00000012660, ENSG00000176170, ENSG00000124164, ENSG00000072210, ENSG00000090661, ENSG00000074696, ENSG00000133275, ENSG00000164181, ENSG00000170522, ENSG0000…	8369	48	16792	1.25403	1	1	0.979913	1.03393
GOTERM_BP_DIRECT	GO:0008360~regulation of cell shape	79	0.800243	0.0945636	ENSG00000073712, ENSG00000151292, ENSG00000099864, ENSG00000151491, ENSG00000135046, ENSG00000164050, ENSG00000133026, ENSG00000097046, ENSG00000138279, ENSG00000176438, ENSG00000175866, ENSG00000100749, ENSG00000120318, ENSG00000119729, ENSG00000100345, ENSG00000092820, ENSG00000160255, ENSG00000112715, ENSG00000128881, ENSG00000147065, ENSG00000180263, ENSG00000128283, ENSG00000133275, ENSG0000…	8369	140	16792	1.13221	1	1	0.979913	1.02428
GOTERM_BP_DIRECT	GO:0000079~regulation of cyclin-dependent protein serine/threonine kinase activity	25	0.253241	0.0959251	ENSG00000110768, ENSG00000101391, ENSG00000123080, ENSG00000197299, ENSG00000020426, ENSG00000107937, ENSG00000171862, ENSG00000158402, ENSG00000134058, ENSG00000082258, ENSG00000100526, ENSG00000108100, ENSG00000221978, ENSG00000127564, ENSG00000094804, ENSG00000108465, ENSG00000116717, ENSG00000113328, ENSG00000115649, ENSG00000107949, ENSG00000090061, ENSG00000164045, ENSG00000145386, ENSG0000…	8369	39	16792	1.28619	1	1	0.979913	1.01807
GOTERM_BP_DIRECT	GO:0055088~lipid homeostasis	25	0.253241	0.0959251	ENSG00000240303, ENSG00000105698, ENSG00000006757, ENSG00000177666, ENSG00000151498, ENSG00000057294, ENSG00000025434, ENSG00000177646, ENSG00000087008, ENSG00000111271, ENSG00000132170, ENSG00000117054, ENSG00000278540, ENSG00000109670, ENSG00000100344, ENSG00000072778, ENSG00000196177, ENSG00000105607, ENSG00000158773, ENSG00000140374, ENSG00000174738, ENSG00000113163, ENSG00000128928, ENSG0000…	8369	39	16792	1.28619	1	1	0.979913	1.01807
GOTERM_BP_DIRECT	GO:1900740~positive regulation of protein insertion into mitochondrial membrane involved in apoptotic signaling pathway	20	0.202593	0.0968584	ENSG00000128245, ENSG00000107643, ENSG00000198176, ENSG00000108953, ENSG00000064012, ENSG00000134308, ENSG00000002330, ENSG00000136448, ENSG00000088808, ENSG00000097033, ENSG00000141682, ENSG00000143514, ENSG00000088986, ENSG00000120910, ENSG00000104081, ENSG00000166913, ENSG00000153094, ENSG00000164924, ENSG00000015475, ENSG00000141510	8369	30	16792	1.33763	1	1	0.979913	1.01386
GOTERM_BP_DIRECT	GO:0045773~positive regulation of axon extension	20	0.202593	0.0968584	ENSG00000155256, ENSG00000018189, ENSG00000138623, ENSG00000006327, ENSG00000110321, ENSG00000082701, ENSG00000198910, ENSG00000115414, ENSG00000247596, ENSG00000187164, ENSG00000166333, ENSG00000007168, ENSG00000008086, ENSG00000103769, ENSG00000101126, ENSG00000127603, ENSG00000186868, ENSG00000106683, ENSG00000166579, ENSG00000144674	8369	30	16792	1.33763	1	1	0.979913	1.01386

## Sheet: A5SS
Category	Term	Count	%	PValue	Genes	List Total	Pop Hits	Pop Total	Fold Enrichment	Bonferroni	Benjamini	FDR	significance
GOTERM_BP_DIRECT	GO:0098609~cell-cell adhesion	73	3.00288	3.13918e-10	ENSG00000042493, ENSG00000105355, ENSG00000099901, ENSG00000153113, ENSG00000197694, ENSG00000182718, ENSG00000114867, ENSG00000115514, ENSG00000214517, ENSG00000115677, ENSG00000130396, ENSG00000132254, ENSG00000175866, ENSG00000135048, ENSG00000116288, ENSG00000084733, ENSG00000082153, ENSG00000117450, ENSG00000138592, ENSG00000167880, ENSG00000126777, ENSG00000100664, ENSG00000254772, ENSG0000…	2116	271	16792	2.13767	1.54134e-06	1.54134e-06	1.53443e-06	9.50318
GOTERM_BP_DIRECT	GO:0006412~translation	67	2.75607	3.83115e-09	ENSG00000172590, ENSG00000075415, ENSG00000106603, ENSG00000142937, ENSG00000114867, ENSG00000142541, ENSG00000143314, ENSG00000143436, ENSG00000105193, ENSG00000162910, ENSG00000125844, ENSG00000167526, ENSG00000095059, ENSG00000122140, ENSG00000181991, ENSG00000175634, ENSG00000138326, ENSG00000137876, ENSG00000174547, ENSG00000168028, ENSG00000197958, ENSG00000162241, ENSG00000086504, ENSG0000…	2116	253	16792	2.10156	1.88108e-05	9.40547e-06	9.36333e-06	8.41667
GOTERM_BP_DIRECT	GO:0006413~translational initiation	44	1.80995	5.9649e-09	ENSG00000182899, ENSG00000149273, ENSG00000145191, ENSG00000130811, ENSG00000142937, ENSG00000114867, ENSG00000134419, ENSG00000112306, ENSG00000110321, ENSG00000265681, ENSG00000172239, ENSG00000142541, ENSG00000229117, ENSG00000174748, ENSG00000100129, ENSG00000105193, ENSG00000156482, ENSG00000140988, ENSG00000121022, ENSG00000100664, ENSG00000161960, ENSG00000105372, ENSG00000167526, ENSG0000…	2116	137	16792	2.5487	2.92872e-05	9.76256e-06	9.71882e-06	8.2244
GOTERM_BP_DIRECT	GO:0007067~mitotic nuclear division	65	2.6738	1.0371e-08	ENSG00000213024, ENSG00000197771, ENSG00000158402, ENSG00000117650, ENSG00000166197, ENSG00000136098, ENSG00000105393, ENSG00000161547, ENSG00000175470, ENSG00000094880, ENSG00000047410, ENSG00000113328, ENSG00000153140, ENSG00000132341, ENSG00000070371, ENSG00000008128, ENSG00000084764, ENSG00000116670, ENSG00000168385, ENSG00000145241, ENSG00000129810, ENSG00000079616, ENSG00000143420, ENSG0000…	2116	248	16792	2.07993	5.09205e-05	1.27304e-05	1.26734e-05	7.98418
GOTERM_BP_DIRECT	GO:0006364~rRNA processing	58	2.38585	1.96719e-08	ENSG00000213782, ENSG00000142937, ENSG00000130713, ENSG00000241370, ENSG00000167721, ENSG00000142541, ENSG00000166197, ENSG00000182362, ENSG00000100029, ENSG00000105193, ENSG00000167526, ENSG00000141456, ENSG00000148688, ENSG00000160214, ENSG00000065268, ENSG00000138326, ENSG00000171311, ENSG00000135698, ENSG00000001497, ENSG00000168028, ENSG00000197958, ENSG00000171824, ENSG00000119616, ENSG0000…	2116	214	16792	2.1508	9.65846e-05	1.93178e-05	1.92313e-05	7.70615
GOTERM_BP_DIRECT	GO:0000184~nuclear-transcribed mRNA catabolic process, nonsense-mediated decay	38	1.56314	8.83852e-08	ENSG00000182899, ENSG00000149273, ENSG00000142937, ENSG00000114867, ENSG00000134419, ENSG00000112306, ENSG00000120705, ENSG00000265241, ENSG00000265681, ENSG00000111196, ENSG00000005007, ENSG00000142541, ENSG00000229117, ENSG00000174748, ENSG00000134030, ENSG00000105193, ENSG00000156482, ENSG00000140988, ENSG00000105372, ENSG00000167526, ENSG00000105771, ENSG00000221914, ENSG00000148303, ENSG0000…	2116	119	16792	2.5341	0.000433877	7.23285e-05	7.20045e-05	7.05362
GOTERM_BP_DIRECT	GO:0006281~DNA repair	59	2.42698	2.6275e-07	ENSG00000174371, ENSG00000129484, ENSG00000196367, ENSG00000154328, ENSG00000077152, ENSG00000062822, ENSG00000115274, ENSG00000115392, ENSG00000163161, ENSG00000100823, ENSG00000100865, ENSG00000140525, ENSG00000108384, ENSG00000013573, ENSG00000012048, ENSG00000112319, ENSG00000178028, ENSG00000147140, ENSG00000042088, ENSG00000132781, ENSG00000113522, ENSG00000051180, ENSG00000137074, ENSG0000…	2116	235	16792	1.99237	0.00128927	0.000184301	0.000183475	6.58046
GOTERM_BP_DIRECT	GO:1901796~regulation of signal transduction by p53 class mediator	37	1.52201	8.53992e-07	ENSG00000174371, ENSG00000156983, ENSG00000177302, ENSG00000049541, ENSG00000168395, ENSG00000020922, ENSG00000172530, ENSG00000172613, ENSG00000178999, ENSG00000204371, ENSG00000122779, ENSG00000083168, ENSG00000136273, ENSG00000163349, ENSG00000087586, ENSG00000149554, ENSG00000147133, ENSG00000089022, ENSG00000100462, ENSG00000185513, ENSG00000012048, ENSG00000140464, ENSG00000127445, ENSG0000…	2116	124	16792	2.36792	0.00418432	0.000524138	0.000521789	6.06855
GOTERM_BP_DIRECT	GO:0007059~chromosome segregation	25	1.02838	1.27878e-06	ENSG00000103275, ENSG00000149273, ENSG00000215301, ENSG00000180198, ENSG00000122390, ENSG00000203760, ENSG00000117650, ENSG00000136098, ENSG00000102901, ENSG00000166451, ENSG00000149636, ENSG00000012048, ENSG00000134108, ENSG00000136861, ENSG00000155229, ENSG00000115685, ENSG00000113580, ENSG00000145241, ENSG00000100038, ENSG00000148335, ENSG00000128944, ENSG00000129810, ENSG00000101782, ENSG0000…	2116	68	16792	2.91755	0.00625915	0.000697646	0.00069452	5.8932
GOTERM_BP_DIRECT	GO:0006511~ubiquitin-dependent protein catabolic process	47	1.93336	2.19248e-06	ENSG00000110801, ENSG00000103275, ENSG00000106346, ENSG00000051108, ENSG00000099901, ENSG00000135108, ENSG00000113558, ENSG00000110344, ENSG00000066427, ENSG00000139842, ENSG00000177889, ENSG00000143258, ENSG00000166233, ENSG00000100902, ENSG00000141030, ENSG00000114062, ENSG00000138592, ENSG00000159352, ENSG00000013374, ENSG00000090686, ENSG00000044090, ENSG00000182446, ENSG00000135913, ENSG0000…	2116	182	16792	2.04934	0.0107074	0.000999458	0.00099498	5.65906
GOTERM_BP_DIRECT	GO:0006260~DNA replication	42	1.72768	2.23911e-06	ENSG00000174371, ENSG00000175482, ENSG00000106028, ENSG00000177302, ENSG00000198000, ENSG00000077514, ENSG00000107815, ENSG00000049541, ENSG00000006634, ENSG00000168395, ENSG00000020922, ENSG00000111653, ENSG00000170312, ENSG00000158402, ENSG00000172613, ENSG00000005007, ENSG00000115355, ENSG00000062822, ENSG00000167325, ENSG00000136273, ENSG00000100865, ENSG00000125885, ENSG00000149554, ENSG0000…	2116	155	16792	2.15033	0.0109338	0.000999458	0.00099498	5.64992
GOTERM_BP_DIRECT	GO:0006977~DNA damage response, signal transduction by p53 class mediator resulting in cell cycle arrest	23	0.946113	3.16946e-06	ENSG00000090097, ENSG00000198176, ENSG00000135679, ENSG00000177595, ENSG00000155508, ENSG00000111596, ENSG00000138767, ENSG00000118495, ENSG00000205250, ENSG00000170312, ENSG00000113300, ENSG00000158402, ENSG00000080802, ENSG00000173846, ENSG00000151849, ENSG00000149115, ENSG00000087088, ENSG00000126457, ENSG00000087586, ENSG00000125107, ENSG00000183765, ENSG00000140464, ENSG00000145632	2116	62	16792	2.9439	0.0154416	0.00129684	0.00129102	5.49902
GOTERM_BP_DIRECT	GO:0019083~viral transcription	33	1.35747	4.9522e-06	ENSG00000093000, ENSG00000182899, ENSG00000149273, ENSG00000213024, ENSG00000142937, ENSG00000134419, ENSG00000112306, ENSG00000265681, ENSG00000142541, ENSG00000229117, ENSG00000174748, ENSG00000105193, ENSG00000156482, ENSG00000140988, ENSG00000105372, ENSG00000167526, ENSG00000148303, ENSG00000110713, ENSG00000118181, ENSG00000047410, ENSG00000138326, ENSG00000198755, ENSG00000136243, ENSG0000…	2116	112	16792	2.33821	0.0240221	0.00187041	0.00186203	5.3052
GOTERM_BP_DIRECT	GO:0051301~cell division	74	3.04401	7.96823e-06	ENSG00000197771, ENSG00000113810, ENSG00000158402, ENSG00000131165, ENSG00000117650, ENSG00000136098, ENSG00000151849, ENSG00000100865, ENSG00000105393, ENSG00000186522, ENSG00000175470, ENSG00000094880, ENSG00000047410, ENSG00000113328, ENSG00000153140, ENSG00000132341, ENSG00000084764, ENSG00000116670, ENSG00000168385, ENSG00000127955, ENSG00000145241, ENSG00000129933, ENSG00000090316, ENSG0000…	2116	350	16792	1.67784	0.0383687	0.0026091	0.00259741	5.09864
GOTERM_BP_DIRECT	GO:0006614~SRP-dependent cotranslational protein targeting to membrane	29	1.19292	7.97078e-06	ENSG00000182899, ENSG00000149273, ENSG00000142937, ENSG00000134419, ENSG00000112306, ENSG00000265681, ENSG00000142541, ENSG00000229117, ENSG00000174748, ENSG00000105193, ENSG00000156482, ENSG00000140988, ENSG00000105372, ENSG00000167526, ENSG00000148303, ENSG00000118181, ENSG00000138326, ENSG00000198755, ENSG00000114850, ENSG00000168028, ENSG00000197958, ENSG00000145425, ENSG00000100316, ENSG0000…	2116	94	16792	2.44826	0.0383807	0.0026091	0.00259741	5.0985
GOTERM_BP_DIRECT	GO:0000398~mRNA splicing, via spliceosome	52	2.13904	1.2191e-05	ENSG00000075856, ENSG00000133226, ENSG00000092199, ENSG00000174891, ENSG00000164609, ENSG00000077312, ENSG00000099783, ENSG00000135486, ENSG00000115875, ENSG00000240682, ENSG00000119203, ENSG00000145216, ENSG00000139168, ENSG00000136450, ENSG00000100028, ENSG00000149532, ENSG00000161265, ENSG00000161547, ENSG00000183258, ENSG00000099817, ENSG00000087087, ENSG00000100142, ENSG00000003756, ENSG0000…	2116	222	16792	1.85882	0.058102	0.00374112	0.00372436	4.91396
GOTERM_BP_DIRECT	GO:0000289~nuclear-transcribed mRNA poly(A) tail shortening	14	0.575895	1.84323e-05	ENSG00000114867, ENSG00000155508, ENSG00000111596, ENSG00000138767, ENSG00000076242, ENSG00000135473, ENSG00000113300, ENSG00000172239, ENSG00000080802, ENSG00000020577, ENSG00000063046, ENSG00000149115, ENSG00000161960, ENSG00000125107	2116	29	16792	3.83104	0.0865286	0.00532367	0.00529982	4.73442
GOTERM_BP_DIRECT	GO:0006283~transcription-coupled nucleotide-excision repair	24	0.987248	2.35731e-05	ENSG00000110768, ENSG00000168090, ENSG00000175482, ENSG00000105258, ENSG00000077514, ENSG00000049167, ENSG00000049541, ENSG00000111652, ENSG00000111445, ENSG00000021776, ENSG00000240682, ENSG00000134058, ENSG00000139842, ENSG00000205581, ENSG00000062822, ENSG00000168002, ENSG00000141030, ENSG00000163161, ENSG00000121022, ENSG00000169727, ENSG00000099817, ENSG00000084072, ENSG00000105486, ENSG0000…	2116	74	16792	2.57375	0.109298	0.00643021	0.0064014	4.62758
GOTERM_BP_DIRECT	GO:0000086~G2/M transition of mitotic cell cycle	36	1.48087	2.69827e-05	ENSG00000103995, ENSG00000152240, ENSG00000113558, ENSG00000175203, ENSG00000170312, ENSG00000136811, ENSG00000116127, ENSG00000158402, ENSG00000131462, ENSG00000249115, ENSG00000134058, ENSG00000080824, ENSG00000117650, ENSG00000078674, ENSG00000151849, ENSG00000160014, ENSG00000160299, ENSG00000087586, ENSG00000149554, ENSG00000089685, ENSG00000127564, ENSG00000141577, ENSG00000221914, ENSG0000…	2116	137	16792	2.0853	0.124086	0.0069729	0.00694166	4.56891
GOTERM_BP_DIRECT	GO:0034063~stress granule assembly	8	0.329083	4.22186e-05	ENSG00000215301, ENSG00000168488, ENSG00000099622, ENSG00000141738, ENSG00000204842, ENSG00000151746, ENSG00000102103, ENSG00000087263	2116	10	16792	6.34858	0.187222	0.0103647	0.0103182	4.3745
GOTERM_BP_DIRECT	GO:0006396~RNA processing	27	1.11065	0.000120271	ENSG00000075856, ENSG00000188917, ENSG00000123064, ENSG00000108406, ENSG00000076067, ENSG00000133687, ENSG00000163660, ENSG00000138035, ENSG00000160570, ENSG00000100028, ENSG00000169045, ENSG00000101138, ENSG00000090621, ENSG00000100201, ENSG00000072756, ENSG00000160710, ENSG00000197381, ENSG00000003756, ENSG00000096746, ENSG00000067248, ENSG00000174720, ENSG00000061936, ENSG00000151746, ENSG0000…	2116	97	16792	2.20891	0.445986	0.0281205	0.0279945	3.91984
GOTERM_BP_DIRECT	GO:0046777~protein autophosphorylation	40	1.64541	0.000164874	ENSG00000160867, ENSG00000186716, ENSG00000148660, ENSG00000066468, ENSG00000139625, ENSG00000006432, ENSG00000178999, ENSG00000122779, ENSG00000115694, ENSG00000117650, ENSG00000035664, ENSG00000103319, ENSG00000141736, ENSG00000087586, ENSG00000147133, ENSG00000120156, ENSG00000089022, ENSG00000073803, ENSG00000179335, ENSG00000099875, ENSG00000110931, ENSG00000133275, ENSG00000196730, ENSG0000…	2116	172	16792	1.84552	0.554963	0.0367969	0.036632	3.78285
GOTERM_BP_DIRECT	GO:0031124~mRNA 3'-end processing	17	0.699301	0.000275233	ENSG00000133226, ENSG00000164609, ENSG00000115875, ENSG00000265241, ENSG00000119203, ENSG00000145216, ENSG00000058673, ENSG00000136450, ENSG00000063244, ENSG00000160201, ENSG00000163634, ENSG00000125676, ENSG00000101138, ENSG00000149532, ENSG00000161547, ENSG00000100650, ENSG00000100296	2116	50	16792	2.69815	0.741169	0.0585186	0.0582564	3.5603
GOTERM_BP_DIRECT	GO:0006405~RNA export from nucleus	18	0.740436	0.000286038	ENSG00000110713, ENSG00000099901, ENSG00000133226, ENSG00000213024, ENSG00000047410, ENSG00000164609, ENSG00000135486, ENSG00000115875, ENSG00000265241, ENSG00000058673, ENSG00000136450, ENSG00000063244, ENSG00000160201, ENSG00000163634, ENSG00000125676, ENSG00000161547, ENSG00000100650, ENSG00000100296	2116	55	16792	2.59715	0.754546	0.0585186	0.0582564	3.54358
GOTERM_BP_DIRECT	GO:0000045~autophagosome assembly	15	0.61703	0.000308031	ENSG00000157954, ENSG00000126581, ENSG00000179364, ENSG00000023287, ENSG00000130734, ENSG00000168010, ENSG00000110046, ENSG00000175224, ENSG00000085978, ENSG00000135018, ENSG00000196998, ENSG00000080815, ENSG00000198925, ENSG00000139112, ENSG00000125703	2116	41	16792	2.90332	0.779678	0.0604973	0.0602263	3.51141
GOTERM_BP_DIRECT	GO:0017148~negative regulation of translation	18	0.740436	0.000572176	ENSG00000107864, ENSG00000129245, ENSG00000149273, ENSG00000215301, ENSG00000184708, ENSG00000099622, ENSG00000141738, ENSG00000110888, ENSG00000111640, ENSG00000196730, ENSG00000111596, ENSG00000020577, ENSG00000136381, ENSG00000116001, ENSG00000142541, ENSG00000125107, ENSG00000165699, ENSG00000204628	2116	58	16792	2.46281	0.939806	0.108053	0.107569	3.24247
GOTERM_BP_DIRECT	GO:0010803~regulation of tumor necrosis factor-mediated signaling pathway	12	0.493624	0.000678433	ENSG00000092098, ENSG00000154124, ENSG00000104365, ENSG00000125826, ENSG00000064012, ENSG00000110514, ENSG00000106052, ENSG00000163349, ENSG00000204628, ENSG00000176170, ENSG00000269335, ENSG00000110330	2116	30	16792	3.17429	0.964287	0.120876	0.120335	3.16849
GOTERM_BP_DIRECT	GO:0006369~termination of RNA polymerase II transcription	19	0.781571	0.000689316	ENSG00000133226, ENSG00000164609, ENSG00000115875, ENSG00000265241, ENSG00000116830, ENSG00000119203, ENSG00000145216, ENSG00000058673, ENSG00000136450, ENSG00000100028, ENSG00000063244, ENSG00000160201, ENSG00000163634, ENSG00000125676, ENSG00000101138, ENSG00000149532, ENSG00000161547, ENSG00000100650, ENSG00000100296	2116	64	16792	2.35592	0.966146	0.120876	0.120335	3.16158
GOTERM_BP_DIRECT	GO:0043161~proteasome-mediated ubiquitin-dependent protein catabolic process	43	1.76882	0.000742726	ENSG00000110801, ENSG00000131467, ENSG00000092010, ENSG00000182979, ENSG00000070423, ENSG00000165916, ENSG00000197111, ENSG00000049167, ENSG00000113558, ENSG00000113712, ENSG00000114626, ENSG00000099364, ENSG00000110200, ENSG00000162191, ENSG00000170312, ENSG00000066427, ENSG00000139842, ENSG00000141552, ENSG00000116044, ENSG00000168159, ENSG00000100902, ENSG00000168036, ENSG00000145916, ENSG0000…	2116	203	16792	1.68097	0.97396	0.125751	0.125188	3.12917
GOTERM_BP_DIRECT	GO:0006397~mRNA processing	39	1.60428	0.000780826	ENSG00000070047, ENSG00000213782, ENSG00000133226, ENSG00000214575, ENSG00000198860, ENSG00000049883, ENSG00000135486, ENSG00000175324, ENSG00000170892, ENSG00000109819, ENSG00000265241, ENSG00000115875, ENSG00000111196, ENSG00000163166, ENSG00000136450, ENSG00000100722, ENSG00000161547, ENSG00000160710, ENSG00000092208, ENSG00000108883, ENSG00000197381, ENSG00000104852, ENSG00000147140, ENSG0000…	2116	179	16792	1.72901	0.978406	0.127795	0.127223	3.10745
GOTERM_BP_DIRECT	GO:0006310~DNA recombination	22	0.904977	0.00118248	ENSG00000136518, ENSG00000160957, ENSG00000174371, ENSG00000129197, ENSG00000147140, ENSG00000131470, ENSG00000168152, ENSG00000026036, ENSG00000157212, ENSG00000020922, ENSG00000113522, ENSG00000002016, ENSG00000170322, ENSG00000172732, ENSG00000051180, ENSG00000115274, ENSG00000100823, ENSG00000108384, ENSG00000012048, ENSG00000211460, ENSG00000187736, ENSG00000105486	2116	83	16792	2.10345	0.997001	0.181953	0.181138	2.92721
GOTERM_BP_DIRECT	GO:0043044~ATP-dependent chromatin remodeling	10	0.411353	0.00121845	ENSG00000136518, ENSG00000099956, ENSG00000092199, ENSG00000100888, ENSG00000127616, ENSG00000073584, ENSG00000108604, ENSG00000139613, ENSG00000102038, ENSG00000111642	2116	23	16792	3.45032	0.997487	0.181953	0.181138	2.91419
GOTERM_BP_DIRECT	GO:0006406~mRNA export from nucleus	25	1.02838	0.0012229	ENSG00000093000, ENSG00000133226, ENSG00000213024, ENSG00000164609, ENSG00000265241, ENSG00000115875, ENSG00000005007, ENSG00000119203, ENSG00000145216, ENSG00000120533, ENSG00000168872, ENSG00000136450, ENSG00000161547, ENSG00000110713, ENSG00000047410, ENSG00000137656, ENSG00000136243, ENSG00000116698, ENSG00000058673, ENSG00000063244, ENSG00000160201, ENSG00000163634, ENSG00000125676, ENSG0000…	2116	100	16792	1.98393	0.997541	0.181953	0.181138	2.91261
GOTERM_BP_DIRECT	GO:0070584~mitochondrion morphogenesis	9	0.370218	0.00130212	ENSG00000106028, ENSG00000113163, ENSG00000138035, ENSG00000125779, ENSG00000119705, ENSG00000087088, ENSG00000168958, ENSG00000171552, ENSG00000087470	2116	19	16792	3.75903	0.998334	0.188042	0.187199	2.88535
GOTERM_BP_DIRECT	GO:0051726~regulation of cell cycle	29	1.19292	0.00138346	ENSG00000103197, ENSG00000186716, ENSG00000132436, ENSG00000099860, ENSG00000158402, ENSG00000168610, ENSG00000159692, ENSG00000204138, ENSG00000100029, ENSG00000121022, ENSG00000102225, ENSG00000127564, ENSG00000185513, ENSG00000197381, ENSG00000150093, ENSG00000113328, ENSG00000110514, ENSG00000134644, ENSG00000110330, ENSG00000008128, ENSG00000267796, ENSG00000117266, ENSG00000163374, ENSG0000…	2116	124	16792	1.85594	0.998883	0.194079	0.193209	2.85903
GOTERM_BP_DIRECT	GO:0009411~response to UV	14	0.575895	0.00142829	ENSG00000165806, ENSG00000129197, ENSG00000099622, ENSG00000049167, ENSG00000116747, ENSG00000158773, ENSG00000133895, ENSG00000062822, ENSG00000163161, ENSG00000136273, ENSG00000121988, ENSG00000259316, ENSG00000160469, ENSG00000140464	2116	42	16792	2.64524	0.999104	0.194803	0.19393	2.84518
GOTERM_BP_DIRECT	GO:1903146~regulation of mitophagy	12	0.493624	0.00167972	ENSG00000136518, ENSG00000101194, ENSG00000094631, ENSG00000072310, ENSG00000159363, ENSG00000063244, ENSG00000160201, ENSG00000115317, ENSG00000087470, ENSG00000175193, ENSG00000143575, ENSG00000108773	2116	33	16792	2.88572	0.99974	0.222903	0.221904	2.77476
GOTERM_BP_DIRECT	GO:0015031~protein transport	71	2.92061	0.00184424	ENSG00000051009, ENSG00000076944, ENSG00000103051, ENSG00000111237, ENSG00000114745, ENSG00000168010, ENSG00000174851, ENSG00000114346, ENSG00000137145, ENSG00000085978, ENSG00000135249, ENSG00000138674, ENSG00000095066, ENSG00000131165, ENSG00000116521, ENSG00000089818, ENSG00000136051, ENSG00000157191, ENSG00000119844, ENSG00000124839, ENSG00000123106, ENSG00000126777, ENSG00000153071, ENSG0000…	2116	395	16792	1.42642	0.999884	0.238295	0.237227	2.73418
GOTERM_BP_DIRECT	GO:0006468~protein phosphorylation	80	3.29083	0.0019009	ENSG00000134318, ENSG00000186716, ENSG00000071054, ENSG00000174891, ENSG00000110025, ENSG00000114388, ENSG00000006432, ENSG00000117650, ENSG00000159692, ENSG00000136098, ENSG00000163161, ENSG00000141736, ENSG00000164896, ENSG00000102882, ENSG00000197045, ENSG00000110931, ENSG00000133275, ENSG00000175634, ENSG00000104936, ENSG00000112237, ENSG00000038382, ENSG00000154358, ENSG00000008128, ENSG0000…	2116	456	16792	1.39223	0.999912	0.239319	0.238246	2.72104
GOTERM_BP_DIRECT	GO:0010569~regulation of double-strand break repair via homologous recombination	8	0.329083	0.00201824	ENSG00000051180, ENSG00000164808, ENSG00000132436, ENSG00000149554, ENSG00000111247, ENSG00000026036, ENSG00000077463, ENSG00000149923	2116	16	16792	3.96786	0.999951	0.247739	0.246629	2.69503
GOTERM_BP_DIRECT	GO:0006974~cellular response to DNA damage stimulus	42	1.72768	0.00223903	ENSG00000149273, ENSG00000164808, ENSG00000049167, ENSG00000148362, ENSG00000020922, ENSG00000002016, ENSG00000172613, ENSG00000077152, ENSG00000139842, ENSG00000115392, ENSG00000136273, ENSG00000121988, ENSG00000182165, ENSG00000125885, ENSG00000149554, ENSG00000147133, ENSG00000013573, ENSG00000102882, ENSG00000126456, ENSG00000012048, ENSG00000177595, ENSG00000111602, ENSG00000067369, ENSG0000…	2116	208	16792	1.60241	0.999983	0.268138	0.266936	2.64994
GOTERM_BP_DIRECT	GO:0016032~viral process	56	2.30358	0.0023632	ENSG00000093000, ENSG00000099901, ENSG00000213983, ENSG00000168090, ENSG00000213024, ENSG00000114867, ENSG00000135486, ENSG00000153558, ENSG00000170653, ENSG00000158402, ENSG00000139842, ENSG00000168610, ENSG00000163161, ENSG00000114062, ENSG00000135480, ENSG00000087088, ENSG00000013573, ENSG00000099817, ENSG00000102882, ENSG00000126214, ENSG00000101182, ENSG00000047410, ENSG00000041357, ENSG0000…	2116	299	16792	1.48629	0.999991	0.276269	0.275031	2.6265
GOTERM_BP_DIRECT	GO:0030433~ER-associated ubiquitin-dependent protein catabolic process	17	0.699301	0.00245803	ENSG00000135924, ENSG00000135506, ENSG00000165916, ENSG00000115307, ENSG00000138942, ENSG00000110344, ENSG00000172046, ENSG00000135018, ENSG00000177239, ENSG00000100519, ENSG00000113194, ENSG00000160087, ENSG00000050130, ENSG00000145495, ENSG00000163516, ENSG00000164953, ENSG00000182446	2116	60	16792	2.24846	0.999994	0.27916	0.277909	2.60941
GOTERM_BP_DIRECT	GO:0000209~protein polyubiquitination	38	1.56314	0.00250164	ENSG00000110801, ENSG00000131467, ENSG00000092010, ENSG00000092098, ENSG00000108523, ENSG00000110429, ENSG00000070423, ENSG00000165916, ENSG00000049167, ENSG00000197530, ENSG00000094631, ENSG00000113558, ENSG00000110344, ENSG00000114423, ENSG00000244687, ENSG00000166233, ENSG00000086758, ENSG00000100902, ENSG00000125826, ENSG00000159352, ENSG00000147133, ENSG00000160753, ENSG00000141279, ENSG0000…	2116	184	16792	1.6389	0.999995	0.27916	0.277909	2.60178
GOTERM_BP_DIRECT	GO:0008380~RNA splicing	35	1.43974	0.00267832	ENSG00000213782, ENSG00000133226, ENSG00000140939, ENSG00000092199, ENSG00000174891, ENSG00000175324, ENSG00000109819, ENSG00000265241, ENSG00000115875, ENSG00000111196, ENSG00000163166, ENSG00000139168, ENSG00000100028, ENSG00000128739, ENSG00000161547, ENSG00000092208, ENSG00000108883, ENSG00000112739, ENSG00000003756, ENSG00000104852, ENSG00000122085, ENSG00000096746, ENSG00000147140, ENSG0000…	2116	166	16792	1.6732	0.999998	0.292234	0.290925	2.57214
GOTERM_BP_DIRECT	GO:0006921~cellular component disassembly involved in execution phase of apoptosis	9	0.370218	0.00278053	ENSG00000185825, ENSG00000168522, ENSG00000142330, ENSG00000165806, ENSG00000169398, ENSG00000064012, ENSG00000164305, ENSG00000087470, ENSG00000110330	2116	21	16792	3.40103	0.999999	0.296791	0.295461	2.55587
GOTERM_BP_DIRECT	GO:0010606~positive regulation of cytoplasmic mRNA processing body assembly	5	0.205677	0.00304775	ENSG00000111596, ENSG00000138767, ENSG00000135473, ENSG00000125107, ENSG00000113300	2116	6	16792	6.61311	1	0.313118	0.311715	2.51602
GOTERM_BP_DIRECT	GO:0090201~negative regulation of release of cytochrome c from mitochondria	8	0.329083	0.00306103	ENSG00000140939, ENSG00000160789, ENSG00000141480, ENSG00000165060, ENSG00000171552, ENSG00000175193, ENSG00000198836, ENSG00000108179	2116	17	16792	3.73446	1	0.313118	0.311715	2.51413
GOTERM_BP_DIRECT	GO:0016569~covalent chromatin modification	26	1.06952	0.00324633	ENSG00000177200, ENSG00000108604, ENSG00000172530, ENSG00000100888, ENSG00000118418, ENSG00000082014, ENSG00000258315, ENSG00000105393, ENSG00000143033, ENSG00000185513, ENSG00000184402, ENSG00000099956, ENSG00000071462, ENSG00000073584, ENSG00000139613, ENSG00000099991, ENSG00000168283, ENSG00000204463, ENSG00000171634, ENSG00000113580, ENSG00000118900, ENSG00000127616, ENSG00000102038, ENSG0000…	2116	113	16792	1.82592	1	0.325296	0.323838	2.48861
GOTERM_BP_DIRECT	GO:0010595~positive regulation of endothelial cell migration	14	0.575895	0.00351828	ENSG00000134318, ENSG00000112715, ENSG00000154188, ENSG00000249915, ENSG00000119185, ENSG00000111961, ENSG00000114861, ENSG00000073060, ENSG00000099250, ENSG00000118257, ENSG00000141376, ENSG00000120156, ENSG00000105287, ENSG00000050820	2116	46	16792	2.41522	1	0.345495	0.343947	2.45367
GOTERM_BP_DIRECT	GO:0031145~anaphase-promoting complex-dependent catabolic process	20	0.822707	0.00367963	ENSG00000110801, ENSG00000131467, ENSG00000092010, ENSG00000101182, ENSG00000094880, ENSG00000105325, ENSG00000165916, ENSG00000110200, ENSG00000041357, ENSG00000170312, ENSG00000178999, ENSG00000141552, ENSG00000100519, ENSG00000100902, ENSG00000159352, ENSG00000108671, ENSG00000163636, ENSG00000087586, ENSG00000089053, ENSG00000053900	2116	79	16792	2.00905	1	0.354255	0.352668	2.4342
GOTERM_BP_DIRECT	GO:0070301~cellular response to hydrogen peroxide	16	0.658165	0.0038008	ENSG00000149273, ENSG00000135679, ENSG00000094631, ENSG00000165060, ENSG00000135046, ENSG00000114346, ENSG00000170312, ENSG00000116288, ENSG00000116044, ENSG00000085662, ENSG00000100823, ENSG00000185122, ENSG00000106462, ENSG00000277258, ENSG00000108179, ENSG00000166888	2116	57	16792	2.22757	1	0.358883	0.357275	2.42012
GOTERM_BP_DIRECT	GO:0035066~positive regulation of histone acetylation	8	0.329083	0.00447011	ENSG00000125538, ENSG00000157212, ENSG00000109819, ENSG00000276234, ENSG00000102882, ENSG00000012048, ENSG00000108773, ENSG00000162302	2116	18	16792	3.52699	1	0.410026	0.408189	2.34968
GOTERM_BP_DIRECT	GO:0032212~positive regulation of telomere maintenance via telomerase	11	0.452489	0.00459006	ENSG00000117650, ENSG00000168036, ENSG00000039650, ENSG00000085511, ENSG00000147421, ENSG00000135486, ENSG00000089022, ENSG00000128513, ENSG00000102882, ENSG00000178999, ENSG00000141499	2116	32	16792	2.72791	1	0.410026	0.408189	2.33818
GOTERM_BP_DIRECT	GO:0006884~cell volume homeostasis	6	0.246812	0.00459296	ENSG00000104783, ENSG00000113504, ENSG00000011021, ENSG00000205250, ENSG00000124067, ENSG00000087274	2116	10	16792	4.76144	1	0.410026	0.408189	2.33791
GOTERM_BP_DIRECT	GO:0042787~protein ubiquitination involved in ubiquitin-dependent protein catabolic process	32	1.31633	0.00474954	ENSG00000135506, ENSG00000070423, ENSG00000114626, ENSG00000110200, ENSG00000119682, ENSG00000170312, ENSG00000178999, ENSG00000139842, ENSG00000141552, ENSG00000166233, ENSG00000086758, ENSG00000145916, ENSG00000118518, ENSG00000087586, ENSG00000147133, ENSG00000163743, ENSG00000094880, ENSG00000105325, ENSG00000135679, ENSG00000092148, ENSG00000138942, ENSG00000132640, ENSG00000177479, ENSG0000…	2116	153	16792	1.65976	1	0.416433	0.414567	2.32335
GOTERM_BP_DIRECT	GO:0051603~proteolysis involved in cellular protein catabolic process	14	0.575895	0.0052465	ENSG00000101182, ENSG00000064012, ENSG00000196365, ENSG00000135047, ENSG00000041357, ENSG00000064601, ENSG00000162909, ENSG00000078098, ENSG00000100902, ENSG00000100600, ENSG00000125656, ENSG00000142910, ENSG00000164733, ENSG00000166855	2116	48	16792	2.31459	1	0.451935	0.44991	2.28013
GOTERM_BP_DIRECT	GO:0051437~positive regulation of ubiquitin-protein ligase activity involved in regulation of mitotic cell cycle transition	19	0.781571	0.00549428	ENSG00000110801, ENSG00000131467, ENSG00000092010, ENSG00000101182, ENSG00000094880, ENSG00000105325, ENSG00000165916, ENSG00000113558, ENSG00000110200, ENSG00000041357, ENSG00000170312, ENSG00000141552, ENSG00000100519, ENSG00000100902, ENSG00000159352, ENSG00000108671, ENSG00000163636, ENSG00000089053, ENSG00000053900	2116	76	16792	1.98393	1	0.46155	0.459482	2.26009
GOTERM_BP_DIRECT	GO:0043966~histone H3 acetylation	13	0.534759	0.00554612	ENSG00000156983, ENSG00000156650, ENSG00000043143, ENSG00000168395, ENSG00000135341, ENSG00000111653, ENSG00000119760, ENSG00000083168, ENSG00000187325, ENSG00000276234, ENSG00000148229, ENSG00000221926, ENSG00000108773	2116	43	16792	2.39917	1	0.46155	0.459482	2.25601
GOTERM_BP_DIRECT	GO:0009060~aerobic respiration	11	0.452489	0.00585542	ENSG00000117640, ENSG00000173660, ENSG00000125779, ENSG00000239900, ENSG00000165792, ENSG00000167792, ENSG00000165060, ENSG00000143252, ENSG00000117118, ENSG00000105819, ENSG00000102078	2116	33	16792	2.64524	1	0.479169	0.477022	2.23244
GOTERM_BP_DIRECT	GO:0000226~microtubule cytoskeleton organization	18	0.740436	0.00610848	ENSG00000092020, ENSG00000128487, ENSG00000111640, ENSG00000136861, ENSG00000170312, ENSG00000131462, ENSG00000066427, ENSG00000117533, ENSG00000116641, ENSG00000147526, ENSG00000169398, ENSG00000138162, ENSG00000141380, ENSG00000151914, ENSG00000160299, ENSG00000044090, ENSG00000089685, ENSG00000101871	2116	71	16792	2.01187	1	0.483752	0.481585	2.21407
GOTERM_BP_DIRECT	GO:0051436~negative regulation of ubiquitin-protein ligase activity involved in mitotic cell cycle	18	0.740436	0.00610848	ENSG00000110801, ENSG00000131467, ENSG00000092010, ENSG00000101182, ENSG00000094880, ENSG00000105325, ENSG00000165916, ENSG00000110200, ENSG00000041357, ENSG00000170312, ENSG00000141552, ENSG00000100519, ENSG00000100902, ENSG00000159352, ENSG00000108671, ENSG00000163636, ENSG00000089053, ENSG00000053900	2116	71	16792	2.01187	1	0.483752	0.481585	2.21407
GOTERM_BP_DIRECT	GO:0009116~nucleoside metabolic process	8	0.329083	0.0063181	ENSG00000101911, ENSG00000114491, ENSG00000099810, ENSG00000094841, ENSG00000183696, ENSG00000198931, ENSG00000103202, ENSG00000136877	2116	19	16792	3.34136	1	0.491208	0.489007	2.19941
GOTERM_BP_DIRECT	GO:0002091~negative regulation of receptor internalization	5	0.205677	0.00640272	ENSG00000132535, ENSG00000204842, ENSG00000182718, ENSG00000137575, ENSG00000087053	2116	7	16792	5.66838	1	0.491208	0.489007	2.19364
GOTERM_BP_DIRECT	GO:0007088~regulation of mitotic nuclear division	9	0.370218	0.00711167	ENSG00000117650, ENSG00000180198, ENSG00000159069, ENSG00000044090, ENSG00000100462, ENSG00000127564, ENSG00000158402, ENSG00000185513, ENSG00000127445	2116	24	16792	2.9759	1	0.529802	0.527428	2.14803
GOTERM_BP_DIRECT	GO:0032469~endoplasmic reticulum calcium ion homeostasis	7	0.287947	0.00720254	ENSG00000145349, ENSG00000051108, ENSG00000087088, ENSG00000150995, ENSG00000080815, ENSG00000139644, ENSG00000140464	2116	15	16792	3.70334	1	0.529802	0.527428	2.14251
GOTERM_BP_DIRECT	GO:0070734~histone H3-K27 methylation	4	0.164541	0.00722947	ENSG00000108799, ENSG00000106462, ENSG00000181090, ENSG00000204371	2116	4	16792	7.93573	1	0.529802	0.527428	2.14089
GOTERM_BP_DIRECT	GO:0051973~positive regulation of telomerase activity	10	0.411353	0.00740897	ENSG00000117650, ENSG00000168036, ENSG00000039650, ENSG00000085511, ENSG00000147421, ENSG00000089022, ENSG00000128513, ENSG00000102882, ENSG00000178999, ENSG00000141499	2116	29	16792	2.73646	1	0.534971	0.532574	2.13024
GOTERM_BP_DIRECT	GO:0051865~protein autoubiquitination	14	0.575895	0.00759504	ENSG00000135679, ENSG00000049167, ENSG00000138942, ENSG00000077152, ENSG00000080802, ENSG00000168159, ENSG00000082996, ENSG00000114062, ENSG00000187147, ENSG00000118518, ENSG00000148356, ENSG00000012048, ENSG00000103266, ENSG00000163743	2116	50	16792	2.222	1	0.540459	0.538037	2.11947
GOTERM_BP_DIRECT	GO:0016192~vesicle-mediated transport	31	1.2752	0.00793974	ENSG00000105355, ENSG00000213983, ENSG00000103197, ENSG00000155256, ENSG00000100083, ENSG00000175106, ENSG00000137501, ENSG00000138834, ENSG00000131165, ENSG00000117533, ENSG00000141376, ENSG00000084733, ENSG00000214078, ENSG00000168538, ENSG00000101310, ENSG00000103496, ENSG00000221838, ENSG00000162236, ENSG00000124333, ENSG00000157823, ENSG00000152056, ENSG00000070371, ENSG00000158092, ENSG0000…	2116	152	16792	1.61847	1	0.556916	0.554421	2.10019
GOTERM_BP_DIRECT	GO:0051568~histone H3-K4 methylation	8	0.329083	0.00867956	ENSG00000147050, ENSG00000055609, ENSG00000117222, ENSG00000157212, ENSG00000167548, ENSG00000154832, ENSG00000162961, ENSG00000118058	2116	20	16792	3.17429	1	0.600234	0.597545	2.0615
GOTERM_BP_DIRECT	GO:0032481~positive regulation of type I interferon production	14	0.575895	0.0090451	ENSG00000020922, ENSG00000171453, ENSG00000105939, ENSG00000077150, ENSG00000172936, ENSG00000168036, ENSG00000100413, ENSG00000109320, ENSG00000183258, ENSG00000163565, ENSG00000099817, ENSG00000126456, ENSG00000166888, ENSG00000100142	2116	51	16792	2.17844	1	0.608881	0.606152	2.04359
GOTERM_BP_DIRECT	GO:0000731~DNA synthesis involved in DNA repair	11	0.452489	0.0091859	ENSG00000062822, ENSG00000051180, ENSG00000174371, ENSG00000175482, ENSG00000177302, ENSG00000077514, ENSG00000111247, ENSG00000108384, ENSG00000020922, ENSG00000113522, ENSG00000012048	2116	35	16792	2.49409	1	0.608881	0.606152	2.03688
GOTERM_BP_DIRECT	GO:0006284~base-excision repair	11	0.452489	0.0091859	ENSG00000160957, ENSG00000086758, ENSG00000129484, ENSG00000100823, ENSG00000123415, ENSG00000065057, ENSG00000137309, ENSG00000132781, ENSG00000154328, ENSG00000077463, ENSG00000105486	2116	35	16792	2.49409	1	0.608881	0.606152	2.03688
GOTERM_BP_DIRECT	GO:0006306~DNA methylation	9	0.370218	0.00932448	ENSG00000076108, ENSG00000178028, ENSG00000114735, ENSG00000130816, ENSG00000106462, ENSG00000118058, ENSG00000181090, ENSG00000204371, ENSG00000087460	2116	25	16792	2.85686	1	0.608881	0.606152	2.03038
GOTERM_BP_DIRECT	GO:0007052~mitotic spindle organization	10	0.411353	0.00942463	ENSG00000068796, ENSG00000180198, ENSG00000047849, ENSG00000126524, ENSG00000160299, ENSG00000087586, ENSG00000175203, ENSG00000132341, ENSG00000100242, ENSG00000145632	2116	30	16792	2.64524	1	0.608881	0.606152	2.02574
GOTERM_BP_DIRECT	GO:0043123~positive regulation of I-kappaB kinase/NF-kappaB signaling	32	1.31633	0.0100934	ENSG00000104365, ENSG00000092098, ENSG00000103275, ENSG00000213024, ENSG00000172175, ENSG00000198001, ENSG00000197530, ENSG00000104529, ENSG00000114346, ENSG00000135341, ENSG00000244687, ENSG00000105939, ENSG00000177889, ENSG00000168036, ENSG00000125826, ENSG00000164054, ENSG00000126456, ENSG00000145632, ENSG00000198160, ENSG00000155366, ENSG00000017260, ENSG00000177054, ENSG00000064012, ENSG0000…	2116	161	16792	1.57729	1	0.625154	0.622352	1.99596
GOTERM_BP_DIRECT	GO:0032981~mitochondrial respiratory chain complex I assembly	16	0.658165	0.0101916	ENSG00000178127, ENSG00000106603, ENSG00000130414, ENSG00000003509, ENSG00000074582, ENSG00000023228, ENSG00000177646, ENSG00000171204, ENSG00000140990, ENSG00000186010, ENSG00000168653, ENSG00000166136, ENSG00000167792, ENSG00000170906, ENSG00000102125, ENSG00000156170	2116	63	16792	2.01542	1	0.625154	0.622352	1.99176
GOTERM_BP_DIRECT	GO:0006303~double-strand break repair via nonhomologous end joining	16	0.658165	0.0101916	ENSG00000156831, ENSG00000173120, ENSG00000148362, ENSG00000067369, ENSG00000157212, ENSG00000076242, ENSG00000020922, ENSG00000113522, ENSG00000177889, ENSG00000087206, ENSG00000166169, ENSG00000105393, ENSG00000012048, ENSG00000109685, ENSG00000187736, ENSG00000122783	2116	63	16792	2.01542	1	0.625154	0.622352	1.99176
GOTERM_BP_DIRECT	GO:0016925~protein sumoylation	25	1.02838	0.0102829	ENSG00000093000, ENSG00000103275, ENSG00000092199, ENSG00000213024, ENSG00000182979, ENSG00000111752, ENSG00000002016, ENSG00000173889, ENSG00000178999, ENSG00000061273, ENSG00000089685, ENSG00000184900, ENSG00000012048, ENSG00000140464, ENSG00000277258, ENSG00000110713, ENSG00000156831, ENSG00000067066, ENSG00000135679, ENSG00000047410, ENSG00000067369, ENSG00000168283, ENSG00000136243, ENSG0000…	2116	117	16792	1.69567	1	0.625154	0.622352	1.98789
GOTERM_BP_DIRECT	GO:0007051~spindle organization	7	0.287947	0.0103131	ENSG00000099901, ENSG00000148335, ENSG00000087586, ENSG00000128944, ENSG00000088970, ENSG00000170004, ENSG00000178999	2116	16	16792	3.47188	1	0.625154	0.622352	1.98661
GOTERM_BP_DIRECT	GO:0030163~protein catabolic process	12	0.493624	0.0106238	ENSG00000122779, ENSG00000100519, ENSG00000131238, ENSG00000166340, ENSG00000165916, ENSG00000182240, ENSG00000196365, ENSG00000148356, ENSG00000188603, ENSG00000117984, ENSG00000128973, ENSG00000159459	2116	41	16792	2.32265	1	0.636135	0.633285	1.97372
GOTERM_BP_DIRECT	GO:0006446~regulation of translational initiation	11	0.452489	0.0113153	ENSG00000178982, ENSG00000134030, ENSG00000100129, ENSG00000130811, ENSG00000114867, ENSG00000063046, ENSG00000100664, ENSG00000161960, ENSG00000110321, ENSG00000085760, ENSG00000175390	2116	36	16792	2.42481	1	0.651027	0.64811	1.94633
GOTERM_BP_DIRECT	GO:0007040~lysosome organization	11	0.452489	0.0113153	ENSG00000166971, ENSG00000051009, ENSG00000126581, ENSG00000138760, ENSG00000137474, ENSG00000166340, ENSG00000171298, ENSG00000188603, ENSG00000095066, ENSG00000107521, ENSG00000128973	2116	36	16792	2.42481	1	0.651027	0.64811	1.94633
GOTERM_BP_DIRECT	GO:1903071~positive regulation of ER-associated ubiquitin-dependent protein catabolic process	5	0.205677	0.0115355	ENSG00000051108, ENSG00000185825, ENSG00000100219, ENSG00000116044, ENSG00000135018	2116	8	16792	4.95983	1	0.651027	0.64811	1.93796
GOTERM_BP_DIRECT	GO:1901409~positive regulation of phosphorylation of RNA polymerase II C-terminal domain	5	0.205677	0.0115355	ENSG00000163660, ENSG00000082258, ENSG00000112237, ENSG00000221978, ENSG00000262919	2116	8	16792	4.95983	1	0.651027	0.64811	1.93796
GOTERM_BP_DIRECT	GO:0006975~DNA damage induced protein phosphorylation	5	0.205677	0.0115355	ENSG00000188130, ENSG00000149554, ENSG00000183765, ENSG00000108984, ENSG00000102882	2116	8	16792	4.95983	1	0.651027	0.64811	1.93796
GOTERM_BP_DIRECT	GO:0032436~positive regulation of proteasomal ubiquitin-dependent protein catabolic process	16	0.658165	0.0118015	ENSG00000135924, ENSG00000135679, ENSG00000111667, ENSG00000113712, ENSG00000177479, ENSG00000080815, ENSG00000166233, ENSG00000143207, ENSG00000153071, ENSG00000013374, ENSG00000087586, ENSG00000147133, ENSG00000204628, ENSG00000103266, ENSG00000163743, ENSG00000145632	2116	64	16792	1.98393	1	0.652528	0.649605	1.92806
GOTERM_BP_DIRECT	GO:0071479~cellular response to ionizing radiation	10	0.411353	0.0118279	ENSG00000051180, ENSG00000164808, ENSG00000132436, ENSG00000136273, ENSG00000171792, ENSG00000104529, ENSG00000114346, ENSG00000111247, ENSG00000163565, ENSG00000172613	2116	31	16792	2.55991	1	0.652528	0.649605	1.92709
GOTERM_BP_DIRECT	GO:0031647~regulation of protein stability	17	0.699301	0.0121047	ENSG00000047410, ENSG00000094631, ENSG00000072310, ENSG00000114316, ENSG00000172046, ENSG00000064601, ENSG00000122779, ENSG00000137074, ENSG00000100219, ENSG00000160285, ENSG00000186575, ENSG00000168564, ENSG00000087586, ENSG00000121774, ENSG00000276234, ENSG00000103266, ENSG00000108773	2116	70	16792	1.92725	1	0.660377	0.657418	1.91705
GOTERM_BP_DIRECT	GO:0006886~intracellular protein transport	43	1.76882	0.012618	ENSG00000213983, ENSG00000185825, ENSG00000100083, ENSG00000111237, ENSG00000152061, ENSG00000094631, ENSG00000249915, ENSG00000164609, ENSG00000137501, ENSG00000110025, ENSG00000064601, ENSG00000115234, ENSG00000122218, ENSG00000204634, ENSG00000255104, ENSG00000101310, ENSG00000011454, ENSG00000126214, ENSG00000100284, ENSG00000103496, ENSG00000221838, ENSG00000162236, ENSG00000156313, ENSG0000…	2116	236	16792	1.44592	1	0.68082	0.677769	1.89901
GOTERM_BP_DIRECT	GO:0036498~IRE1-mediated unfolded protein response	15	0.61703	0.0131947	ENSG00000160789, ENSG00000175215, ENSG00000174851, ENSG00000154832, ENSG00000138674, ENSG00000132432, ENSG00000100219, ENSG00000166340, ENSG00000044090, ENSG00000013573, ENSG00000108433, ENSG00000149428, ENSG00000072778, ENSG00000143321, ENSG00000087274	2116	59	16792	2.01756	1	0.704197	0.701041	1.8796
GOTERM_BP_DIRECT	GO:0007005~mitochondrion organization	18	0.740436	0.0139604	ENSG00000106028, ENSG00000107815, ENSG00000114867, ENSG00000049883, ENSG00000196365, ENSG00000165060, ENSG00000167085, ENSG00000115317, ENSG00000074582, ENSG00000109819, ENSG00000197912, ENSG00000198836, ENSG00000116288, ENSG00000125459, ENSG00000087470, ENSG00000104064, ENSG00000143575, ENSG00000215021	2116	77	16792	1.85511	1	0.737051	0.733748	1.8551
GOTERM_BP_DIRECT	GO:0006337~nucleosome disassembly	7	0.287947	0.0142688	ENSG00000099956, ENSG00000127616, ENSG00000073584, ENSG00000137309, ENSG00000108604, ENSG00000082014, ENSG00000139613	2116	17	16792	3.26765	1	0.745318	0.741978	1.84561
GOTERM_BP_DIRECT	GO:0006914~autophagy	27	1.11065	0.0144279	ENSG00000130734, ENSG00000160948, ENSG00000110046, ENSG00000132470, ENSG00000175224, ENSG00000198925, ENSG00000139644, ENSG00000083937, ENSG00000116288, ENSG00000100926, ENSG00000125703, ENSG00000038532, ENSG00000159210, ENSG00000163565, ENSG00000126581, ENSG00000023287, ENSG00000138942, ENSG00000196998, ENSG00000117984, ENSG00000140474, ENSG00000100219, ENSG00000058056, ENSG00000139112, ENSG0000…	2116	133	16792	1.61101	1	0.745696	0.742355	1.8408
GOTERM_BP_DIRECT	GO:0000722~telomere maintenance via recombination	10	0.411353	0.0146601	ENSG00000062822, ENSG00000051180, ENSG00000156831, ENSG00000175482, ENSG00000077514, ENSG00000049541, ENSG00000111445, ENSG00000108384, ENSG00000113522, ENSG00000105486	2116	32	16792	2.47991	1	0.748253	0.744901	1.83386
GOTERM_BP_DIRECT	GO:0006351~transcription, DNA-templated	278	11.4356	0.0151677	ENSG00000130675, ENSG00000213024, ENSG00000197256, ENSG00000077235, ENSG00000114744, ENSG00000111596, ENSG00000133142, ENSG00000119760, ENSG00000114861, ENSG00000197935, ENSG00000167840, ENSG00000082153, ENSG00000115274, ENSG00000137185, ENSG00000099817, ENSG00000141456, ENSG00000102882, ENSG00000108984, ENSG00000140365, ENSG00000012048, ENSG00000277258, ENSG00000112319, ENSG00000170581, ENSG0000…	2116	1955	16792	1.12846	1	0.748253	0.744901	1.81908
GOTERM_BP_DIRECT	GO:0043171~peptide catabolic process	8	0.329083	0.0152394	ENSG00000274487, ENSG00000243989, ENSG00000176393, ENSG00000166340, ENSG00000166825, ENSG00000164308, ENSG00000133313, ENSG00000141279	2116	22	16792	2.88572	1	0.748253	0.744901	1.81703
GOTERM_BP_DIRECT	GO:0070207~protein homotrimerization	8	0.329083	0.0152394	ENSG00000147955, ENSG00000136603, ENSG00000138035, ENSG00000008394, ENSG00000102878, ENSG00000185122, ENSG00000110881, ENSG00000168404	2116	22	16792	2.88572	1	0.748253	0.744901	1.81703
GOTERM_BP_DIRECT	GO:2001243~negative regulation of intrinsic apoptotic signaling pathway	8	0.329083	0.0152394	ENSG00000051108, ENSG00000215301, ENSG00000186010, ENSG00000132436, ENSG00000188976, ENSG00000171552, ENSG00000175193, ENSG00000108179	2116	22	16792	2.88572	1	0.748253	0.744901	1.81703
GOTERM_BP_DIRECT	GO:0006302~double-strand break repair	16	0.658165	0.0156119	ENSG00000160957, ENSG00000182979, ENSG00000146670, ENSG00000042088, ENSG00000020922, ENSG00000113522, ENSG00000002016, ENSG00000137074, ENSG00000087206, ENSG00000138496, ENSG00000116670, ENSG00000105393, ENSG00000183765, ENSG00000012048, ENSG00000187736, ENSG00000105486	2116	66	16792	1.92381	1	0.751516	0.748149	1.80654
GOTERM_BP_DIRECT	GO:0038061~NIK/NF-kappaB signaling	16	0.658165	0.0156119	ENSG00000110801, ENSG00000131467, ENSG00000092010, ENSG00000101182, ENSG00000165916, ENSG00000113558, ENSG00000041357, ENSG00000110330, ENSG00000077150, ENSG00000100519, ENSG00000100902, ENSG00000159352, ENSG00000108671, ENSG00000109320, ENSG00000163636, ENSG00000149923	2116	66	16792	1.92381	1	0.751516	0.748149	1.80654
GOTERM_BP_DIRECT	GO:0007062~sister chromatid cohesion	22	0.904977	0.0167229	ENSG00000110713, ENSG00000153044, ENSG00000068796, ENSG00000197771, ENSG00000130779, ENSG00000146670, ENSG00000020922, ENSG00000178999, ENSG00000122952, ENSG00000102901, ENSG00000123219, ENSG00000186298, ENSG00000166451, ENSG00000145241, ENSG00000108384, ENSG00000089685, ENSG00000013573, ENSG00000129810, ENSG00000079616, ENSG00000149636, ENSG00000149503, ENSG00000215021	2116	103	16792	1.69501	1	0.797181	0.793609	1.77669
GOTERM_BP_DIRECT	GO:0001522~pseudouridine synthesis	6	0.246812	0.0169552	ENSG00000162927, ENSG00000007376, ENSG00000156990, ENSG00000165526, ENSG00000091127, ENSG00000129317	2116	13	16792	3.66264	1	0.800482	0.796895	1.7707
GOTERM_BP_DIRECT	GO:0010388~cullin deneddylation	5	0.205677	0.018715	ENSG00000168090, ENSG00000141030, ENSG00000121022, ENSG00000111652, ENSG00000169727	2116	9	16792	4.40874	1	0.863447	0.859578	1.72781
GOTERM_BP_DIRECT	GO:0050684~regulation of mRNA processing	5	0.205677	0.018715	ENSG00000163166, ENSG00000049883, ENSG00000137776, ENSG00000130254, ENSG00000008128	2116	9	16792	4.40874	1	0.863447	0.859578	1.72781
GOTERM_BP_DIRECT	GO:0090503~RNA phosphodiester bond hydrolysis, exonucleolytic	9	0.370218	0.0190214	ENSG00000171824, ENSG00000138035, ENSG00000155508, ENSG00000111596, ENSG00000138767, ENSG00000103005, ENSG00000135473, ENSG00000125107, ENSG00000113300	2116	28	16792	2.55077	1	0.863447	0.859578	1.72076
GOTERM_BP_DIRECT	GO:0006414~translational elongation	7	0.287947	0.0191682	ENSG00000103319, ENSG00000114626, ENSG00000172432, ENSG00000114942, ENSG00000156508, ENSG00000104529, ENSG00000254772	2116	18	16792	3.08612	1	0.863447	0.859578	1.71742
GOTERM_BP_DIRECT	GO:0071539~protein localization to centrosome	7	0.287947	0.0191682	ENSG00000078674, ENSG00000139350, ENSG00000173588, ENSG00000087586, ENSG00000175203, ENSG00000175455, ENSG00000141577	2116	18	16792	3.08612	1	0.863447	0.859578	1.71742
GOTERM_BP_DIRECT	GO:0001731~formation of translation preinitiation complex	8	0.329083	0.0195795	ENSG00000178982, ENSG00000100129, ENSG00000232119, ENSG00000130811, ENSG00000063046, ENSG00000100664, ENSG00000143486, ENSG00000175390	2116	23	16792	2.76025	1	0.873959	0.870043	1.7082
GOTERM_BP_DIRECT	GO:0042384~cilium assembly	25	1.02838	0.0204106	ENSG00000068885, ENSG00000173588, ENSG00000157796, ENSG00000116127, ENSG00000205084, ENSG00000173226, ENSG00000124839, ENSG00000078674, ENSG00000187535, ENSG00000160299, ENSG00000127328, ENSG00000164953, ENSG00000168778, ENSG00000122970, ENSG00000106477, ENSG00000156313, ENSG00000105948, ENSG00000197603, ENSG00000110274, ENSG00000166004, ENSG00000100578, ENSG00000168385, ENSG00000144451, ENSG0000…	2116	124	16792	1.59995	1	0.902847	0.898802	1.69014
GOTERM_BP_DIRECT	GO:0007049~cell cycle	39	1.60428	0.021561	ENSG00000177683, ENSG00000168393, ENSG00000172530, ENSG00000135249, ENSG00000178999, ENSG00000118412, ENSG00000114383, ENSG00000166197, ENSG00000082258, ENSG00000100865, ENSG00000184640, ENSG00000087586, ENSG00000147133, ENSG00000186522, ENSG00000169727, ENSG00000102882, ENSG00000127586, ENSG00000011454, ENSG00000012048, ENSG00000127445, ENSG00000165689, ENSG00000134108, ENSG00000099956, ENSG0000…	2116	217	16792	1.42624	1	0.937745	0.933544	1.66633
GOTERM_BP_DIRECT	GO:0016573~histone acetylation	10	0.411353	0.0217725	ENSG00000083168, ENSG00000124151, ENSG00000125484, ENSG00000156650, ENSG00000168395, ENSG00000196367, ENSG00000147133, ENSG00000111653, ENSG00000276234, ENSG00000277258	2116	34	16792	2.33404	1	0.937745	0.933544	1.66209
GOTERM_BP_DIRECT	GO:0001932~regulation of protein phosphorylation	10	0.411353	0.0217725	ENSG00000051180, ENSG00000169398, ENSG00000136273, ENSG00000170581, ENSG00000196576, ENSG00000254087, ENSG00000106462, ENSG00000276234, ENSG00000140464, ENSG00000115355	2116	34	16792	2.33404	1	0.937745	0.933544	1.66209
GOTERM_BP_DIRECT	GO:0042147~retrograde transport, endosome to Golgi	16	0.658165	0.0230182	ENSG00000070423, ENSG00000111237, ENSG00000075785, ENSG00000104915, ENSG00000070371, ENSG00000082805, ENSG00000004766, ENSG00000223501, ENSG00000107185, ENSG00000184014, ENSG00000108433, ENSG00000108587, ENSG00000124222, ENSG00000141367, ENSG00000146556, ENSG00000162236	2116	69	16792	1.84017	1	0.982778	0.978375	1.63793
GOTERM_BP_DIRECT	GO:0000380~alternative mRNA splicing, via spliceosome	6	0.246812	0.0236911	ENSG00000136450, ENSG00000174891, ENSG00000164609, ENSG00000099783, ENSG00000061936, ENSG00000102103	2116	14	16792	3.40103	1	1	0.995722	1.62542
GOTERM_BP_DIRECT	GO:0071108~protein K48-linked deubiquitination	8	0.329083	0.0247134	ENSG00000135913, ENSG00000111667, ENSG00000138592, ENSG00000128923, ENSG00000172046, ENSG00000068308, ENSG00000066427, ENSG00000115464	2116	24	16792	2.64524	1	1	0.995722	1.60707
GOTERM_BP_DIRECT	GO:0042795~snRNA transcription from RNA polymerase II promoter	16	0.658165	0.0259946	ENSG00000149262, ENSG00000105258, ENSG00000104613, ENSG00000144161, ENSG00000108506, ENSG00000138614, ENSG00000173559, ENSG00000134058, ENSG00000164880, ENSG00000168002, ENSG00000106290, ENSG00000082258, ENSG00000099817, ENSG00000087087, ENSG00000164941, ENSG00000100142	2116	70	16792	1.81388	1	1	0.995722	1.58512
GOTERM_BP_DIRECT	GO:0006298~mismatch repair	10	0.411353	0.0261294	ENSG00000062822, ENSG00000181555, ENSG00000174371, ENSG00000175482, ENSG00000077514, ENSG00000204410, ENSG00000132781, ENSG00000076242, ENSG00000064933, ENSG00000105486	2116	35	16792	2.26735	1	1	0.995722	1.58287
GOTERM_BP_DIRECT	GO:0031398~positive regulation of protein ubiquitination	15	0.61703	0.0261492	ENSG00000135924, ENSG00000154188, ENSG00000172175, ENSG00000157212, ENSG00000135018, ENSG00000169689, ENSG00000114062, ENSG00000145979, ENSG00000141480, ENSG00000140525, ENSG00000012048, ENSG00000103266, ENSG00000176170, ENSG00000163743, ENSG00000108465	2116	64	16792	1.85994	1	1	0.995722	1.58254
GOTERM_BP_DIRECT	GO:0034599~cellular response to oxidative stress	15	0.61703	0.0261492	ENSG00000110911, ENSG00000196365, ENSG00000115317, ENSG00000137449, ENSG00000109819, ENSG00000064545, ENSG00000002016, ENSG00000006534, ENSG00000116288, ENSG00000100219, ENSG00000116044, ENSG00000138035, ENSG00000159363, ENSG00000101544, ENSG00000180228	2116	64	16792	1.85994	1	1	0.995722	1.58254
GOTERM_BP_DIRECT	GO:0006515~misfolded or incompletely synthesized protein catabolic process	5	0.205677	0.0281298	ENSG00000094631, ENSG00000196365, ENSG00000151092, ENSG00000066427, ENSG00000103266	2116	10	16792	3.96786	1	1	0.995722	1.55083
GOTERM_BP_DIRECT	GO:0045739~positive regulation of DNA repair	9	0.370218	0.0285437	ENSG00000149273, ENSG00000112319, ENSG00000087206, ENSG00000100823, ENSG00000049167, ENSG00000105393, ENSG00000064545, ENSG00000012048, ENSG00000177889	2116	30	16792	2.38072	1	1	0.995722	1.54449
GOTERM_BP_DIRECT	GO:0032088~negative regulation of NF-kappaB transcription factor activity	16	0.658165	0.0292479	ENSG00000178685, ENSG00000154124, ENSG00000122481, ENSG00000112851, ENSG00000196975, ENSG00000174744, ENSG00000188243, ENSG00000204498, ENSG00000125826, ENSG00000141480, ENSG00000106052, ENSG00000140853, ENSG00000103037, ENSG00000078747, ENSG00000105298, ENSG00000108465	2116	71	16792	1.78833	1	1	0.995722	1.5339
GOTERM_BP_DIRECT	GO:0045727~positive regulation of translation	13	0.534759	0.029547	ENSG00000107864, ENSG00000215301, ENSG00000099622, ENSG00000110321, ENSG00000155506, ENSG00000115687, ENSG00000242372, ENSG00000172239, ENSG00000139546, ENSG00000020577, ENSG00000102317, ENSG00000141736, ENSG00000102882	2116	53	16792	1.9465	1	1	0.995722	1.52949
GOTERM_BP_DIRECT	GO:0019262~N-acetylneuraminate catabolic process	4	0.164541	0.0297127	ENSG00000162066, ENSG00000135838, ENSG00000124357, ENSG00000113552	2116	6	16792	5.29049	1	1	0.995722	1.52706
GOTERM_BP_DIRECT	GO:0042256~mature ribosome assembly	4	0.164541	0.0297127	ENSG00000215301, ENSG00000117481, ENSG00000126524, ENSG00000242372	2116	6	16792	5.29049	1	1	0.995722	1.52706
GOTERM_BP_DIRECT	GO:0010793~regulation of mRNA export from nucleus	4	0.164541	0.0297127	ENSG00000181555, ENSG00000163166, ENSG00000047410, ENSG00000011243	2116	6	16792	5.29049	1	1	0.995722	1.52706
GOTERM_BP_DIRECT	GO:0046939~nucleotide phosphorylation	4	0.164541	0.0297127	ENSG00000039650, ENSG00000168393, ENSG00000113522, ENSG00000143774	2116	6	16792	5.29049	1	1	0.995722	1.52706
GOTERM_BP_DIRECT	GO:0043985~histone H4-R3 methylation	4	0.164541	0.0297127	ENSG00000132600, ENSG00000126457, ENSG00000110851, ENSG00000100462	2116	6	16792	5.29049	1	1	0.995722	1.52706
GOTERM_BP_DIRECT	GO:0031119~tRNA pseudouridine synthesis	4	0.164541	0.0297127	ENSG00000162927, ENSG00000007376, ENSG00000156990, ENSG00000165526	2116	6	16792	5.29049	1	1	0.995722	1.52706
GOTERM_BP_DIRECT	GO:0006449~regulation of translational termination	4	0.164541	0.0297127	ENSG00000120705, ENSG00000120662, ENSG00000087263, ENSG00000005007	2116	6	16792	5.29049	1	1	0.995722	1.52706
GOTERM_BP_DIRECT	GO:0070423~nucleotide-binding oligomerization domain containing signaling pathway	8	0.329083	0.0306979	ENSG00000104365, ENSG00000064012, ENSG00000135341, ENSG00000244687, ENSG00000078747, ENSG00000108984, ENSG00000269335, ENSG00000177889	2116	25	16792	2.53943	1	1	0.995722	1.51289
GOTERM_BP_DIRECT	GO:0000723~telomere maintenance	10	0.411353	0.0310674	ENSG00000062822, ENSG00000175482, ENSG00000067066, ENSG00000110958, ENSG00000077514, ENSG00000100823, ENSG00000026036, ENSG00000113522, ENSG00000128513, ENSG00000005007	2116	36	16792	2.20437	1	1	0.995722	1.50769
GOTERM_BP_DIRECT	GO:0043488~regulation of mRNA stability	21	0.863842	0.0312174	ENSG00000110801, ENSG00000131467, ENSG00000092010, ENSG00000090097, ENSG00000101182, ENSG00000165916, ENSG00000130713, ENSG00000114867, ENSG00000041357, ENSG00000171311, ENSG00000134644, ENSG00000020577, ENSG00000123737, ENSG00000100519, ENSG00000100902, ENSG00000100823, ENSG00000100722, ENSG00000159352, ENSG00000108671, ENSG00000126226, ENSG00000163636	2116	103	16792	1.61796	1	1	0.995722	1.5056
GOTERM_BP_DIRECT	GO:0046037~GMP metabolic process	6	0.246812	0.0319354	ENSG00000075711, ENSG00000132535, ENSG00000147044, ENSG00000108852, ENSG00000100938, ENSG00000143774	2116	15	16792	3.17429	1	1	0.995722	1.49573
GOTERM_BP_DIRECT	GO:0007076~mitotic chromosome condensation	6	0.246812	0.0319354	ENSG00000109805, ENSG00000137804, ENSG00000146670, ENSG00000113810, ENSG00000011243, ENSG00000131165	2116	15	16792	3.17429	1	1	0.995722	1.49573
GOTERM_BP_DIRECT	GO:0007095~mitotic G2 DNA damage checkpoint	6	0.246812	0.0319354	ENSG00000053254, ENSG00000140525, ENSG00000020922, ENSG00000170312, ENSG00000108465, ENSG00000172732	2116	15	16792	3.17429	1	1	0.995722	1.49573
GOTERM_BP_DIRECT	GO:0031572~G2 DNA damage checkpoint	7	0.287947	0.0321358	ENSG00000114670, ENSG00000087206, ENSG00000105325, ENSG00000149554, ENSG00000105393, ENSG00000160469, ENSG00000012048	2116	20	16792	2.7775	1	1	0.995722	1.49301
GOTERM_BP_DIRECT	GO:0060271~cilium morphogenesis	26	1.06952	0.0326359	ENSG00000101052, ENSG00000068885, ENSG00000116747, ENSG00000173588, ENSG00000157796, ENSG00000113971, ENSG00000205084, ENSG00000173226, ENSG00000124839, ENSG00000078674, ENSG00000204852, ENSG00000187535, ENSG00000164953, ENSG00000168778, ENSG00000122970, ENSG00000106477, ENSG00000156313, ENSG00000105948, ENSG00000197603, ENSG00000110274, ENSG00000100578, ENSG00000168385, ENSG00000144451, ENSG0000…	2116	136	16792	1.51712	1	1	0.995722	1.48631
GOTERM_BP_DIRECT	GO:0000910~cytokinesis	12	0.493624	0.0334663	ENSG00000134318, ENSG00000126581, ENSG00000155366, ENSG00000135476, ENSG00000011295, ENSG00000114346, ENSG00000171552, ENSG00000089685, ENSG00000198901, ENSG00000149503, ENSG00000182149, ENSG00000143543	2116	48	16792	1.98393	1	1	0.995722	1.47539
GOTERM_BP_DIRECT	GO:0045893~positive regulation of transcription, DNA-templated	80	3.29083	0.0353002	ENSG00000124151, ENSG00000156983, ENSG00000213024, ENSG00000184939, ENSG00000137309, ENSG00000167085, ENSG00000105717, ENSG00000244687, ENSG00000132376, ENSG00000004975, ENSG00000025434, ENSG00000140682, ENSG00000083168, ENSG00000122779, ENSG00000168610, ENSG00000153071, ENSG00000102882, ENSG00000012048, ENSG00000156650, ENSG00000110931, ENSG00000139613, ENSG00000136861, ENSG00000067369, ENSG0000…	2116	515	16792	1.23273	1	1	0.995722	1.45222
GOTERM_BP_DIRECT	GO:0008033~tRNA processing	10	0.411353	0.0366183	ENSG00000105202, ENSG00000188917, ENSG00000105171, ENSG00000091127, ENSG00000129317, ENSG00000144034, ENSG00000135297, ENSG00000241370, ENSG00000148688, ENSG00000043514	2116	37	16792	2.14479	1	1	0.995722	1.4363
GOTERM_BP_DIRECT	GO:0002223~stimulatory C-type lectin receptor signaling pathway	21	0.863842	0.0374642	ENSG00000110801, ENSG00000131467, ENSG00000092010, ENSG00000104365, ENSG00000101182, ENSG00000165916, ENSG00000172175, ENSG00000113558, ENSG00000041357, ENSG00000076662, ENSG00000135341, ENSG00000244687, ENSG00000269335, ENSG00000177889, ENSG00000100519, ENSG00000100902, ENSG00000159352, ENSG00000108671, ENSG00000109320, ENSG00000254087, ENSG00000163636	2116	105	16792	1.58715	1	1	0.995722	1.42638
GOTERM_BP_DIRECT	GO:0006506~GPI anchor biosynthetic process	8	0.329083	0.0375824	ENSG00000161395, ENSG00000165195, ENSG00000197563, ENSG00000000419, ENSG00000165282, ENSG00000100564, ENSG00000148985, ENSG00000174227	2116	26	16792	2.44176	1	1	0.995722	1.42502
GOTERM_BP_DIRECT	GO:0000732~strand displacement	8	0.329083	0.0375824	ENSG00000051180, ENSG00000174371, ENSG00000177302, ENSG00000111247, ENSG00000108384, ENSG00000020922, ENSG00000113522, ENSG00000012048	2116	26	16792	2.44176	1	1	0.995722	1.42502
GOTERM_BP_DIRECT	GO:0045070~positive regulation of viral genome replication	8	0.329083	0.0375824	ENSG00000197381, ENSG00000215301, ENSG00000196262, ENSG00000171960, ENSG00000155506, ENSG00000160710, ENSG00000084072, ENSG00000139546	2116	26	16792	2.44176	1	1	0.995722	1.42502
GOTERM_BP_DIRECT	GO:1904837~beta-catenin-TCF complex assembly	11	0.452489	0.0378768	ENSG00000065717, ENSG00000117222, ENSG00000148737, ENSG00000196781, ENSG00000127616, ENSG00000168036, ENSG00000196367, ENSG00000116128, ENSG00000167548, ENSG00000133895, ENSG00000140332	2116	43	16792	2.03007	1	1	0.995722	1.42163
GOTERM_BP_DIRECT	GO:0006338~chromatin remodeling	18	0.740436	0.0382871	ENSG00000136518, ENSG00000104872, ENSG00000099956, ENSG00000076108, ENSG00000178028, ENSG00000073584, ENSG00000108604, ENSG00000139613, ENSG00000075089, ENSG00000080503, ENSG00000152455, ENSG00000171634, ENSG00000115274, ENSG00000127616, ENSG00000082014, ENSG00000102038, ENSG00000276234, ENSG00000108773	2116	86	16792	1.66097	1	1	0.995722	1.41695
GOTERM_BP_DIRECT	GO:0033628~regulation of cell adhesion mediated by integrin	5	0.205677	0.0398876	ENSG00000169398, ENSG00000119185, ENSG00000254087, ENSG00000088992, ENSG00000122861	2116	11	16792	3.60715	1	1	0.995722	1.39916
GOTERM_BP_DIRECT	GO:0032206~positive regulation of telomere maintenance	5	0.205677	0.0398876	ENSG00000163938, ENSG00000020922, ENSG00000077463, ENSG00000113522, ENSG00000140464	2116	11	16792	3.60715	1	1	0.995722	1.39916
GOTERM_BP_DIRECT	GO:0005980~glycogen catabolic process	7	0.287947	0.0403386	ENSG00000156873, ENSG00000021826, ENSG00000162688, ENSG00000171298, ENSG00000160014, ENSG00000152556, ENSG00000163754	2116	21	16792	2.64524	1	1	0.995722	1.39428
GOTERM_BP_DIRECT	GO:0050772~positive regulation of axonogenesis	7	0.287947	0.0403386	ENSG00000169855, ENSG00000115694, ENSG00000136603, ENSG00000198753, ENSG00000196576, ENSG00000164050, ENSG00000141522	2116	21	16792	2.64524	1	1	0.995722	1.39428
GOTERM_BP_DIRECT	GO:1904355~positive regulation of telomere capping	6	0.246812	0.0417636	ENSG00000117650, ENSG00000039650, ENSG00000085511, ENSG00000089022, ENSG00000102882, ENSG00000178999	2116	16	16792	2.9759	1	1	0.995722	1.3792
GOTERM_BP_DIRECT	GO:0016226~iron-sulfur cluster assembly	6	0.246812	0.0417636	ENSG00000100209, ENSG00000169599, ENSG00000165060, ENSG00000155229, ENSG00000095906, ENSG00000103245	2116	16	16792	2.9759	1	1	0.995722	1.3792
GOTERM_BP_DIRECT	GO:0044804~nucleophagy	6	0.246812	0.0417636	ENSG00000157954, ENSG00000126581, ENSG00000125703, ENSG00000130734, ENSG00000110046, ENSG00000196998	2116	16	16792	2.9759	1	1	0.995722	1.3792
GOTERM_BP_DIRECT	GO:1900745~positive regulation of p38MAPK cascade	6	0.246812	0.0417636	ENSG00000112715, ENSG00000198909, ENSG00000085511, ENSG00000099860, ENSG00000126457, ENSG00000111961	2116	16	16792	2.9759	1	1	0.995722	1.3792
GOTERM_BP_DIRECT	GO:2001237~negative regulation of extrinsic apoptotic signaling pathway	10	0.411353	0.0428104	ENSG00000116288, ENSG00000131467, ENSG00000115760, ENSG00000140939, ENSG00000137693, ENSG00000160789, ENSG00000148737, ENSG00000023287, ENSG00000197386, ENSG00000099250	2116	38	16792	2.08835	1	1	0.995722	1.36845
GOTERM_BP_DIRECT	GO:0051092~positive regulation of NF-kappaB transcription factor activity	25	1.02838	0.0432451	ENSG00000104365, ENSG00000092098, ENSG00000172175, ENSG00000135341, ENSG00000244687, ENSG00000082805, ENSG00000177889, ENSG00000077150, ENSG00000100902, ENSG00000163481, ENSG00000125826, ENSG00000160255, ENSG00000176170, ENSG00000073803, ENSG00000177595, ENSG00000269335, ENSG00000204305, ENSG00000172936, ENSG00000080561, ENSG00000125538, ENSG00000167550, ENSG00000141527, ENSG00000109320, ENSG0000…	2116	133	16792	1.49168	1	1	0.995722	1.36406
GOTERM_BP_DIRECT	GO:0001701~in utero embryonic development	33	1.35747	0.0433272	ENSG00000147050, ENSG00000154188, ENSG00000066468, ENSG00000138834, ENSG00000157796, ENSG00000114861, ENSG00000130175, ENSG00000132376, ENSG00000139842, ENSG00000100888, ENSG00000141030, ENSG00000136450, ENSG00000168036, ENSG00000204852, ENSG00000126457, ENSG00000153094, ENSG00000160710, ENSG00000277258, ENSG00000112715, ENSG00000150093, ENSG00000077782, ENSG00000171552, ENSG00000204084, ENSG0000…	2116	187	16792	1.40042	1	1	0.995722	1.36324
GOTERM_BP_DIRECT	GO:0046185~aldehyde catabolic process	3	0.123406	0.0435814	ENSG00000117448, ENSG00000105220, ENSG00000006534	2116	3	16792	7.93573	1	1	0.995722	1.3607
GOTERM_BP_DIRECT	GO:1902037~negative regulation of hematopoietic stem cell differentiation	3	0.123406	0.0435814	ENSG00000116044, ENSG00000244754, ENSG00000113013	2116	3	16792	7.93573	1	1	0.995722	1.3607
GOTERM_BP_DIRECT	GO:1902661~positive regulation of glucose mediated signaling pathway	3	0.123406	0.0435814	ENSG00000104872, ENSG00000099956, ENSG00000127616	2116	3	16792	7.93573	1	1	0.995722	1.3607
GOTERM_BP_DIRECT	GO:0019918~peptidyl-arginine methylation, to symmetrical-dimethyl arginine	3	0.123406	0.0435814	ENSG00000132600, ENSG00000003509, ENSG00000100462	2116	3	16792	7.93573	1	1	0.995722	1.3607
GOTERM_BP_DIRECT	GO:0006635~fatty acid beta-oxidation	11	0.452489	0.0436859	ENSG00000084754, ENSG00000060971, ENSG00000157184, ENSG00000133835, ENSG00000139197, ENSG00000167969, ENSG00000072778, ENSG00000138796, ENSG00000167315, ENSG00000164039, ENSG00000161533	2116	44	16792	1.98393	1	1	0.995722	1.35966
GOTERM_BP_DIRECT	GO:0070979~protein K11-linked ubiquitination	8	0.329083	0.0454068	ENSG00000141552, ENSG00000094880, ENSG00000186591, ENSG00000105325, ENSG00000078967, ENSG00000077152, ENSG00000089053, ENSG00000053900	2116	27	16792	2.35133	1	1	0.995722	1.34288
GOTERM_BP_DIRECT	GO:0072711~cellular response to hydroxyurea	4	0.164541	0.0471953	ENSG00000051180, ENSG00000164808, ENSG00000111602, ENSG00000013573	2116	7	16792	4.5347	1	1	0.995722	1.3261
GOTERM_BP_DIRECT	GO:0071679~commissural neuron axon guidance	4	0.164541	0.0471953	ENSG00000112715, ENSG00000147862, ENSG00000099250, ENSG00000173402	2116	7	16792	4.5347	1	1	0.995722	1.3261
GOTERM_BP_DIRECT	GO:0051988~regulation of attachment of spindle microtubules to kinetochore	4	0.164541	0.0471953	ENSG00000117650, ENSG00000114346, ENSG00000128944, ENSG00000161800	2116	7	16792	4.5347	1	1	0.995722	1.3261
GOTERM_BP_DIRECT	GO:1903140~regulation of establishment of endothelial barrier	4	0.164541	0.0471953	ENSG00000104365, ENSG00000134318, ENSG00000125538, ENSG00000058272	2116	7	16792	4.5347	1	1	0.995722	1.3261
GOTERM_BP_DIRECT	GO:1901838~positive regulation of transcription of nuclear large rRNA transcript from RNA polymerase I promoter	4	0.164541	0.0471953	ENSG00000104872, ENSG00000099956, ENSG00000127616, ENSG00000013573	2116	7	16792	4.5347	1	1	0.995722	1.3261
GOTERM_BP_DIRECT	GO:0006361~transcription initiation from RNA polymerase I promoter	9	0.370218	0.0482715	ENSG00000110768, ENSG00000163161, ENSG00000068654, ENSG00000171453, ENSG00000103168, ENSG00000099817, ENSG00000102882, ENSG00000134058, ENSG00000100142	2116	33	16792	2.16429	1	1	0.995722	1.31631
GOTERM_BP_DIRECT	GO:0006370~7-methylguanosine mRNA capping	9	0.370218	0.0482715	ENSG00000110768, ENSG00000105258, ENSG00000168002, ENSG00000074356, ENSG00000163161, ENSG00000137200, ENSG00000099817, ENSG00000134058, ENSG00000100142	2116	33	16792	2.16429	1	1	0.995722	1.31631
GOTERM_BP_DIRECT	GO:0051297~centrosome organization	9	0.370218	0.0482715	ENSG00000011523, ENSG00000078674, ENSG00000152240, ENSG00000259316, ENSG00000136861, ENSG00000170004, ENSG00000058272, ENSG00000249115, ENSG00000168944	2116	33	16792	2.16429	1	1	0.995722	1.31631
GOTERM_BP_DIRECT	GO:0032091~negative regulation of protein binding	13	0.534759	0.049052	ENSG00000135924, ENSG00000119185, ENSG00000158411, ENSG00000139644, ENSG00000178999, ENSG00000116288, ENSG00000100968, ENSG00000153071, ENSG00000087088, ENSG00000087586, ENSG00000013573, ENSG00000103266, ENSG00000127445	2116	57	16792	1.8099	1	1	0.995722	1.30934
GOTERM_BP_DIRECT	GO:1900087~positive regulation of G1/S transition of mitotic cell cycle	7	0.287947	0.0497507	ENSG00000215301, ENSG00000100823, ENSG00000114867, ENSG00000135046, ENSG00000171566, ENSG00000132466, ENSG00000139842	2116	22	16792	2.525	1	1	0.995722	1.3032
GOTERM_BP_DIRECT	GO:0032465~regulation of cytokinesis	7	0.287947	0.0497507	ENSG00000126581, ENSG00000115760, ENSG00000173846, ENSG00000160014, ENSG00000087586, ENSG00000127445, ENSG00000165689	2116	22	16792	2.525	1	1	0.995722	1.3032
GOTERM_BP_DIRECT	GO:0030855~epithelial cell differentiation	15	0.61703	0.0518878	ENSG00000104872, ENSG00000112715, ENSG00000096746, ENSG00000110375, ENSG00000066468, ENSG00000197448, ENSG00000196975, ENSG00000170312, ENSG00000168028, ENSG00000166340, ENSG00000187134, ENSG00000072778, ENSG00000164039, ENSG00000164733, ENSG00000163435	2116	70	16792	1.70051	1	1	0.995722	1.28493
GOTERM_BP_DIRECT	GO:0016567~protein ubiquitination	57	2.34471	0.0523091	ENSG00000075975, ENSG00000156463, ENSG00000153558, ENSG00000159459, ENSG00000177889, ENSG00000135686, ENSG00000170852, ENSG00000119402, ENSG00000122779, ENSG00000166233, ENSG00000116044, ENSG00000163481, ENSG00000162032, ENSG00000013374, ENSG00000103657, ENSG00000102048, ENSG00000142546, ENSG00000012048, ENSG00000182325, ENSG00000005810, ENSG00000005812, ENSG00000080561, ENSG00000164068, ENSG0000…	2116	359	16792	1.25999	1	1	0.995722	1.28142
GOTERM_BP_DIRECT	GO:0016571~histone methylation	6	0.246812	0.0532198	ENSG00000132600, ENSG00000147548, ENSG00000126457, ENSG00000148335, ENSG00000181090, ENSG00000204371	2116	17	16792	2.80085	1	1	0.995722	1.27393
GOTERM_BP_DIRECT	GO:0061014~positive regulation of mRNA catabolic process	5	0.205677	0.0540208	ENSG00000138035, ENSG00000155508, ENSG00000125107, ENSG00000105939, ENSG00000005007	2116	12	16792	3.30655	1	1	0.995722	1.26744
GOTERM_BP_DIRECT	GO:0051382~kinetochore assembly	5	0.205677	0.0540208	ENSG00000169689, ENSG00000153044, ENSG00000102901, ENSG00000145241, ENSG00000203760	2116	12	16792	3.30655	1	1	0.995722	1.26744
GOTERM_BP_DIRECT	GO:0040015~negative regulation of multicellular organism growth	5	0.205677	0.0540208	ENSG00000100600, ENSG00000165060, ENSG00000116127, ENSG00000185920, ENSG00000087460	2116	12	16792	3.30655	1	1	0.995722	1.26744
GOTERM_BP_DIRECT	GO:0033147~negative regulation of intracellular estrogen receptor signaling pathway	5	0.205677	0.0540208	ENSG00000197256, ENSG00000111596, ENSG00000125107, ENSG00000012048, ENSG00000215021	2116	12	16792	3.30655	1	1	0.995722	1.26744
GOTERM_BP_DIRECT	GO:1902287~semaphorin-plexin signaling pathway involved in axon guidance	5	0.205677	0.0540208	ENSG00000198753, ENSG00000196576, ENSG00000004399, ENSG00000164050, ENSG00000099250	2116	12	16792	3.30655	1	1	0.995722	1.26744
GOTERM_BP_DIRECT	GO:0032007~negative regulation of TOR signaling	8	0.329083	0.054202	ENSG00000100150, ENSG00000103197, ENSG00000145979, ENSG00000249915, ENSG00000165699, ENSG00000114388, ENSG00000089022, ENSG00000159459	2116	28	16792	2.26735	1	1	0.995722	1.26598
GOTERM_BP_DIRECT	GO:0051259~protein oligomerization	13	0.534759	0.0550455	ENSG00000140939, ENSG00000172175, ENSG00000148660, ENSG00000004975, ENSG00000137106, ENSG00000172269, ENSG00000152556, ENSG00000145349, ENSG00000100209, ENSG00000087088, ENSG00000120156, ENSG00000087470, ENSG00000103485	2116	58	16792	1.7787	1	1	0.995722	1.25928
GOTERM_BP_DIRECT	GO:0006418~tRNA aminoacylation for protein translation	10	0.411353	0.0572101	ENSG00000179115, ENSG00000178149, ENSG00000112855, ENSG00000133706, ENSG00000134905, ENSG00000113643, ENSG00000110619, ENSG00000137411, ENSG00000204394, ENSG00000170445	2116	40	16792	1.98393	1	1	0.995722	1.24253
GOTERM_BP_DIRECT	GO:0042981~regulation of apoptotic process	36	1.48087	0.0592439	ENSG00000149273, ENSG00000076604, ENSG00000140939, ENSG00000172175, ENSG00000167085, ENSG00000122779, ENSG00000035664, ENSG00000159593, ENSG00000160570, ENSG00000087088, ENSG00000162734, ENSG00000089685, ENSG00000143575, ENSG00000050820, ENSG00000012048, ENSG00000164733, ENSG00000003756, ENSG00000136603, ENSG00000064012, ENSG00000177595, ENSG00000110514, ENSG00000115129, ENSG00000196730, ENSG0000…	2116	213	16792	1.34125	1	1	0.995722	1.22736
GOTERM_BP_DIRECT	GO:0006479~protein methylation	7	0.287947	0.0603994	ENSG00000132600, ENSG00000168300, ENSG00000114735, ENSG00000100028, ENSG00000126457, ENSG00000120705, ENSG00000120265	2116	23	16792	2.41522	1	1	0.995722	1.21897
GOTERM_BP_DIRECT	GO:0051439~regulation of ubiquitin-protein ligase activity involved in mitotic cell cycle	7	0.287947	0.0603994	ENSG00000141552, ENSG00000094880, ENSG00000105325, ENSG00000110200, ENSG00000170312, ENSG00000089053, ENSG00000053900	2116	23	16792	2.41522	1	1	0.995722	1.21897
GOTERM_BP_DIRECT	GO:0048010~vascular endothelial growth factor receptor signaling pathway	15	0.61703	0.0634002	ENSG00000134318, ENSG00000112715, ENSG00000167193, ENSG00000099250, ENSG00000080824, ENSG00000175866, ENSG00000118257, ENSG00000158092, ENSG00000100219, ENSG00000188130, ENSG00000061676, ENSG00000062598, ENSG00000169398, ENSG00000105287, ENSG00000050820	2116	72	16792	1.65328	1	1	0.995722	1.19791
GOTERM_BP_DIRECT	GO:0006099~tricarboxylic acid cycle	8	0.329083	0.0639882	ENSG00000146701, ENSG00000119689, ENSG00000166411, ENSG00000062485, ENSG00000100412, ENSG00000143252, ENSG00000117118, ENSG00000101365	2116	29	16792	2.18917	1	1	0.995722	1.1939
GOTERM_BP_DIRECT	GO:0097421~liver regeneration	8	0.329083	0.0639882	ENSG00000136450, ENSG00000138326, ENSG00000105193, ENSG00000108298, ENSG00000087586, ENSG00000100462, ENSG00000106462, ENSG00000100650	2116	29	16792	2.18917	1	1	0.995722	1.1939
GOTERM_BP_DIRECT	GO:0043928~exonucleolytic nuclear-transcribed mRNA catabolic process involved in deadenylation-dependent decay	8	0.329083	0.0639882	ENSG00000123737, ENSG00000038358, ENSG00000130713, ENSG00000155508, ENSG00000171311, ENSG00000175324, ENSG00000113300, ENSG00000141698	2116	29	16792	2.18917	1	1	0.995722	1.1939
GOTERM_BP_DIRECT	GO:0000422~mitophagy	9	0.370218	0.0654016	ENSG00000157954, ENSG00000139112, ENSG00000125703, ENSG00000023287, ENSG00000130734, ENSG00000110046, ENSG00000109819, ENSG00000196998, ENSG00000198925	2116	35	16792	2.04062	1	1	0.995722	1.18441
GOTERM_BP_DIRECT	GO:0044255~cellular lipid metabolic process	10	0.411353	0.065453	ENSG00000177200, ENSG00000116906, ENSG00000242612, ENSG00000082014, ENSG00000196498, ENSG00000131408, ENSG00000115425, ENSG00000115159, ENSG00000141027, ENSG00000025434	2116	41	16792	1.93554	1	1	0.995722	1.18407
GOTERM_BP_DIRECT	GO:0000278~mitotic cell cycle	10	0.411353	0.065453	ENSG00000167325, ENSG00000198176, ENSG00000175470, ENSG00000102901, ENSG00000130669, ENSG00000145241, ENSG00000203760, ENSG00000205250, ENSG00000133895, ENSG00000221914	2116	41	16792	1.93554	1	1	0.995722	1.18407
GOTERM_BP_DIRECT	GO:0016197~endosomal transport	14	0.575895	0.0659707	ENSG00000242802, ENSG00000160948, ENSG00000116127, ENSG00000083937, ENSG00000115234, ENSG00000136051, ENSG00000084733, ENSG00000159210, ENSG00000254505, ENSG00000142910, ENSG00000164961, ENSG00000162961, ENSG00000100284, ENSG00000146556	2116	66	16792	1.68334	1	1	0.995722	1.18065
GOTERM_BP_DIRECT	GO:0007004~telomere maintenance via telomerase	6	0.246812	0.0663166	ENSG00000149115, ENSG00000020922, ENSG00000113522, ENSG00000128513, ENSG00000116698, ENSG00000141499	2116	18	16792	2.64524	1	1	0.995722	1.17838
GOTERM_BP_DIRECT	GO:0006261~DNA-dependent DNA replication	6	0.246812	0.0663166	ENSG00000175482, ENSG00000077514, ENSG00000129197, ENSG00000197771, ENSG00000039650, ENSG00000140521	2116	18	16792	2.64524	1	1	0.995722	1.17838
GOTERM_BP_DIRECT	GO:0008053~mitochondrial fusion	6	0.246812	0.0663166	ENSG00000180488, ENSG00000087088, ENSG00000168958, ENSG00000104381, ENSG00000148343, ENSG00000198836	2116	18	16792	2.64524	1	1	0.995722	1.17838
GOTERM_BP_DIRECT	GO:0055114~oxidation-reduction process	88	3.61991	0.0684391	ENSG00000126012, ENSG00000215883, ENSG00000090013, ENSG00000173120, ENSG00000095303, ENSG00000139921, ENSG00000131480, ENSG00000156869, ENSG00000117139, ENSG00000115159, ENSG00000137106, ENSG00000100938, ENSG00000167325, ENSG00000119723, ENSG00000140043, ENSG00000117450, ENSG00000059573, ENSG00000159692, ENSG00000085662, ENSG00000100823, ENSG00000187134, ENSG00000186205, ENSG00000185633, ENSG0000…	2116	592	16792	1.17964	1	1	0.995722	1.1647
GOTERM_BP_DIRECT	GO:0045008~depyrimidination	4	0.164541	0.0685911	ENSG00000123415, ENSG00000065057, ENSG00000154328, ENSG00000129071	2116	8	16792	3.96786	1	1	0.995722	1.16373
GOTERM_BP_DIRECT	GO:0017183~peptidyl-diphthamide biosynthetic process from peptidyl-histidine	4	0.164541	0.0685911	ENSG00000108963, ENSG00000132768, ENSG00000170946, ENSG00000148399	2116	8	16792	3.96786	1	1	0.995722	1.16373
GOTERM_BP_DIRECT	GO:0048339~paraxial mesoderm development	4	0.164541	0.0685911	ENSG00000137693, ENSG00000077782, ENSG00000163389, ENSG00000074219	2116	8	16792	3.96786	1	1	0.995722	1.16373
GOTERM_BP_DIRECT	GO:0035148~tube formation	4	0.164541	0.0685911	ENSG00000141376, ENSG00000112715, ENSG00000119185, ENSG00000153094	2116	8	16792	3.96786	1	1	0.995722	1.16373
GOTERM_BP_DIRECT	GO:0042987~amyloid precursor protein catabolic process	4	0.164541	0.0685911	ENSG00000162736, ENSG00000160179, ENSG00000188603, ENSG00000080815	2116	8	16792	3.96786	1	1	0.995722	1.16373
GOTERM_BP_DIRECT	GO:0070126~mitochondrial translational termination	17	0.699301	0.0695091	ENSG00000181610, ENSG00000132676, ENSG00000172590, ENSG00000148187, ENSG00000181991, ENSG00000175110, ENSG00000197345, ENSG00000174547, ENSG00000112651, ENSG00000204316, ENSG00000143314, ENSG00000143436, ENSG00000112031, ENSG00000086504, ENSG00000055950, ENSG00000162910, ENSG00000120662	2116	86	16792	1.56869	1	1	0.995722	1.15796
GOTERM_BP_DIRECT	GO:0051492~regulation of stress fiber assembly	5	0.205677	0.0704943	ENSG00000134318, ENSG00000088280, ENSG00000165699, ENSG00000116127, ENSG00000165533	2116	13	16792	3.0522	1	1	0.995722	1.15185
GOTERM_BP_DIRECT	GO:0016180~snRNA processing	5	0.205677	0.0704943	ENSG00000149262, ENSG00000164880, ENSG00000104613, ENSG00000108506, ENSG00000164941	2116	13	16792	3.0522	1	1	0.995722	1.15185
GOTERM_BP_DIRECT	GO:0071391~cellular response to estrogen stimulus	5	0.205677	0.0704943	ENSG00000122779, ENSG00000141376, ENSG00000135679, ENSG00000132471, ENSG00000141456	2116	13	16792	3.0522	1	1	0.995722	1.15185
GOTERM_BP_DIRECT	GO:0046907~intracellular transport	7	0.287947	0.0722948	ENSG00000093000, ENSG00000099901, ENSG00000119844, ENSG00000173598, ENSG00000114646, ENSG00000031823, ENSG00000087460	2116	24	16792	2.31459	1	1	0.995722	1.14089
GOTERM_BP_DIRECT	GO:0046856~phosphatidylinositol dephosphorylation	7	0.287947	0.0722948	ENSG00000185133, ENSG00000211456, ENSG00000078269, ENSG00000204084, ENSG00000132376, ENSG00000087053, ENSG00000198825	2116	24	16792	2.31459	1	1	0.995722	1.14089
GOTERM_BP_DIRECT	GO:0031175~neuron projection development	19	0.781571	0.0739452	ENSG00000158528, ENSG00000155256, ENSG00000109756, ENSG00000165959, ENSG00000092621, ENSG00000047849, ENSG00000020129, ENSG00000116641, ENSG00000204305, ENSG00000143258, ENSG00000168385, ENSG00000100139, ENSG00000103657, ENSG00000164877, ENSG00000126457, ENSG00000254087, ENSG00000102225, ENSG00000102103, ENSG00000104164	2116	100	16792	1.50779	1	1	0.995722	1.13109
GOTERM_BP_DIRECT	GO:0006611~protein export from nucleus	8	0.329083	0.0747757	ENSG00000204536, ENSG00000124571, ENSG00000266173, ENSG00000047410, ENSG00000132341, ENSG00000136243, ENSG00000160710, ENSG00000113013	2116	30	16792	2.11619	1	1	0.995722	1.12624
GOTERM_BP_DIRECT	GO:0006362~transcription elongation from RNA polymerase I promoter	8	0.329083	0.0747757	ENSG00000110768, ENSG00000163161, ENSG00000068654, ENSG00000171453, ENSG00000103168, ENSG00000099817, ENSG00000134058, ENSG00000100142	2116	30	16792	2.11619	1	1	0.995722	1.12624
GOTERM_BP_DIRECT	GO:0042769~DNA damage response, detection of DNA damage	9	0.370218	0.0752113	ENSG00000062822, ENSG00000149273, ENSG00000175482, ENSG00000077514, ENSG00000181991, ENSG00000039650, ENSG00000049541, ENSG00000111445, ENSG00000139842	2116	36	16792	1.98393	1	1	0.995722	1.12372
GOTERM_BP_DIRECT	GO:0001933~negative regulation of protein phosphorylation	13	0.534759	0.0759024	ENSG00000154188, ENSG00000005700, ENSG00000175215, ENSG00000109819, ENSG00000132376, ENSG00000133895, ENSG00000156535, ENSG00000116288, ENSG00000007372, ENSG00000141480, ENSG00000254087, ENSG00000105298, ENSG00000108465	2116	61	16792	1.69122	1	1	0.995722	1.11974
GOTERM_BP_DIRECT	GO:0032092~positive regulation of protein binding	13	0.534759	0.0759024	ENSG00000051108, ENSG00000109756, ENSG00000110888, ENSG00000004399, ENSG00000132341, ENSG00000133895, ENSG00000137312, ENSG00000166971, ENSG00000169733, ENSG00000148737, ENSG00000147133, ENSG00000087274, ENSG00000145632	2116	61	16792	1.69122	1	1	0.995722	1.11974
GOTERM_BP_DIRECT	GO:0042593~glucose homeostasis	19	0.781571	0.0798669	ENSG00000095059, ENSG00000160867, ENSG00000187838, ENSG00000089060, ENSG00000137700, ENSG00000158773, ENSG00000077463, ENSG00000116127, ENSG00000132376, ENSG00000152556, ENSG00000204406, ENSG00000009950, ENSG00000168610, ENSG00000148737, ENSG00000169696, ENSG00000007372, ENSG00000105220, ENSG00000181856, ENSG00000185920	2116	101	16792	1.49286	1	1	0.995722	1.09763
GOTERM_BP_DIRECT	GO:1904294~positive regulation of ERAD pathway	3	0.123406	0.0799333	ENSG00000058056, ENSG00000204463, ENSG00000066427	2116	4	16792	5.9518	1	1	0.995722	1.09727
GOTERM_BP_DIRECT	GO:0070192~chromosome organization involved in meiotic cell cycle	3	0.123406	0.0799333	ENSG00000051180, ENSG00000108384, ENSG00000113522	2116	4	16792	5.9518	1	1	0.995722	1.09727
GOTERM_BP_DIRECT	GO:0002943~tRNA dihydrouridine synthesis	3	0.123406	0.0799333	ENSG00000105865, ENSG00000169718, ENSG00000141994	2116	4	16792	5.9518	1	1	0.995722	1.09727
GOTERM_BP_DIRECT	GO:0007000~nucleolus organization	3	0.123406	0.0799333	ENSG00000166197, ENSG00000100029, ENSG00000105372	2116	4	16792	5.9518	1	1	0.995722	1.09727
GOTERM_BP_DIRECT	GO:0009048~dosage compensation by inactivation of X chromosome	3	0.123406	0.0799333	ENSG00000171824, ENSG00000012048, ENSG00000005007	2116	4	16792	5.9518	1	1	0.995722	1.09727
GOTERM_BP_DIRECT	GO:0031936~negative regulation of chromatin silencing	3	0.123406	0.0799333	ENSG00000119778, ENSG00000137309, ENSG00000156802	2116	4	16792	5.9518	1	1	0.995722	1.09727
GOTERM_BP_DIRECT	GO:0031547~brain-derived neurotrophic factor receptor signaling pathway	3	0.123406	0.0799333	ENSG00000109756, ENSG00000176697, ENSG00000198689	2116	4	16792	5.9518	1	1	0.995722	1.09727
GOTERM_BP_DIRECT	GO:0018216~peptidyl-arginine methylation	3	0.123406	0.0799333	ENSG00000132600, ENSG00000126457, ENSG00000100462	2116	4	16792	5.9518	1	1	0.995722	1.09727
GOTERM_BP_DIRECT	GO:0060058~positive regulation of apoptotic process involved in mammary gland involution	3	0.123406	0.0799333	ENSG00000111424, ENSG00000087088, ENSG00000140464	2116	4	16792	5.9518	1	1	0.995722	1.09727
GOTERM_BP_DIRECT	GO:0008637~apoptotic mitochondrial changes	6	0.246812	0.0810372	ENSG00000144381, ENSG00000087088, ENSG00000171552, ENSG00000023228, ENSG00000143543, ENSG00000108179	2116	19	16792	2.50602	1	1	0.995722	1.09132
GOTERM_BP_DIRECT	GO:0042752~regulation of circadian rhythm	11	0.452489	0.0816611	ENSG00000134318, ENSG00000114062, ENSG00000147140, ENSG00000111602, ENSG00000054277, ENSG00000186298, ENSG00000005812, ENSG00000109819, ENSG00000106462, ENSG00000025434, ENSG00000140464	2116	49	16792	1.78149	1	1	0.995722	1.08798
GOTERM_BP_DIRECT	GO:0010212~response to ionizing radiation	11	0.452489	0.0816611	ENSG00000167325, ENSG00000087206, ENSG00000182979, ENSG00000143207, ENSG00000105393, ENSG00000157212, ENSG00000108384, ENSG00000160469, ENSG00000173559, ENSG00000012048, ENSG00000187736	2116	49	16792	1.78149	1	1	0.995722	1.08798
GOTERM_BP_DIRECT	GO:0034976~response to endoplasmic reticulum stress	15	0.61703	0.0836714	ENSG00000135506, ENSG00000051108, ENSG00000145191, ENSG00000139921, ENSG00000172046, ENSG00000135018, ENSG00000137312, ENSG00000100219, ENSG00000120686, ENSG00000113163, ENSG00000120889, ENSG00000109133, ENSG00000153094, ENSG00000185624, ENSG00000149428	2116	75	16792	1.58715	1	1	0.995722	1.07742
GOTERM_BP_DIRECT	GO:0000413~protein peptidyl-prolyl isomerization	10	0.411353	0.0840761	ENSG00000196262, ENSG00000114857, ENSG00000119383, ENSG00000171960, ENSG00000141756, ENSG00000173486, ENSG00000119782, ENSG00000084072, ENSG00000127445, ENSG00000108179	2116	43	16792	1.84552	1	1	0.995722	1.07533
GOTERM_BP_DIRECT	GO:0006325~chromatin organization	10	0.411353	0.0840761	ENSG00000100429, ENSG00000111642, ENSG00000140326, ENSG00000170004, ENSG00000156802, ENSG00000106462, ENSG00000185513, ENSG00000001497, ENSG00000181090, ENSG00000205581	2116	43	16792	1.84552	1	1	0.995722	1.07533
GOTERM_BP_DIRECT	GO:0000070~mitotic sister chromatid segregation	7	0.287947	0.0854306	ENSG00000117650, ENSG00000122952, ENSG00000137804, ENSG00000135476, ENSG00000113810, ENSG00000128944, ENSG00000149636	2116	25	16792	2.222	1	1	0.995722	1.06839
GOTERM_BP_DIRECT	GO:0006296~nucleotide-excision repair, DNA incision, 5'-to lesion	9	0.370218	0.0858577	ENSG00000062822, ENSG00000110768, ENSG00000175482, ENSG00000077514, ENSG00000163161, ENSG00000065057, ENSG00000049541, ENSG00000111445, ENSG00000139842	2116	37	16792	1.93031	1	1	0.995722	1.06622
GOTERM_BP_DIRECT	GO:0061077~chaperone-mediated protein folding	9	0.370218	0.0858577	ENSG00000135924, ENSG00000127022, ENSG00000170946, ENSG00000141756, ENSG00000173486, ENSG00000162735, ENSG00000119782, ENSG00000101266, ENSG00000140553	2116	37	16792	1.93031	1	1	0.995722	1.06622
GOTERM_BP_DIRECT	GO:0006363~termination of RNA polymerase I transcription	8	0.329083	0.0865642	ENSG00000110768, ENSG00000163161, ENSG00000068654, ENSG00000171453, ENSG00000103168, ENSG00000099817, ENSG00000134058, ENSG00000100142	2116	31	16792	2.04793	1	1	0.995722	1.06266
GOTERM_BP_DIRECT	GO:0043507~positive regulation of JUN kinase activity	8	0.329083	0.0865642	ENSG00000050327, ENSG00000204305, ENSG00000149273, ENSG00000085511, ENSG00000161202, ENSG00000111961, ENSG00000135341, ENSG00000004975	2116	31	16792	2.04793	1	1	0.995722	1.06266
GOTERM_BP_DIRECT	GO:0010875~positive regulation of cholesterol efflux	5	0.205677	0.0892156	ENSG00000160179, ENSG00000131408, ENSG00000123384, ENSG00000025434, ENSG00000185920	2116	14	16792	2.83419	1	1	0.995722	1.04956
GOTERM_BP_DIRECT	GO:0030970~retrograde protein transport, ER to cytosol	5	0.205677	0.0892156	ENSG00000051108, ENSG00000113194, ENSG00000070010, ENSG00000115307, ENSG00000182446	2116	14	16792	2.83419	1	1	0.995722	1.04956
GOTERM_BP_DIRECT	GO:0034968~histone lysine methylation	5	0.205677	0.0892156	ENSG00000143379, ENSG00000147548, ENSG00000133895, ENSG00000103037, ENSG00000204371	2116	14	16792	2.83419	1	1	0.995722	1.04956
GOTERM_BP_DIRECT	GO:0016578~histone deubiquitination	5	0.205677	0.0892156	ENSG00000143258, ENSG00000120533, ENSG00000196367, ENSG00000115464, ENSG00000108773	2116	14	16792	2.83419	1	1	0.995722	1.04956
GOTERM_BP_DIRECT	GO:0001516~prostaglandin biosynthetic process	5	0.205677	0.0892156	ENSG00000110958, ENSG00000135241, ENSG00000107317, ENSG00000095303, ENSG00000148334	2116	14	16792	2.83419	1	1	0.995722	1.04956
GOTERM_BP_DIRECT	GO:0031573~intra-S DNA damage checkpoint	5	0.205677	0.0892156	ENSG00000114670, ENSG00000136273, ENSG00000020922, ENSG00000172613, ENSG00000172732	2116	14	16792	2.83419	1	1	0.995722	1.04956
GOTERM_BP_DIRECT	GO:0006807~nitrogen compound metabolic process	5	0.205677	0.0892156	ENSG00000114021, ENSG00000172890, ENSG00000021826, ENSG00000158793, ENSG00000130175	2116	14	16792	2.83419	1	1	0.995722	1.04956
GOTERM_BP_DIRECT	GO:0006474~N-terminal protein amino acid acetylation	4	0.164541	0.0935291	ENSG00000121579, ENSG00000102030, ENSG00000109065, ENSG00000172766	2116	9	16792	3.52699	1	1	0.995722	1.02905
GOTERM_BP_DIRECT	GO:0006544~glycine metabolic process	4	0.164541	0.0935291	ENSG00000159131, ENSG00000092621, ENSG00000182199, ENSG00000136877	2116	9	16792	3.52699	1	1	0.995722	1.02905
GOTERM_BP_DIRECT	GO:0032790~ribosome disassembly	4	0.164541	0.0935291	ENSG00000148187, ENSG00000232119, ENSG00000085760, ENSG00000143486	2116	9	16792	3.52699	1	1	0.995722	1.02905
GOTERM_BP_DIRECT	GO:0016070~RNA metabolic process	4	0.164541	0.0935291	ENSG00000119314, ENSG00000123064, ENSG00000204842, ENSG00000211460	2116	9	16792	3.52699	1	1	0.995722	1.02905
GOTERM_BP_DIRECT	GO:0034333~adherens junction assembly	4	0.164541	0.0935291	ENSG00000168036, ENSG00000163349, ENSG00000141556, ENSG00000035403	2116	9	16792	3.52699	1	1	0.995722	1.02905
GOTERM_BP_DIRECT	GO:0034101~erythrocyte homeostasis	4	0.164541	0.0935291	ENSG00000136381, ENSG00000117450, ENSG00000138326, ENSG00000105220	2116	9	16792	3.52699	1	1	0.995722	1.02905
GOTERM_BP_DIRECT	GO:1990001~inhibition of cysteine-type endopeptidase activity involved in apoptotic process	4	0.164541	0.0935291	ENSG00000140939, ENSG00000089685, ENSG00000126453, ENSG00000110330	2116	9	16792	3.52699	1	1	0.995722	1.02905
GOTERM_BP_DIRECT	GO:0071243~cellular response to arsenic-containing substance	4	0.164541	0.0935291	ENSG00000215301, ENSG00000099875, ENSG00000137449, ENSG00000108179	2116	9	16792	3.52699	1	1	0.995722	1.02905
GOTERM_BP_DIRECT	GO:0000733~DNA strand renaturation	4	0.164541	0.0935291	ENSG00000160957, ENSG00000121988, ENSG00000135046, ENSG00000102038	2116	9	16792	3.52699	1	1	0.995722	1.02905
GOTERM_BP_DIRECT	GO:1904754~positive regulation of vascular associated smooth muscle cell migration	4	0.164541	0.0935291	ENSG00000100219, ENSG00000135679, ENSG00000147459, ENSG00000116641	2116	9	16792	3.52699	1	1	0.995722	1.02905
GOTERM_BP_DIRECT	GO:0006012~galactose metabolic process	4	0.164541	0.0935291	ENSG00000213930, ENSG00000117308, ENSG00000109819, ENSG00000102100	2116	9	16792	3.52699	1	1	0.995722	1.02905
GOTERM_BP_DIRECT	GO:0006919~activation of cysteine-type endopeptidase activity involved in apoptotic process	16	0.658165	0.0939849	ENSG00000110911, ENSG00000249915, ENSG00000144381, ENSG00000064012, ENSG00000177595, ENSG00000137409, ENSG00000137752, ENSG00000118412, ENSG00000169855, ENSG00000120889, ENSG00000164305, ENSG00000153094, ENSG00000087088, ENSG00000105483, ENSG00000204628, ENSG00000140464	2116	83	16792	1.52978	1	1	0.995722	1.02694
GOTERM_BP_DIRECT	GO:0010501~RNA secondary structure unwinding	10	0.411353	0.0944622	ENSG00000145833, ENSG00000136271, ENSG00000185163, ENSG00000213782, ENSG00000215301, ENSG00000123064, ENSG00000168872, ENSG00000161960, ENSG00000100201, ENSG00000183258	2116	44	16792	1.80357	1	1	0.995722	1.02474
GOTERM_BP_DIRECT	GO:0032508~DNA duplex unwinding	10	0.411353	0.0944622	ENSG00000160957, ENSG00000215301, ENSG00000100888, ENSG00000135046, ENSG00000111642, ENSG00000020922, ENSG00000013573, ENSG00000113522, ENSG00000170004, ENSG00000128513	2116	44	16792	1.80357	1	1	0.995722	1.02474
GOTERM_BP_DIRECT	GO:0045892~negative regulation of transcription, DNA-templated	74	3.04401	0.0951481	ENSG00000126012, ENSG00000108468, ENSG00000108788, ENSG00000144161, ENSG00000137309, ENSG00000178935, ENSG00000167085, ENSG00000117139, ENSG00000132376, ENSG00000114861, ENSG00000131165, ENSG00000083168, ENSG00000122779, ENSG00000087206, ENSG00000100429, ENSG00000159692, ENSG00000160570, ENSG00000123349, ENSG00000153071, ENSG00000032219, ENSG00000101158, ENSG00000185513, ENSG00000163565, ENSG0000…	2116	499	16792	1.17684	1	1	0.995722	1.0216
GOTERM_BP_DIRECT	GO:0008625~extrinsic apoptotic signaling pathway via death domain receptors	9	0.370218	0.0973369	ENSG00000118412, ENSG00000213782, ENSG00000215301, ENSG00000160570, ENSG00000186891, ENSG00000120889, ENSG00000087088, ENSG00000196730, ENSG00000158796	2116	38	16792	1.87951	1	1	0.995722	1.01172
GOTERM_BP_DIRECT	GO:2000377~regulation of reactive oxygen species metabolic process	6	0.246812	0.0973376	ENSG00000197580, ENSG00000114383, ENSG00000167186, ENSG00000175193, ENSG00000242372, ENSG00000110330	2116	20	16792	2.38072	1	1	0.995722	1.01172
GOTERM_BP_DIRECT	GO:0006915~apoptotic process	83	3.41423	0.0990099	ENSG00000144161, ENSG00000197256, ENSG00000066468, ENSG00000172113, ENSG00000099860, ENSG00000119682, ENSG00000006432, ENSG00000116001, ENSG00000163161, ENSG00000153071, ENSG00000087088, ENSG00000160255, ENSG00000183258, ENSG00000126453, ENSG00000102882, ENSG00000108984, ENSG00000012048, ENSG00000126456, ENSG00000126581, ENSG00000187838, ENSG00000003756, ENSG00000064012, ENSG00000170540, ENSG0000…	2116	567	16792	1.16167	1	1	0.995722	1.00432
GOTERM_BP_DIRECT	GO:0007093~mitotic cell cycle checkpoint	8	0.329083	0.0993436	ENSG00000075711, ENSG00000173846, ENSG00000122952, ENSG00000136273, ENSG00000149554, ENSG00000171552, ENSG00000173559, ENSG00000145632	2116	32	16792	1.98393	1	1	0.995722	1.00286
GOTERM_BP_DIRECT	GO:0007032~endosome organization	8	0.329083	0.0993436	ENSG00000166971, ENSG00000051009, ENSG00000136051, ENSG00000178038, ENSG00000138592, ENSG00000138246, ENSG00000095066, ENSG00000083937	2116	32	16792	1.98393	1	1	0.995722	1.00286
GOTERM_BP_DIRECT	GO:0000462~maturation of SSU-rRNA from tricistronic rRNA transcript (SSU-rRNA, 5.8S rRNA, LSU-rRNA)	8	0.329083	0.0993436	ENSG00000167721, ENSG00000181991, ENSG00000119616, ENSG00000142937, ENSG00000138326, ENSG00000105193, ENSG00000183751, ENSG00000105372	2116	32	16792	1.98393	1	1	0.995722	1.00286
GOTERM_BP_DIRECT	GO:0061024~membrane organization	8	0.329083	0.0993436	ENSG00000084733, ENSG00000116906, ENSG00000108953, ENSG00000127990, ENSG00000197971, ENSG00000110375, ENSG00000188603, ENSG00000115355	2116	32	16792	1.98393	1	1	0.995722	1.00286
GOTERM_BP_DIRECT	GO:0061621~canonical glycolysis	7	0.287947	0.0997851	ENSG00000108515, ENSG00000149925, ENSG00000067225, ENSG00000111640, ENSG00000105220, ENSG00000114268, ENSG00000152556	2116	26	16792	2.13654	1	1	0.995722	1.00093

## Sheet: A3SS
Category	Term	Count	%	PValue	Genes	List Total	Pop Hits	Pop Total	Fold Enrichment	Bonferroni	Benjamini	FDR	significance
GOTERM_BP_DIRECT	GO:0006413~translational initiation	17	2.50737	1.81908e-05	ENSG00000125691, ENSG00000149273, ENSG00000145191, ENSG00000114867, ENSG00000138326, ENSG00000067248, ENSG00000110321, ENSG00000155506, ENSG00000198755, ENSG00000115268, ENSG00000168028, ENSG00000166441, ENSG00000063046, ENSG00000105193, ENSG00000161960, ENSG00000089157, ENSG00000167526	575	137	16792	3.62379	0.0401731	0.041002	0.041002	4.74015
GOTERM_BP_DIRECT	GO:0006412~translation	20	2.94985	0.00115481	ENSG00000125691, ENSG00000149273, ENSG00000171490, ENSG00000113407, ENSG00000114867, ENSG00000138326, ENSG00000175634, ENSG00000196531, ENSG00000198755, ENSG00000115268, ENSG00000168028, ENSG00000137494, ENSG00000165792, ENSG00000166441, ENSG00000055332, ENSG00000139131, ENSG00000105193, ENSG00000140105, ENSG00000089157, ENSG00000167526	575	253	16792	2.30858	0.926057	0.927167	0.927167	2.93749
GOTERM_BP_DIRECT	GO:0006281~DNA repair	19	2.80236	0.00123403	ENSG00000149273, ENSG00000158636, ENSG00000104517, ENSG00000196367, ENSG00000132781, ENSG00000154920, ENSG00000114026, ENSG00000172732, ENSG00000185480, ENSG00000122008, ENSG00000116030, ENSG00000163161, ENSG00000085224, ENSG00000109332, ENSG00000126215, ENSG00000013573, ENSG00000258366, ENSG00000079616, ENSG00000123562	575	235	16792	2.36113	0.938161	0.927167	0.927167	2.90867
GOTERM_BP_DIRECT	GO:0031297~replication fork processing	6	0.884956	0.0019832	ENSG00000079134, ENSG00000085224, ENSG00000013573, ENSG00000258366, ENSG00000154920, ENSG00000172732	575	27	16792	6.48966	0.988605	1	1	2.70263
GOTERM_BP_DIRECT	GO:0042787~protein ubiquitination involved in ubiquitin-dependent protein catabolic process	14	2.0649	0.00230731	ENSG00000135679, ENSG00000104517, ENSG00000069869, ENSG00000132640, ENSG00000138411, ENSG00000004897, ENSG00000130177, ENSG00000178999, ENSG00000144228, ENSG00000198919, ENSG00000168894, ENSG00000157450, ENSG00000147133, ENSG00000148634	575	153	16792	2.67221	0.99452	1	1	2.63689
GOTERM_BP_DIRECT	GO:0032508~DNA duplex unwinding	7	1.03245	0.00363484	ENSG00000215301, ENSG00000085224, ENSG00000145907, ENSG00000111642, ENSG00000013573, ENSG00000170004, ENSG00000258366	575	44	16792	4.64601	0.999727	1	1	2.43951
GOTERM_BP_DIRECT	GO:0006915~apoptotic process	33	4.86726	0.00376875	ENSG00000149273, ENSG00000177189, ENSG00000076604, ENSG00000215788, ENSG00000111679, ENSG00000116001, ENSG00000143537, ENSG00000163161, ENSG00000151923, ENSG00000161642, ENSG00000109332, ENSG00000011275, ENSG00000183258, ENSG00000011332, ENSG00000141510, ENSG00000175197, ENSG00000161526, ENSG00000064012, ENSG00000197223, ENSG00000170248, ENSG00000269335, ENSG00000100906, ENSG00000119777, ENSG0000…	575	567	16792	1.69967	0.999799	1	1	2.4238
GOTERM_BP_DIRECT	GO:0043161~proteasome-mediated ubiquitin-dependent protein catabolic process	16	2.35988	0.0042708	ENSG00000175197, ENSG00000175166, ENSG00000132640, ENSG00000004897, ENSG00000130177, ENSG00000144228, ENSG00000158062, ENSG00000198919, ENSG00000168894, ENSG00000168036, ENSG00000141480, ENSG00000157450, ENSG00000109332, ENSG00000011275, ENSG00000110906, ENSG00000141510	575	203	16792	2.30175	0.999935	1	1	2.36949
GOTERM_BP_DIRECT	GO:0016575~histone deacetylation	7	1.03245	0.00455415	ENSG00000100429, ENSG00000071655, ENSG00000005302, ENSG00000064961, ENSG00000111642, ENSG00000170004, ENSG00000123562	575	46	16792	4.44401	0.999966	1	1	2.34159
GOTERM_BP_DIRECT	GO:0006614~SRP-dependent cotranslational protein targeting to membrane	10	1.47493	0.0048293	ENSG00000168028, ENSG00000125691, ENSG00000149273, ENSG00000166441, ENSG00000138326, ENSG00000105193, ENSG00000198755, ENSG00000089157, ENSG00000115268, ENSG00000167526	575	94	16792	3.10675	0.999982	1	1	2.31612
GOTERM_BP_DIRECT	GO:0019083~viral transcription	11	1.62242	0.00502619	ENSG00000168028, ENSG00000125691, ENSG00000149273, ENSG00000085415, ENSG00000166441, ENSG00000138326, ENSG00000105193, ENSG00000198755, ENSG00000089157, ENSG00000115268, ENSG00000167526	575	112	16792	2.8682	0.999988	1	1	2.29876
GOTERM_BP_DIRECT	GO:0006974~cellular response to DNA damage stimulus	16	2.35988	0.00534084	ENSG00000178971, ENSG00000149273, ENSG00000185507, ENSG00000175197, ENSG00000148362, ENSG00000115966, ENSG00000104517, ENSG00000114026, ENSG00000269335, ENSG00000185043, ENSG00000161642, ENSG00000125885, ENSG00000126215, ENSG00000147133, ENSG00000013573, ENSG00000141510	575	208	16792	2.24642	0.999994	1	1	2.27239
GOTERM_BP_DIRECT	GO:0010766~negative regulation of sodium ion transport	3	0.442478	0.00668518	ENSG00000060237, ENSG00000069869, ENSG00000135919	575	4	16792	21.9026	1	1	1	2.17489
GOTERM_BP_DIRECT	GO:0034329~cell junction assembly	4	0.589971	0.0069401	ENSG00000166333, ENSG00000075624, ENSG00000162458, ENSG00000184009	575	12	16792	9.73449	1	1	1	2.15863
GOTERM_BP_DIRECT	GO:0000184~nuclear-transcribed mRNA catabolic process, nonsense-mediated decay	11	1.62242	0.00765471	ENSG00000168028, ENSG00000125691, ENSG00000149273, ENSG00000166441, ENSG00000114867, ENSG00000138326, ENSG00000105193, ENSG00000198755, ENSG00000089157, ENSG00000115268, ENSG00000167526	575	119	16792	2.69948	1	1	1	2.11607
GOTERM_BP_DIRECT	GO:0006351~transcription, DNA-templated	87	12.8319	0.00818286	ENSG00000108788, ENSG00000071655, ENSG00000049246, ENSG00000181220, ENSG00000005302, ENSG00000175029, ENSG00000196367, ENSG00000175787, ENSG00000064961, ENSG00000133142, ENSG00000145734, ENSG00000189079, ENSG00000100429, ENSG00000142186, ENSG00000257923, ENSG00000058600, ENSG00000085224, ENSG00000055332, ENSG00000013573, ENSG00000221978, ENSG00000214078, ENSG00000104064, ENSG00000167967, ENSG0000…	575	1955	16792	1.29959	1	1	1	2.08709
GOTERM_BP_DIRECT	GO:0017148~negative regulation of translation	7	1.03245	0.0139724	ENSG00000149273, ENSG00000116001, ENSG00000215301, ENSG00000184708, ENSG00000055332, ENSG00000110888, ENSG00000204628	575	58	16792	3.52456	1	1	1	1.85473
GOTERM_BP_DIRECT	GO:0042981~regulation of apoptotic process	15	2.21239	0.014976	ENSG00000149273, ENSG00000076604, ENSG00000171490, ENSG00000064012, ENSG00000215788, ENSG00000158796, ENSG00000100949, ENSG00000168487, ENSG00000055332, ENSG00000105483, ENSG00000142864, ENSG00000103024, ENSG00000100097, ENSG00000141510, ENSG00000164733	575	213	16792	2.05658	1	1	1	1.8246
GOTERM_BP_DIRECT	GO:0016569~covalent chromatin modification	10	1.47493	0.0154026	ENSG00000158636, ENSG00000189079, ENSG00000163939, ENSG00000127616, ENSG00000140382, ENSG00000085224, ENSG00000028310, ENSG00000102974, ENSG00000049618, ENSG00000122565	575	113	16792	2.58438	1	1	1	1.81241
GOTERM_BP_DIRECT	GO:0007051~spindle organization	4	0.589971	0.0159617	ENSG00000088970, ENSG00000170004, ENSG00000076382, ENSG00000178999	575	16	16792	7.30087	1	1	1	1.79692
GOTERM_BP_DIRECT	GO:0007005~mitochondrion organization	8	1.17994	0.0160725	ENSG00000106459, ENSG00000114867, ENSG00000132361, ENSG00000125459, ENSG00000104064, ENSG00000135049, ENSG00000197912, ENSG00000215021	575	77	16792	3.03413	1	1	1	1.79392
GOTERM_BP_DIRECT	GO:0050775~positive regulation of dendrite morphogenesis	4	0.589971	0.018899	ENSG00000166333, ENSG00000257923, ENSG00000110888, ENSG00000124006	575	17	16792	6.87141	1	1	1	1.72356
GOTERM_BP_DIRECT	GO:0030308~negative regulation of cell growth	10	1.47493	0.0230091	ENSG00000215301, ENSG00000143537, ENSG00000127616, ENSG00000185340, ENSG00000110888, ENSG00000068745, ENSG00000134222, ENSG00000135919, ENSG00000204628, ENSG00000141510	575	121	16792	2.41351	1	1	1	1.6381
GOTERM_BP_DIRECT	GO:0010506~regulation of autophagy	6	0.884956	0.0274486	ENSG00000100150, ENSG00000168502, ENSG00000150995, ENSG00000153558, ENSG00000077254, ENSG00000006025	575	50	16792	3.50442	1	1	1	1.56148
GOTERM_BP_DIRECT	GO:0016573~histone acetylation	5	0.737463	0.0278347	ENSG00000071655, ENSG00000115966, ENSG00000196367, ENSG00000147133, ENSG00000115368	575	34	16792	4.29463	1	1	1	1.55541
GOTERM_BP_DIRECT	GO:0016032~viral process	18	2.65487	0.0285283	ENSG00000213983, ENSG00000135679, ENSG00000114867, ENSG00000196531, ENSG00000153558, ENSG00000100906, ENSG00000085415, ENSG00000116030, ENSG00000163161, ENSG00000135480, ENSG00000161960, ENSG00000147133, ENSG00000011275, ENSG00000013573, ENSG00000204628, ENSG00000167967, ENSG00000141510, ENSG00000160741	575	299	16792	1.75807	1	1	1	1.54472
GOTERM_BP_DIRECT	GO:0006284~base-excision repair	5	0.737463	0.0306039	ENSG00000065057, ENSG00000132781, ENSG00000077463, ENSG00000114026, ENSG00000141510	575	35	16792	4.17193	1	1	1	1.51422
GOTERM_BP_DIRECT	GO:0006364~rRNA processing	14	2.0649	0.0327944	ENSG00000125691, ENSG00000149273, ENSG00000105202, ENSG00000197223, ENSG00000138326, ENSG00000198755, ENSG00000115268, ENSG00000115368, ENSG00000168028, ENSG00000166197, ENSG00000166441, ENSG00000105193, ENSG00000089157, ENSG00000167526	575	214	16792	1.91051	1	1	1	1.4842
GOTERM_BP_DIRECT	GO:0006296~nucleotide-excision repair, DNA incision, 5'-to lesion	5	0.737463	0.036613	ENSG00000122008, ENSG00000163161, ENSG00000065057, ENSG00000049541, ENSG00000106628	575	37	16792	3.94642	1	1	1	1.43637
GOTERM_BP_DIRECT	GO:0008033~tRNA processing	5	0.737463	0.036613	ENSG00000105202, ENSG00000100416, ENSG00000065457, ENSG00000135297, ENSG00000043514	575	37	16792	3.94642	1	1	1	1.43637
GOTERM_BP_DIRECT	GO:0048146~positive regulation of fibroblast proliferation	6	0.884956	0.0367123	ENSG00000178971, ENSG00000108175, ENSG00000077463, ENSG00000115414, ENSG00000197956, ENSG00000136104	575	54	16792	3.24483	1	1	1	1.43519
GOTERM_BP_DIRECT	GO:0006355~regulation of transcription, DNA-templated	65	9.58702	0.0393464	ENSG00000157514, ENSG00000108788, ENSG00000181220, ENSG00000005302, ENSG00000196367, ENSG00000175787, ENSG00000064961, ENSG00000114026, ENSG00000189079, ENSG00000100429, ENSG00000142186, ENSG00000085224, ENSG00000221978, ENSG00000250571, ENSG00000214078, ENSG00000167766, ENSG00000175197, ENSG00000158636, ENSG00000185619, ENSG00000197363, ENSG00000070495, ENSG00000205352, ENSG00000131051, ENSG0000…	575	1504	16792	1.26212	1	1	1	1.40509
GOTERM_BP_DIRECT	GO:0033683~nucleotide-excision repair, DNA incision	5	0.737463	0.0398541	ENSG00000122008, ENSG00000163161, ENSG00000049541, ENSG00000106628, ENSG00000114026	575	38	16792	3.84256	1	1	1	1.39953
GOTERM_BP_DIRECT	GO:0043044~ATP-dependent chromatin remodeling	4	0.589971	0.0423467	ENSG00000075624, ENSG00000071655, ENSG00000127616, ENSG00000111642	575	23	16792	5.07887	1	1	1	1.37318
GOTERM_BP_DIRECT	GO:0006163~purine nucleotide metabolic process	3	0.442478	0.043762	ENSG00000189283, ENSG00000103024, ENSG00000143774	575	10	16792	8.76104	1	1	1	1.3589
GOTERM_BP_DIRECT	GO:0098609~cell-cell adhesion	16	2.35988	0.0461904	ENSG00000171490, ENSG00000215301, ENSG00000114867, ENSG00000067248, ENSG00000110321, ENSG00000155506, ENSG00000104529, ENSG00000113643, ENSG00000168488, ENSG00000142186, ENSG00000011009, ENSG00000089006, ENSG00000136261, ENSG00000204628, ENSG00000142864, ENSG00000140553	575	271	16792	1.72419	1	1	1	1.33545
GOTERM_BP_DIRECT	GO:0006418~tRNA aminoacylation for protein translation	5	0.737463	0.0468105	ENSG00000113407, ENSG00000139131, ENSG00000140105, ENSG00000113643, ENSG00000110619	575	40	16792	3.65043	1	1	1	1.32966
GOTERM_BP_DIRECT	GO:0032206~positive regulation of telomere maintenance	3	0.442478	0.0523003	ENSG00000085224, ENSG00000077463, ENSG00000258366	575	11	16792	7.96458	1	1	1	1.2815
GOTERM_BP_DIRECT	GO:0032786~positive regulation of DNA-templated transcription, elongation	3	0.442478	0.0523003	ENSG00000079134, ENSG00000198563, ENSG00000205581	575	11	16792	7.96458	1	1	1	1.2815
GOTERM_BP_DIRECT	GO:0009743~response to carbohydrate	3	0.442478	0.0523003	ENSG00000135679, ENSG00000101126, ENSG00000127314	575	11	16792	7.96458	1	1	1	1.2815
GOTERM_BP_DIRECT	GO:0033234~negative regulation of protein sumoylation	3	0.442478	0.0523003	ENSG00000140382, ENSG00000168036, ENSG00000064961	575	11	16792	7.96458	1	1	1	1.2815
GOTERM_BP_DIRECT	GO:0000070~mitotic sister chromatid segregation	4	0.589971	0.0523268	ENSG00000166037, ENSG00000113810, ENSG00000183137, ENSG00000076382	575	25	16792	4.67256	1	1	1	1.28128
GOTERM_BP_DIRECT	GO:0009311~oligosaccharide metabolic process	4	0.589971	0.0523268	ENSG00000115275, ENSG00000160408, ENSG00000136840, ENSG00000115525	575	25	16792	4.67256	1	1	1	1.28128
GOTERM_BP_DIRECT	GO:0032092~positive regulation of protein binding	6	0.884956	0.0570614	ENSG00000159023, ENSG00000110888, ENSG00000010704, ENSG00000147133, ENSG00000077254, ENSG00000001631	575	61	16792	2.87247	1	1	1	1.24366
GOTERM_BP_DIRECT	GO:0006325~chromatin organization	5	0.737463	0.0584246	ENSG00000100429, ENSG00000140382, ENSG00000111642, ENSG00000170004, ENSG00000205581	575	43	16792	3.39575	1	1	1	1.2334
GOTERM_BP_DIRECT	GO:1990440~positive regulation of transcription from RNA polymerase II promoter in response to endoplasmic reticulum stress	3	0.442478	0.0613724	ENSG00000175197, ENSG00000060566, ENSG00000141510	575	12	16792	7.30087	1	1	1	1.21203
GOTERM_BP_DIRECT	GO:1901796~regulation of signal transduction by p53 class mediator	9	1.32743	0.0625489	ENSG00000135679, ENSG00000071655, ENSG00000049541, ENSG00000161642, ENSG00000147133, ENSG00000111642, ENSG00000170004, ENSG00000141510, ENSG00000178999	575	124	16792	2.11961	1	1	1	1.20378
GOTERM_BP_DIRECT	GO:0010501~RNA secondary structure unwinding	5	0.737463	0.0626069	ENSG00000215301, ENSG00000198231, ENSG00000198563, ENSG00000161960, ENSG00000183258	575	44	16792	3.31858	1	1	1	1.20338
GOTERM_BP_DIRECT	GO:0010977~negative regulation of neuron projection development	5	0.737463	0.0626069	ENSG00000135679, ENSG00000185043, ENSG00000114956, ENSG00000123384, ENSG00000100097	575	44	16792	3.31858	1	1	1	1.20338
GOTERM_BP_DIRECT	GO:0043001~Golgi to plasma membrane protein transport	4	0.589971	0.0633292	ENSG00000123240, ENSG00000151150, ENSG00000174483, ENSG00000101246	575	27	16792	4.32644	1	1	1	1.1984
GOTERM_BP_DIRECT	GO:0032607~interferon-alpha production	2	0.294985	0.0671994	ENSG00000185507, ENSG00000163512	575	2	16792	29.2035	1	1	1	1.17263
GOTERM_BP_DIRECT	GO:0036369~transcription factor catabolic process	2	0.294985	0.0671994	ENSG00000135679, ENSG00000147133	575	2	16792	29.2035	1	1	1	1.17263
GOTERM_BP_DIRECT	GO:1903348~positive regulation of bicellular tight junction assembly	2	0.294985	0.0671994	ENSG00000131697, ENSG00000144061	575	2	16792	29.2035	1	1	1	1.17263
GOTERM_BP_DIRECT	GO:0035666~TRIF-dependent toll-like receptor signaling pathway	4	0.589971	0.0691984	ENSG00000185507, ENSG00000064012, ENSG00000109332, ENSG00000269335	575	28	16792	4.17193	1	1	1	1.1599
GOTERM_BP_DIRECT	GO:1902166~negative regulation of intrinsic apoptotic signaling pathway in response to DNA damage by p53 class mediator	3	0.442478	0.0709318	ENSG00000026508, ENSG00000185499, ENSG00000161642	575	13	16792	6.73926	1	1	1	1.14916
GOTERM_BP_DIRECT	GO:0060996~dendritic spine development	3	0.442478	0.0709318	ENSG00000133216, ENSG00000068366, ENSG00000049618	575	13	16792	6.73926	1	1	1	1.14916
GOTERM_BP_DIRECT	GO:0009168~purine ribonucleoside monophosphate biosynthetic process	3	0.442478	0.0709318	ENSG00000106348, ENSG00000185100, ENSG00000128059	575	13	16792	6.73926	1	1	1	1.14916
GOTERM_BP_DIRECT	GO:0006183~GTP biosynthetic process	3	0.442478	0.0709318	ENSG00000106348, ENSG00000143156, ENSG00000103024	575	13	16792	6.73926	1	1	1	1.14916
GOTERM_BP_DIRECT	GO:0006338~chromatin remodeling	7	1.03245	0.0739789	ENSG00000163939, ENSG00000127616, ENSG00000085224, ENSG00000005302, ENSG00000049618, ENSG00000122565, ENSG00000123562	575	86	16792	2.37703	1	1	1	1.13089
GOTERM_BP_DIRECT	GO:0097421~liver regeneration	4	0.589971	0.0753038	ENSG00000010704, ENSG00000138326, ENSG00000105193, ENSG00000100906	575	29	16792	4.02807	1	1	1	1.12318
GOTERM_BP_DIRECT	GO:0010875~positive regulation of cholesterol efflux	3	0.442478	0.0809348	ENSG00000064687, ENSG00000123384, ENSG00000100906	575	14	16792	6.25789	1	1	1	1.09186
GOTERM_BP_DIRECT	GO:0010801~negative regulation of peptidyl-threonine phosphorylation	3	0.442478	0.0809348	ENSG00000158856, ENSG00000114867, ENSG00000160014	575	14	16792	6.25789	1	1	1	1.09186
GOTERM_BP_DIRECT	GO:0031573~intra-S DNA damage checkpoint	3	0.442478	0.0809348	ENSG00000115966, ENSG00000154920, ENSG00000172732	575	14	16792	6.25789	1	1	1	1.09186
GOTERM_BP_DIRECT	GO:0034504~protein localization to nucleus	4	0.589971	0.0816381	ENSG00000135679, ENSG00000175826, ENSG00000064687, ENSG00000054654	575	30	16792	3.8938	1	1	1	1.08811
[truncated: 15 more rows]

## Sheet: MXE
Category	Term	Count	%	PValue	Genes	List Total	Pop Hits	Pop Total	Fold Enrichment	Bonferroni	Benjamini	FDR	significance
[truncated: 186 more rows]

[truncated: 1 more sheets: RI]
