# Supplementary material for: SRSF9 Regulates Cassette Exon Splicing of Caspase-2 by Interacting with Its Downstream Exon
Source: Cells. 2021 Mar 19;10(3):679. doi: 10.3390/cells10030679 (PMC8003524; doi:10.3390/cells10030679)
Supplement: Supplementary file 1 [file cells-10-00679-s001.zip › supplementary table 4.xlsx]

## Sheet: SE_apoptosis related genes
ID	GeneID	geneSymbol	chr	strand	exonStart_0base	exonEnd	upstreamES	upstreamEE	downstreamES	downstreamEE	ID	PValue	FDR
15180	ENSG00000026103	FAS	chr10	+	89011998	89012081	89010538	89010600	89014118	89014450	15180	9.11522e-06	0.000771885
31527	ENSG00000215788	TNFRSF25	chr1	-	6462862	6462970	6462628	6462666	6464374	6464453	31527	6.71456e-05	0.00340404
31528	ENSG00000215788	TNFRSF25	chr1	-	6462862	6463127	6462628	6462666	6464374	6464453	31528	1.48355e-05	0.00112301
31529	ENSG00000215788	TNFRSF25	chr1	-	6462862	6463147	6462628	6462666	6464374	6464453	31529	7.61328e-06	0.000664079
32070	ENSG00000117676	RPS6KA1	chr1	+	26544074	26544178	26543129	26543221	26546866	26546983	32070	2.18749e-05	0.00150178
32587	ENSG00000097033	SH3GLB1	chr1	+	86730087	86730111	86728402	86728489	86734601	86734691	32587	7.56327e-05	0.00356276
38684	ENSG00000138794	CASP6	chr4	-	109698299	109698342	109694523	109694700	109703355	109703473	38684	0.00186029	0.0391353
31721	ENSG00000114416	FXR1	chr3	+	180933333	180933386	180914651	180914995	180947864	180947936	31721	0.000269095	0.00985081
53503	ENSG00000133318	RTN3	chr11	+	63704850	63704907	63681449	63681778	63718701	63721032	53503	0.000863636	0.0230901
58038	ENSG00000136048	DRAM1	chr12	+	101914173	101914232	101901290	101901433	101921215	101921542	58038	0.000300581	0.0107539
21691	ENSG00000156475	PPP2R2B	chr5	-	146856498	146856583	146701044	146701142	146878001	146878195	21691	0.00864067	0.1122
41246	ENSG00000131467	PSME3	chr17	+	42833775	42833939	42833417	42833673	42834093	42834256	41246	0.0276201	0.240644
41271	ENSG00000269335	IKBKG	chrX	+	154560406	154560559	154558531	154558650	154561687	154561763	41271	4.29608e-06	0.000412784
38025	ENSG00000172113	NME6	chr3	-	48296118	48296236	48295074	48295235	48296726	48296829	38025	0.00513783	0.0786318
45062	ENSG00000143537	ADAM15	chr1	+	155061417	155061489	155060762	155060832	155061903	155061975	45062	0.000277342	0.010068
31410	ENSG00000163932	PRKCD	chr3	+	53173526	53173608	53161240	53161428	53178403	53178537	31410	0.0143085	0.155543
45059	ENSG00000143537	ADAM15	chr1	+	155061414	155061489	155060762	155060832	155061903	155061975	45059	0.00933136	0.118137
26813	ENSG00000107968	MAP3K8	chr10	+	30437175	30437406	30433936	30434378	30438915	30439274	26813	3.61562e-07	4.91792e-05
53502	ENSG00000133318	RTN3	chr11	+	63704850	63704907	63681449	63681778	63713970	63714166	53502	0.00369529	0.0632049
6541	ENSG00000005194	CIAPIN1	chr16	-	57440771	57440983	57439181	57439295	57447341	57447368	6541	0.00120842	0.0291472
47372	ENSG00000160255	ITGB2	chr21	-	44920820	44921050	44910724	44910785	44928653	44928873	47372	0.0179847	0.181121
32476	ENSG00000169598	DFFB	chr1	+	3873013	3873137	3872471	3872572	3883506	3885429	32476	0.00619408	0.089599
35351	ENSG00000130669	PAK4	chr19	+	39168229	39168302	39125833	39125919	39169531	39169757	35351	0.0311155	0.2596
48612	ENSG00000153094	BCL2L11	chr2	+	111161418	111161550	111153779	111153904	111164132	111164231	48612	0.0252311	0.226762
42163	ENSG00000131943	C19orf12	chr19	-	29705273	29705394	29702841	29702977	29708253	29708423	42163	0.0149806	0.160011
3915	ENSG00000079134	THOC1	chr18	-	254272	254355	252538	252612	259179	259275	3915	0.0116809	0.136014
32106	ENSG00000120159	CAAP1	chr9	-	26887312	26887513	26884809	26884885	26892412	26892604	32106	0.00581875	0.085708
934	ENSG00000099968	BCL2L13	chr22	+	17696140	17696210	17655661	17655832	17702242	17702386	934	0.0228376	0.212218
31761	ENSG00000161526	SAP30BP	chr17	+	75703807	75703859	75702479	75702571	75704755	75704768	31761	0.0455429	0.330494
36785	ENSG00000132676	DAP3	chr1	+	155709032	155709125	155689090	155689243	155709772	155709824	36785	0.0381021	0.29556
22209	ENSG00000109320	NFKB1	chr4	+	102510879	102510949	102501454	102501788	102525511	102525557	22209	0.0163716	0.170395
58035	ENSG00000136048	DRAM1	chr12	+	101890087	101890221	101877796	101877920	101897862	101897930	58035	0.000415892	0.0138079
48601	ENSG00000153094	BCL2L11	chr2	+	111124049	111124139	111123732	111123869	111150043	111150147	48601	0.0337256	0.274189
38038	ENSG00000172113	NME6	chr3	-	48300526	48300634	48298426	48298523	48301295	48301368	38038	0.0281932	0.243669
24211	ENSG00000151748	SAV1	chr14	-	50667381	50667500	50665600	50665619	50667873	50668297	24211	0.000409415	0.0136344
48993	ENSG00000115760	BIRC6	chr2	+	32595033	32595144	32593914	32594060	32597750	32597968	48993	0.00878965	0.113419
2418	ENSG00000167657	DAPK3	chr19	-	3963642	3963669	3961008	3961161	3963870	3963919	2418	0.0235148	0.21634
4115	ENSG00000089685	BIRC5	chr17	+	78216663	78216781	78214679	78214789	78223464	78225636	4115	0.00838039	0.109935
50409	ENSG00000106635	BCL7B	chr7	-	73539881	73540052	73537933	73538013	73543547	73543601	50409	0.0363668	0.286602
3381	ENSG00000141682	PMAIP1	chr18	+	59900427	59900714	59900035	59900235	59902646	59902963	3381	0.000892249	0.0236805
37501	ENSG00000116688	MFN2	chr1	+	11992278	11992463	11989164	11989343	11992554	11992640	37501	0.0418594	0.312142
3380	ENSG00000141682	PMAIP1	chr18	+	59900427	59900578	59900015	59900235	59902646	59903537	3380	0.0029366	0.0537419
43989	ENSG00000106305	AIMP2	chr7	+	6012678	6013140	6009289	6009498	6015145	6015251	43989	0.0123252	0.140621
35261	ENSG00000176171	BNIP3	chr10	-	131973033	131973118	131970863	131970970	131981760	131981923	35261	0.0200637	0.195074
45063	ENSG00000143537	ADAM15	chr1	+	155061417	155061489	155060762	155060832	155062244	155062369	45063	0.0180203	0.181395
52591	ENSG00000204628	RACK1	chr5	-	181237224	181237319	181236928	181237042	181237608	181237719	52591	0.0314599	0.261535
18022	ENSG00000126432	PRDX5	chr11	+	64319733	64319868	64318087	64318386	64320660	64320792	18022	0.00643803	0.0919061
7636	ENSG00000100097	LGALS1	chr22	+	37678482	37678654	37676855	37677065	37679602	37679640	7636	2.13669e-07	3.04923e-05
58770	ENSG00000075790	BCAP29	chr7	+	107595868	107596002	107593954	107594105	107600396	107600505	58770	0.0410644	0.308284
3321	ENSG00000101266	CSNK2A1	chr20	-	508450	508660	504165	505229	543671	543696	3321	0.0290608	0.248798
62917	ENSG00000070770	CSNK2A2	chr16	-	58168609	58168693	58167684	58167795	58174450	58174510	62917	0.0390561	0.299393
7397	ENSG00000131653	TRAF7	chr16	+	2174250	2174333	2173920	2174048	2175110	2175150	7397	0.029042	0.248737
55866	ENSG00000087088	BAX	chr19	+	48955547	48955833	48954896	48954962	48956197	48956333	55866	0.0435202	0.320193
26472	ENSG00000076604	TRAF4	chr17	+	28744700	28744957	28744017	28744255	28747212	28747713	26472	0.0142485	0.155006
7634	ENSG00000100097	LGALS1	chr22	+	37678375	37678654	37676998	37677065	37679602	37679802	7634	7.3806e-10	1.67317e-07
17401	ENSG00000149273	RPS3	chr11	+	75401639	75401733	75399519	75399577	75404019	75404207	17401	0.0305283	0.25647
3326	ENSG00000101266	CSNK2A1	chr20	-	527932	528049	508450	508660	543671	543712	3326	0.020933	0.200557
22774	ENSG00000060339	CCAR1	chr10	+	68722454	68722577	68721143	68721282	68736875	68736910	22774	0.0146354	0.157868
55153	ENSG00000057663	ATG5	chr6	-	106248149	106248244	106201745	106202089	106279660	106279823	55153	0.0202576	0.196137
3319	ENSG00000101266	CSNK2A1	chr20	-	508450	508621	505117	505229	543671	543727	3319	0.0121802	0.139477
53790	ENSG00000204209	DAXX	chr6	-	33320735	33321567	33320379	33320591	33322861	33323016	53790	0.00966571	0.12084
3318	ENSG00000101266	CSNK2A1	chr20	-	508450	508605	505117	505229	543671	543730	3318	0.00847461	0.110804
41812	ENSG00000054523	KIF1B	chr1	+	10282399	10282533	10277985	10278128	10291081	10291161	41812	0.032953	0.270268
10435	ENSG00000185043	CIB1	chr15	-	90232218	90232447	90231356	90231507	90233668	90233703	10435	0.00443167	0.0711782
13336	ENSG00000123358	NR4A1	chr12	+	52052495	52052645	52051401	52051568	52054326	52054673	13336	0.000579991	0.0175432
16476	ENSG00000149547	EI24	chr11	+	125577735	125577906	125577503	125577570	125578132	125578257	16476	0.00705556	0.0977093
60558	ENSG00000151923	TIAL1	chr10	-	119577640	119577736	119577450	119577535	119578725	119578834	60558	3.844e-06	0.000378315
928	ENSG00000099968	BCL2L13	chr22	+	17655661	17655832	17638583	17638886	17683213	17683321	928	0.00353837	0.0613589
39019	ENSG00000176720	BOK	chr2	+	241570124	241570288	241559454	241559703	241572296	241574138	39019	0.0497667	0.348834
55905	ENSG00000118495	PLAGL1	chr6	-	143947984	143948460	143940299	143942663	143964786	143964818	55905	0.018724	0.186324
53957	ENSG00000156171	DRAM2	chr1	-	111124741	111124881	111120515	111120693	111126226	111126294	53957	0.0310195	0.259196
57902	ENSG00000126453	BCL2L12	chr19	+	49670215	49670488	49669023	49669115	49673697	49673859	57902	0.0358173	0.284798
64596	ENSG00000111653	ING4	chr12	-	6653229	6653396	6652935	6653050	6656726	6656798	64596	0.0221275	0.207614
38549	ENSG00000248333	CDK11B	chr1	-	1645125	1645262	1642346	1642508	1649498	1649637	38549	0.00974093	0.12152
12910	ENSG00000155957	TMBIM4	chr12	-	66168914	66169353	66153339	66153448	66169854	66169980	12910	0.00245896	0.0474629
23183	ENSG00000124207	CSE1L	chr20	+	49088008	49088106	49084025	49084162	49089246	49089397	23183	0.00153395	0.0344489
64890	ENSG00000196730	DAPK1	chr9	+	87658028	87658127	87651526	87651724	87668596	87668674	64890	0.0356921	0.284016
50804	ENSG00000142856	ITGB3BP	chr1	-	63447564	63447614	63446805	63446856	63453917	63453974	50804	0.0394933	0.301133
6451	ENSG00000102871	TRADD	chr16	-	67156509	67156668	67155376	67155654	67159837	67159898	6451	0.0170396	0.174962
41811	ENSG00000054523	KIF1B	chr1	+	10282321	10282533	10277985	10278128	10291081	10291161	41811	0.0108686	0.130573
58766	ENSG00000075790	BCAP29	chr7	+	107580645	107580864	107580271	107580301	107583881	107583982	58766	0.010634	0.128774
23326	ENSG00000153071	DAB2	chr5	-	39388304	39388367	39382617	39383271	39388798	39388852	23326	0.00806233	0.106955
26540	ENSG00000068305	MEF2A	chr15	+	99598429	99598511	99566482	99566599	99632977	99633173	26540	0.0195032	0.191552
34636	ENSG00000144354	CDCA7	chr2	+	173363999	173364161	173363817	173363895	173364794	173364873	34636	0.0430078	0.317927
33676	ENSG00000185686	PRAME	chr22	-	22556811	22556930	22550766	22551089	22557544	22557580	33676	0.00204881	0.0420248
63108	ENSG00000164978	NUDT2	chr9	+	34338712	34338847	34329505	34329599	34339023	34339166	63108	0.00111854	0.0276646
4812	ENSG00000012048	BRCA1	chr17	-	43097243	43097289	43095845	43095922	43099774	43099877	4812	0.0452301	0.328922
13334	ENSG00000123358	NR4A1	chr12	+	52052473	52052645	52051458	52051568	52054326	52054882	13334	4.7207e-07	6.24539e-05
34633	ENSG00000144354	CDCA7	chr2	+	173359254	173359491	173358711	173358837	173363225	173363462	34633	0.017296	0.176383
40974	ENSG00000165304	MELK	chr9	+	36583626	36583712	36581643	36581739	36594627	36594771	40974	0.0443144	0.323901
14781	ENSG00000065613	SLK	chr10	+	104018783	104018908	104018159	104018289	104019733	104019922	14781	2.66398e-05	0.00174199
33675	ENSG00000185686	PRAME	chr22	-	22556811	22556909	22550766	22551089	22557544	22557580	33675	0.00205286	0.0420681
37498	ENSG00000116688	MFN2	chr1	+	11981969	11982114	11980311	11980484	11989164	11989234	37498	0.000232752	0.00875606
39017	ENSG00000176720	BOK	chr2	+	241562347	241562476	241559454	241559703	241572296	241574138	39017	0.0109024	0.130758
35352	ENSG00000130669	PAK4	chr19	+	39168229	39168312	39125769	39125879	39169531	39169757	35352	0.0139298	0.152954
9246	ENSG00000179364	PACS2	chr14	+	105389960	105390003	105384878	105384987	105391206	105391249	9246	0.0234752	0.21625
51450	ENSG00000131323	TRAF3	chr14	+	102889559	102889634	102886188	102886269	102891324	102891417	51450	0.0105989	0.128719
15740	ENSG00000100300	TSPO	chr22	+	43159209	43159420	43151513	43151604	43161051	43161190	15740	4.77174e-13	1.67496e-10
29224	ENSG00000189067	LITAF	chr16	-	11561145	11561574	11556611	11556735	11586885	11586919	29224	2.152e-06	0.000235346
47617	ENSG00000179950	PUF60	chr8	-	143824312	143824399	143821817	143821913	143829279	143829315	47617	0.028283	0.244075
55906	ENSG00000118495	PLAGL1	chr6	-	143960468	143960542	143940301	143942663	143964786	143964818	55906	0.00929198	0.117879
2744	ENSG00000062598	ELMO2	chr20	-	46387337	46387437	46386123	46386275	46389038	46389220	2744	0.0046559	0.0733451
36786	ENSG00000132676	DAP3	chr1	+	155709032	155709125	155689094	155689174	155709772	155709824	36786	0.000844447	0.0227306
55864	ENSG00000087088	BAX	chr19	+	48955547	48955599	48954876	48954962	48955686	48955833	55864	0.000173954	0.00692094
1340	ENSG00000197405	C5AR1	chr19	+	47316468	47316583	47309873	47309898	47319780	47320186	1340	0.0336975	0.274102
58041	ENSG00000136048	DRAM1	chr12	+	101920108	101920201	101914173	101914232	101921215	101921542	58041	1.87614e-09	4.0227e-07
29225	ENSG00000189067	LITAF	chr16	-	11575405	11575586	11556510	11556735	11586885	11586919	29225	0.000173768	0.00691987
38682	ENSG00000138794	CASP6	chr4	-	109696409	109696486	109694523	109694700	109697621	109697768	38682	0.0101033	0.124296
5696	ENSG00000187838	PLSCR3	chr17	-	7393600	7393836	7393466	7393509	7394103	7394159	5696	0.0213856	0.203638
14983	ENSG00000171307	ZDHHC16	chr10	+	97450356	97450536	97446130	97446353	97451670	97451918	14983	0.0272397	0.238511
31722	ENSG00000114416	FXR1	chr3	+	180935137	180935231	180912670	180912736	180947864	180947936	31722	0	0
8481	ENSG00000035664	DAPK2	chr15	-	63924815	63924861	63912107	63912197	63925940	63926093	8481	0.000231543	0.00871812
33963	ENSG00000112033	PPARD	chr6	+	35347066	35347150	35342557	35342681	35410986	35411217	33963	0.0391413	0.299941
33677	ENSG00000185686	PRAME	chr22	-	22556811	22556977	22550766	22551089	22557544	22557580	33677	0.000162947	0.00656477
55865	ENSG00000087088	BAX	chr19	+	48955547	48955599	48954876	48954962	48956197	48956333	55865	0.0181782	0.182562
31718	ENSG00000114416	FXR1	chr3	+	180933333	180933386	180912301	180912736	180935137	180935231	31718	9.94699e-05	0.0044451
42561	ENSG00000174744	BRMS1	chr11	-	66338242	66338785	66337368	66337889	66340773	66340870	42561	0.0273619	0.239196
60766	ENSG00000197256	KANK2	chr19	-	11196049	11196227	11195622	11195881	11197484	11197530	60766	0.0094681	0.119279
31636	ENSG00000184047	DIABLO	chr12	-	122224644	122224748	122216758	122216869	122225964	122226039	31636	0.0266621	0.234998
29843	ENSG00000101966	XIAP	chrX	+	123885630	123886539	123860026	123860293	123888618	123888718	29843	0.00111863	0.0276646
33678	ENSG00000185686	PRAME	chr22	-	22556811	22557086	22550753	22551089	22557544	22557580	33678	3.88501e-05	0.00227896
47616	ENSG00000179950	PUF60	chr8	-	143824312	143824396	143821817	143821913	143829279	143829299	47616	0.00601589	0.0878388
48724	ENSG00000115107	STEAP3	chr2	+	119239362	119239430	119223830	119223888	119245488	119245988	48724	0.00860131	0.111856
8193	ENSG00000140464	PML	chr15	+	74032571	74032715	74024856	74024927	74033155	74033414	8193	0.00577584	0.0852778
48979	ENSG00000115760	BIRC6	chr2	+	32435495	32435585	32433643	32433804	32436052	32436184	48979	0.0415642	0.310686
38026	ENSG00000172113	NME6	chr3	-	48296118	48296236	48295074	48295235	48298426	48298523	38026	0.0112061	0.132888
61010	ENSG00000165806	CASP7	chr10	+	113691963	113692070	113679939	113679978	113697493	113697603	61010	0.0172579	0.176207
54085	ENSG00000158019	BABAM2	chr2	+	27892382	27892448	27890791	27890842	27894532	27894684	54085	0.00335042	0.0590645
37430	ENSG00000008128	CDK11A	chr1	-	1712263	1712427	1709517	1709640	1716345	1716478	37430	0.0494647	0.347538
29842	ENSG00000101966	XIAP	chrX	+	123885630	123886539	123859811	123859905	123888618	123888718	29842	3.74714e-05	0.00221902
20401	ENSG00000183763	TRAIP	chr3	-	49840984	49841072	49840283	49840373	49841825	49841939	20401	0.0407558	0.307069
42562	ENSG00000174744	BRMS1	chr11	-	66338720	66338785	66337338	66337889	66340773	66340870	42562	0.0205872	0.198415
55909	ENSG00000118495	PLAGL1	chr6	-	143960468	143960556	143940337	143942663	143964786	143964818	55909	0.00302061	0.0549185
34222	ENSG00000001460	STPG1	chr1	-	24383901	24384003	24379272	24379823	24391560	24391679	34222	0.0430499	0.318107
40971	ENSG00000165304	MELK	chr9	+	36581643	36581739	36572861	36573007	36589535	36589652	40971	5.31895e-05	0.00286881
11992	ENSG00000170633	RNF34	chr12	+	121402741	121402807	121400118	121400218	121416158	121416377	11992	0.00656217	0.0929466
34940	ENSG00000003756	RBM5	chr3	+	50104247	50104308	50100531	50103166	50105076	50105142	34940	0.0229073	0.212695
54766	ENSG00000112679	DUSP22	chr6	+	335113	335163	311879	311962	345853	345912	54766	0.0267517	0.235342
2743	ENSG00000062598	ELMO2	chr20	-	46387337	46387431	46386123	46386275	46389038	46389220	2743	0.0015421	0.0345364
6600	ENSG00000166971	AKTIP	chr16	-	53502699	53503044	53500217	53500329	53503146	53503230	6600	0.00178358	0.0379991
31715	ENSG00000114416	FXR1	chr3	+	180914651	180914995	180912481	180912736	180935137	180935231	31715	1.28897e-13	5.05438e-11
48609	ENSG00000153094	BCL2L11	chr2	+	111153779	111153904	111150043	111150147	111161418	111161550	48609	0.0119139	0.13755
13289	ENSG00000135476	ESPL1	chr12	+	53285923	53286912	53284057	53284167	53287971	53288341	13289	0.00604747	0.0880047
34683	ENSG00000109332	UBE2D3	chr4	-	102827591	102827741	102826484	102826636	102827943	102828029	34683	0.000104164	0.0045982
51390	ENSG00000106100	NOD1	chr7	-	30437572	30437656	30435997	30436081	30446140	30446224	51390	0.00942365	0.118925
34945	ENSG00000003756	RBM5	chr3	+	50110678	50110770	50109602	50109688	50113382	50113489	34945	0.000131465	0.00551799
47460	ENSG00000197223	C1D	chr2	-	68053060	68053286	68047172	68047319	68062944	68062982	47460	6.29273e-05	0.00324908
51452	ENSG00000131323	TRAF3	chr14	+	102891324	102891417	102876357	102876525	102903254	102903429	51452	0.0270353	0.237225
22777	ENSG00000060339	CCAR1	chr10	+	68740628	68740661	68736875	68737048	68747160	68747275	22777	0.00368173	0.0632049
26287	ENSG00000144468	RHBDD1	chr2	+	226837547	226837770	226836055	226836087	226838072	226838154	26287	0.00199624	0.0411404
50814	ENSG00000142856	ITGB3BP	chr1	-	63510064	63510181	63508527	63508570	63523128	63523194	50814	1.48903e-08	2.64537e-06
7968	ENSG00000086666	ZFAND6	chr15	+	80098415	80098578	80072563	80072647	80120327	80120405	7968	1.46615e-05	0.00111177
31714	ENSG00000114416	FXR1	chr3	+	180914651	180914995	180912481	180912736	180933333	180933386	31714	0	0
29066	ENSG00000177189	RPS6KA3	chrX	-	20194188	20194268	20188496	20188534	20204021	20204103	29066	0.00604367	0.0880047
53357	ENSG00000213918	DNASE1	chr16	+	3655848	3655937	3655372	3655520	3656101	3656185	53357	0.0319977	0.264878
50807	ENSG00000142856	ITGB3BP	chr1	-	63478763	63478833	63454889	63454968	63508527	63508570	50807	7.66054e-15	3.74643e-12
192	ENSG00000156299	TIAM1	chr21	-	31276731	31276908	31266009	31266983	31339242	31339422	192	0.0012051	0.0291245
16446	ENSG00000198964	SGMS1	chr10	-	50341299	50341434	50340386	50340464	50343491	50344246	16446	0.0382972	0.296184
1323	ENSG00000105483	CARD8	chr19	-	48238382	48238532	48232452	48234543	48240961	48241063	1323	0.000456583	0.0147427
4819	ENSG00000012048	BRCA1	chr17	-	43119120	43119265	43106455	43106533	43124016	43124115	4819	0.0109637	0.131136
63822	ENSG00000141527	CARD14	chr17	+	80198098	80198162	80195557	80195652	80198398	80198591	63822	0.00264231	0.0499605
38036	ENSG00000172113	NME6	chr3	-	48300430	48300634	48298426	48298523	48301278	48301305	38036	0.00271019	0.0508245
48723	ENSG00000115107	STEAP3	chr2	+	119230619	119231034	119223830	119223888	119245488	119245988	48723	5.27356e-14	2.17456e-11
53507	ENSG00000133318	RTN3	chr11	+	63718701	63721032	63704850	63704907	63749990	63750198	53507	0.000631163	0.0186322
8319	ENSG00000255346	NOX5	chr15	+	69035757	69035936	69035353	69035507	69037027	69037210	8319	0.000921119	0.0242838
34221	ENSG00000001460	STPG1	chr1	-	24383866	24384003	24379652	24379823	24391560	24391679	34221	0.00532377	0.0806272
69	ENSG00000157601	MX1	chr21	+	41449136	41449295	41445999	41446141	41451166	41451243	69	0.00469081	0.0736817
53978	ENSG00000112062	MAPK14	chr6	+	36073690	36073720	36059288	36059347	36075847	36075962	53978	0.0248392	0.225003
26292	ENSG00000144468	RHBDD1	chr2	+	226839408	226839627	226836043	226836087	226864603	226864711	26292	0.00017501	0.00693759
20890	ENSG00000164305	CASP3	chr4	-	184648464	184648631	184638400	184638468	184649394	184649447	20890	0.000907287	0.0240092
31716	ENSG00000114416	FXR1	chr3	+	180914651	180914995	180912481	180912736	180947864	180947936	31716	1.55431e-14	6.97454e-12
47459	ENSG00000197223	C1D	chr2	-	68053060	68053137	68047172	68047315	68062944	68062994	47459	0.00463662	0.0731739
29082	ENSG00000177189	RPS6KA3	chrX	-	20241592	20241686	20240568	20240669	20266563	20266606	29082	0.0130296	0.145903
54638	ENSG00000108387	2021-09-04	chr17	-	58526681	58526978	58526219	58526313	58531960	58532046	54638	0.0110977	0.132267
40362	ENSG00000092529	CAPN3	chr15	+	42405925	42405943	42403740	42403777	42409302	42409380	40362	0.00268599	0.050523
34754	ENSG00000141378	PTRH2	chr17	-	59698870	59700189	59697307	59697978	59707370	59707626	34754	0	0
1322	ENSG00000105483	CARD8	chr19	-	48238382	48238526	48233820	48234543	48240961	48241063	1322	0.000268755	0.00985081
30552	ENSG00000162734	PEA15	chr1	+	160208463	160208665	160207132	160207237	160211542	160211716	30552	0.00056001	0.0170693
41248	ENSG00000131467	PSME3	chr17	+	42834093	42834256	42833398	42833505	42834343	42834376	41248	0.000725821	0.0205812
53483	ENSG00000204599	TRIM39	chr6	+	30327651	30327696	30326834	30326995	30328908	30329041	53483	0.000228185	0.00862898
25806	ENSG00000198836	OPA1	chr3	+	193667370	193667455	193667169	193667280	193668314	193668931	25806	0.0010081	0.0259331
47370	ENSG00000160255	ITGB2	chr21	-	44908073	44908182	44906914	44907095	44910283	44910372	47370	0.00499912	0.0772424
23328	ENSG00000153071	DAB2	chr5	-	39417188	39417284	39394229	39394421	39418180	39418345	23328	0.000524428	0.0163161
29077	ENSG00000177189	RPS6KA3	chrX	-	20240568	20240669	20234757	20234814	20267038	20267405	29077	0.00039315	0.0132039
53219	ENSG00000108405	P2RX1	chr17	-	3915345	3915978	3905262	3905367	3916088	3916476	53219	0.000100344	0.00447715
7962	ENSG00000086666	ZFAND6	chr15	+	80073265	80073330	80072587	80072647	80098415	80098578	7962	0.000112725	0.00487237
64300	ENSG00000147889	CDKN2A	chr9	-	21993881	21994053	21970901	21971208	21994820	21995269	64300	9.71759e-05	0.00435604
7965	ENSG00000086666	ZFAND6	chr15	+	80075163	80075315	80072589	80072647	80098415	80098578	7965	3.93097e-05	0.00230282

## Sheet: A3SS_apoptosis related genes
ID	GeneID	geneSymbol	chr	strand	longExonStart_0base	longExonEnd	shortES	shortEE	flankingES	flankingEE	ID	Pvalue	FDR
221	ENSG00000105483	CARD8	chr19	-	48230437	48230700	48230437	48230697	48230776	48231006	221	0.000747038	0.0207677
222	ENSG00000105483	CARD8	chr19	-	48232452	48232789	48232452	48232493	48234402	48234543	222	0.0289608	0.247726
276	ENSG00000011332	DPF1	chr19	-	38212279	38212391	38212279	38212361	38213643	38213756	276	0.000296953	0.0108622
711	ENSG00000079134	THOC1	chr18	-	247848	247957	247848	247908	252538	252612	711	0.0215262	0.207069
1000	ENSG00000141510	TP53	chr17	-	7673206	7673339	7673206	7673266	7673534	7673608	1000	7.10596e-05	0.00327188
1186	ENSG00000005194	CIAPIN1	chr16	-	57440771	57441010	57440771	57440959	57447341	57447377	1186	0.0105155	0.130505
1363	ENSG00000103024	NME3	chr16	-	1771069	1771191	1771069	1771171	1771279	1771410	1363	0.00415521	0.0696124
1401	ENSG00000100097	LGALS1	chr22	+	37676855	37677065	37676985	37677065	37676124	37676188	1401	0.0304572	0.254703
1784	ENSG00000100906	NFKBIA	chr14	-	35402393	35402663	35402393	35402534	35402770	35402859	1784	7.29148e-05	0.00327188
1789	ENSG00000185043	CIB1	chr15	-	90232218	90232447	90232218	90232327	90233668	90233703	1789	1.38199e-10	3.65898e-08
2206	ENSG00000161642	ZNF385A	chr12	-	54384427	54384564	54384427	54384560	54391234	54391298	2206	0.0186466	0.19023
2365	ENSG00000111679	PTPN6	chr12	+	6951911	6952177	6952016	6952177	6951608	6951731	2365	0.0301847	0.25399
2805	ENSG00000149273	RPS3	chr11	+	75404019	75404207	75404053	75404207	75402351	75402446	2805	4.19334e-06	0.000439905
4164	ENSG00000076604	TRAF4	chr17	+	28747821	28747947	28747842	28747947	28747212	28747264	4164	0.000605439	0.0184009
4264	ENSG00000119777	TMEM214	chr2	+	27038031	27038237	27038145	27038237	27037560	27037702	4264	0.0179275	0.185273
4501	ENSG00000177189	RPS6KA3	chrX	-	20240568	20240669	20240568	20240605	20241592	20241686	4501	0.0212539	0.205159
4615	ENSG00000085276	MECOM	chr3	-	169115382	169116739	169115382	169115767	169121055	169121209	4615	0.00644527	0.0914177
4822	ENSG00000215788	TNFRSF25	chr1	-	6462628	6462666	6462628	6462663	6464374	6464453	4822	3.69424e-05	0.00211752
4850	ENSG00000161526	SAP30BP	chr17	+	75705610	75706092	75706007	75706092	75704755	75704814	4850	0.00910653	0.119128
5134	ENSG00000185686	PRAME	chr22	-	22556811	22556977	22556811	22556909	22557544	22557580	5134	8.78431e-05	0.0037283
5135	ENSG00000185686	PRAME	chr22	-	22556811	22557086	22556811	22556909	22557544	22557580	5135	1.88895e-07	2.44246e-05
5137	ENSG00000185686	PRAME	chr22	-	22556811	22557086	22556811	22556930	22557544	22557580	5137	1.57053e-08	3.01108e-06
5138	ENSG00000185686	PRAME	chr22	-	22556811	22557086	22556811	22556977	22557544	22557580	5138	0.000239101	0.00903291
5295	ENSG00000109332	UBE2D3	chr4	-	102809067	102809184	102809067	102809159	102809671	102809703	5295	0.00142014	0.0327634
5297	ENSG00000109332	UBE2D3	chr4	-	102826484	102826844	102826484	102826636	102827591	102827948	5297	0.00131097	0.0315024
5737	ENSG00000188313	PLSCR1	chr3	-	146521543	146521705	146521543	146521701	146525604	146525647	5737	0.000953356	0.0247694
5740	ENSG00000188313	PLSCR1	chr3	-	146521832	146522053	146521832	146521981	146525604	146525647	5740	0.000889583	0.0236655
5851	ENSG00000064012	CASP8	chr2	+	201266460	201266791	201266486	201266791	201260499	201260613	5851	0.0241955	0.221632
6032	ENSG00000183258	DDX41	chr5	-	177516287	177516516	177516287	177516447	177516724	177516835	6032	5.85937e-10	1.35742e-07
6254	ENSG00000269335	IKBKG	chrX	+	154558531	154558650	154558534	154558650	154556164	154556376	6254	8.78376e-06	0.000800034
6466	ENSG00000175197	DDIT3	chr12	-	57517268	57517542	57517268	57517424	57517705	57517753	6466	0.000610708	0.018454
6467	ENSG00000175197	DDIT3	chr12	-	57517268	57517595	57517268	57517424	57517705	57517753	6467	0.00433368	0.0711852
6468	ENSG00000175197	DDIT3	chr12	-	57517268	57517542	57517268	57517438	57517705	57517753	6468	3.40838e-13	1.57922e-10
6469	ENSG00000175197	DDIT3	chr12	-	57517268	57517595	57517268	57517438	57517705	57517753	6469	2.83015e-09	5.828e-07
6594	ENSG00000170248	PDCD6IP	chr3	+	33828837	33828969	33828852	33828969	33826479	33826580	6594	0.00206673	0.0431994
6634	ENSG00000163161	ERCC3	chr2	-	127289336	127289519	127289336	127289501	127289688	127289824	6634	0.00131879	0.0315024
6714	ENSG00000143537	ADAM15	chr1	+	155052516	155052777	155052670	155052777	155051315	155051465	6714	0.046336	0.320035
7055	ENSG00000197223	C1D	chr2	-	68047172	68047319	68047172	68047315	68062944	68062994	7055	0.0420095	0.301445
7068	ENSG00000116001	TIA1	chr2	-	70214348	70214494	70214348	70214491	70215370	70215494	7068	0.00775723	0.104432
7680	ENSG00000204628	RACK1	chr5	-	181236936	181237319	181236936	181237042	181237608	181237719	7680	0.000126899	0.00515005
8281	ENSG00000011275	RNF216	chr7	-	5740972	5741815	5740972	5741644	5752845	5752979	8281	0.00916632	0.119338
8838	ENSG00000151923	TIAL1	chr10	-	119580470	119580846	119580470	119580538	119581921	119582009	8838	0.0333639	0.268456
8839	ENSG00000151923	TIAL1	chr10	-	119582458	119582608	119582458	119582557	119588151	119588248	8839	0.0248782	0.225281

## Sheet: A5SS_apoptosis related genes
ID	GeneID	geneSymbol	chr	strand	longExonStart_0base	longExonEnd	shortES	shortEE	flankingES	flankingEE	ID	PValue	FDR
153	ENSG00000011332	DPF1	chr19	-	38217459	38217876	38217797	38217876	38216352	38216403	153	0.0263263	0.190222
213	ENSG00000130734	ATG4D	chr19	+	10546838	10547082	10546838	10547071	10547188	10547253	213	0.045699	0.270754
583	ENSG00000187838	PLSCR3	chr17	-	7393600	7394267	7394103	7394267	7393466	7393509	583	0.015867	0.13489
698	ENSG00000166971	AKTIP	chr16	-	53502699	53503206	53503146	53503206	53500217	53500329	698	0.0046513	0.0551794
797	ENSG00000103024	NME3	chr16	-	1771268	1771410	1771279	1771410	1771069	1771171	797	0.000458513	0.0113444
798	ENSG00000103024	NME3	chr16	-	1771279	1771410	1771304	1771410	1771069	1771191	798	0.00102225	0.0204451
1053	ENSG00000126456	IRF3	chr19	-	49664442	49664673	49664552	49664673	49663342	49663514	1053	0.0329162	0.221246
1361	ENSG00000135476	ESPL1	chr12	+	53268754	53268928	53268754	53268847	53269023	53270085	1361	0.0113709	0.107548
2164	ENSG00000113580	NR3C1	chr5	-	143313998	143314168	143314001	143314168	143310096	143310213	2164	0.0396094	0.249367
3209	ENSG00000010322	NISCH	chr3	+	52480878	52481109	52480878	52481037	52484512	52484637	3209	0.00263857	0.0382065
3465	ENSG00000132676	DAP3	chr1	+	155689090	155689243	155689090	155689174	155709772	155709824	3465	6.1869e-11	9.73764e-09
3587	ENSG00000172113	NME6	chr3	-	48300430	48300634	48300526	48300634	48298426	48298523	3587	0.0183577	0.146699
3997	ENSG00000177595	PIDD1	chr11	-	800332	800451	800383	800451	800130	800244	3997	0.0147796	0.128611
4000	ENSG00000177595	PIDD1	chr11	-	801001	801120	801017	801120	800761	800912	4000	0.0379305	0.242166
4180	ENSG00000099860	GADD45B	chr19	+	2476528	2476630	2476528	2476628	2477028	2477251	4180	0.0251998	0.184289
4360	ENSG00000125538	IL1B	chr2	-	112833116	112833575	112833373	112833575	112832661	112832826	4360	0.00267982	0.0385872
4361	ENSG00000125538	IL1B	chr2	-	112836182	112836779	112836707	112836779	112835565	112835617	4361	0.0448906	0.268158
4603	ENSG00000153094	BCL2L11	chr2	+	111123732	111124139	111123732	111123869	111150043	111150147	4603	0.0450063	0.268406
5108	ENSG00000135341	MAP3K7	chr6	-	90550467	90552179	90552048	90552179	90548046	90548177	5108	0.00578577	0.0636611
5913	ENSG00000141527	CARD14	chr17	+	80204226	80204351	80204226	80204341	80205034	80205205	5913	3.56393e-05	0.00167551
6005	ENSG00000196730	DAPK1	chr9	+	87497680	87498107	87497680	87497772	87498969	87499139	6005	0.0213575	0.164113
